# Supplementary material for: Endothelial transcriptomic, epigenomic and proteomic data challenge the proposed role for TSAd in vascular permeability
Source: Angiogenesis. 2025 Mar 13;28(2):21. doi: 10.1007/s10456-025-09971-x (PMC11906500; doi:10.1007/s10456-025-09971-x)
Supplement: Supplementary file 1 — Supplementary file1 (XLSX 9052 KB) [file 10456_2025_9971_MOESM1_ESM.xlsx]

## Sheet: sample_protein_counts
dataset_id	sample	n
PXD000359	sample_1	4696
PXD000359	sample_2	4638
PXD000359	sample_3	5254
PXD001416	sample_1	5025
PXD001416	sample_2	6680
PXD001416	sample_3	5886
PXD003284	sample_1	4591
PXD003406	sample_1	6850
PXD003406	sample_2	5773
PXD003406	sample_3	5679
PXD003406	sample_4	5728
PXD003406	sample_5	7094
PXD003406	sample_6	5642
PXD003406	sample_7	5497
PXD003412	sample_1	7111
PXD003412	sample_2	5802
PXD003412	sample_3	5663
PXD005972	sample_1	4554
PXD005972	sample_2	4682
PXD005972	sample_3	4706
PXD005972	sample_4	5019
PXD005972	sample_5	4600
PXD009687	sample_1	6876
PXD019909	sample_1	9553
PXD020958	sample_1	2489
PXD020958	sample_2	3258
PXD020958	sample_3	3273
PXD020958	sample_4	3551
PXD020958	sample_5	2344
PXD020958	sample_6	3694
PXD020958	sample_7	3759
PXD021272	sample_1	4737
PXD021272	sample_2	4556
PXD026673	sample_1	4694
PXD026673	sample_2	4694
PXD026673	sample_3	4694
PXD029834	sample_1	5574
PXD029834	sample_2	5467
PXD029834	sample_3	5557
PXD034985	sample_1	7996
PXD034985	sample_2	7996
PXD034985	sample_3	7996
PXD045899_brain	sample_1	7972
PXD045899_brain	sample_2	7923
PXD045899_brain	sample_3	8031
PXD045899_heart	sample_1	7600
PXD045899_heart	sample_2	7764
PXD045899_huvec	sample_1	7862
PXD045899_huvec	sample_2	7929
PXD045899_huvec	sample_3	7938
PXD045899_kidney	sample_1	8006
PXD045899_kidney	sample_2	7979
PXD045899_lung	sample_1	8012
PXD045899_lung	sample_2	7826
PXD046787	sample_1	2662
PXD046787	sample_2	1979
PXD046787	sample_3	2525
PXD046787	sample_4	2745
PXD046787	sample_5	2557
PXD046787	sample_6	2780

## Sheet: PXD009687
PXD009687: Homo sapiens HUVECs; iBAQ and log2iBAQ
Accession	Gene symbol	FDR q-value	Protein name	iBAQ	Log2 iBAQ
NX_Q09666-1	AHNAK	0	Neuroblast differentiation-associated protein AHNAK isoform Iso 1	7.1153e+07	26.0844
NX_Q15149-1	PLEC	0	Plectin isoform Iso 1	4.52447e+07	25.4312
NX_P35579-1	MYH9	0	Myosin-9 isoform Iso 1	4.05617e+08	28.5955
NX_Q15149-4	PLEC	0	Plectin isoform Iso 4	4.59569e+07	25.4538
NX_Q15149-6	PLEC	0	Plectin isoform Iso 6	4.58506e+07	25.4504
NX_Q15149-3	PLEC	0	Plectin isoform Iso 3	4.60132e+07	25.4555
NX_Q14204-1	DYNC1H1	0	Cytoplasmic dynein 1 heavy chain 1 isoform Iso 1	3.17801e+07	24.9216
NX_O75369-8	FLNB	0	Filamin-B isoform Iso 8	1.45611e+08	27.1175
NX_Q13813-3	SPTAN1	0	Spectrin alpha chain, non-erythrocytic 1 isoform Iso 3	3.67281e+07	25.1304
NX_Q13813-2	SPTAN1	0	Spectrin alpha chain, non-erythrocytic 1 isoform Iso 2	3.61464e+07	25.1073
NX_P98160-1	HSPG2	0	Basement membrane-specific heparan sulfate proteoglycan core protein isoform Iso 1	3.50958e+07	25.0648
NX_P21333-1	FLNA	0	Filamin-A isoform Iso 1	1.2794e+08	26.9309
NX_Q9UPN3-1	MACF1	0	Microtubule-actin cross-linking factor 1, isoforms 1/2/3/5 isoform Iso 1	4.58426e+06	22.1283
NX_Q9Y490-1	TLN1	0	Talin-1 isoform Iso 1	5.01753e+07	25.5805
NX_Q01082-1	SPTBN1	0	Spectrin beta chain, non-erythrocytic 1 isoform Long	3.14899e+07	24.9084
NX_Q9UPN3-5	MACF1	0	Microtubule-actin cross-linking factor 1, isoforms 1/2/3/5 isoform Iso 4	4.87555e+06	22.2171
NX_Q01082-3	SPTBN1	0	Spectrin beta chain, non-erythrocytic 1 isoform Iso 2	3.13447e+07	24.9017
NX_Q14315-1	FLNC	0	Filamin-C isoform Iso 1	4.23095e+07	25.3345
NX_P78527-1	PRKDC	0	DNA-dependent protein kinase catalytic subunit isoform Iso 1	1.45706e+07	23.7966
NX_P04275-1	VWF	0	von Willebrand factor isoform Iso 1	3.15908e+07	24.913
NX_P46821-1	MAP1B	0	Microtubule-associated protein 1B isoform Iso 1	2.22309e+07	24.4061
NX_P35580-1	MYH10	0	Myosin-10 isoform Iso 1	6.40263e+07	25.9322
NX_P49327-1	FASN	0	Fatty acid synthase isoform Iso 1	3.08746e+07	24.8799
NX_Q02952-1	AKAP12	0	A-kinase anchor protein 12 isoform Iso 1	3.01887e+07	24.8475
NX_P46940-1	IQGAP1	0	Ras GTPase-activating-like protein IQGAP1 isoform Iso 1	5.4871e+07	25.7095
NX_Q00610-1	CLTC	0	Clathrin heavy chain 1 isoform Iso 1	6.40356e+07	25.9324
NX_P48681-1	NES	0	Nestin isoform Iso 1	8.58026e+07	26.3545
NX_P02751-1	FN1	0	Fibronectin isoform Iso 1	7.05222e+07	26.0716
NX_P12814-1	ACTN1	0	Alpha-actinin-1 isoform Iso 1	3.1923e+08	28.25
NX_Q9NZM1-1	MYOF	0	Myoferlin isoform Iso 1	2.13647e+07	24.3487
NX_O43707-1	ACTN4	0	Alpha-actinin-4 isoform Iso 1	2.6618e+08	27.9878
NX_Q8IVF2-3	AHNAK2	0	Protein AHNAK2 isoform Iso 3	6.78153e+06	22.6932
NX_P08670-1	VIM	0	Vimentin isoform Iso 1	5.84497e+09	32.4445
NX_P13639-1	EEF2	0	Elongation factor 2 isoform Iso 1	2.34962e+08	27.8079
NX_P08238-1	HSP90AB1	0	Heat shock protein HSP 90-beta isoform Iso 1	4.84795e+08	28.8528
NX_P07900-2	HSP90AA1	0	Heat shock protein HSP 90-alpha isoform Iso 2	2.48723e+08	27.89
NX_P14625-1	HSP90B1	0	Endoplasmin isoform Iso 1	1.94103e+08	27.5322
NX_O75923-13	DYSF	0	Dysferlin isoform Iso 13	1.31637e+07	23.6501
NX_P07814-1	EPRS	0	Bifunctional glutamate/proline--tRNA ligase isoform Iso 1	2.23165e+07	24.4116
NX_P63261-1	ACTG1	0	Actin, cytoplasmic 2 isoform Iso 1	9.90128e+09	33.205
NX_P60709-1	ACTB	0	Actin, cytoplasmic 1 isoform Iso 1	9.94267e+09	33.211
NX_P18206-1	VCL	0	Vinculin isoform Iso 2	4.70399e+07	25.4874
NX_Q6P2Q9-1	PRPF8	0	Pre-mRNA-processing-splicing factor 8 isoform Iso 1	7.61546e+06	22.8605
NX_P55072-1	VCP	0	Transitional endoplasmic reticulum ATPase isoform Iso 1	1.4668e+08	27.1281
NX_P26038-1	MSN	0	Moesin isoform Iso 1	3.14208e+08	28.2271
NX_Q92616-1	GCN1	0	eIF-2-alpha kinase activator GCN1 isoform Iso 1	4.94378e+06	22.2372
NX_O75643-1	SNRNP200	0	U5 small nuclear ribonucleoprotein 200 kDa helicase isoform Iso 1	8.73346e+06	23.0581
NX_P27816-1	MAP4	0	Microtubule-associated protein 4 isoform Iso 1	3.56976e+07	25.0893
NX_P53621-1	COPA	0	Coatomer subunit alpha isoform Iso 1	2.7808e+07	24.729
NX_P42704-1	LRPPRC	0	Leucine-rich PPR motif-containing protein, mitochondrial isoform Iso 1	1.56827e+07	23.9027
NX_P14618-1	PKM	0	Pyruvate kinase PKM isoform M2	4.08142e+08	28.6045
NX_P08133-1	ANXA6	0	Annexin A6 isoform Iso 1	1.02889e+08	26.6165
NX_P07437-1	TUBB	0	Tubulin beta chain isoform Iso 1	2.06692e+09	30.9448
NX_P68371-1	TUBB4B	0	Tubulin beta-4B chain isoform Iso 1	1.77257e+09	30.7232
NX_P11142-1	HSPA8	0	Heat shock cognate 71 kDa protein isoform Iso 1	4.22459e+08	28.6542
NX_P07996-1	THBS1	0	Thrombospondin-1 isoform Iso 1	4.85863e+07	25.534
NX_P06733-1	ENO1	0	Alpha-enolase isoform alpha-enolase	7.21441e+08	29.4263
NX_Q7Z6Z7-1	HUWE1	0	E3 ubiquitin-protein ligase HUWE1 isoform Iso 1	2.9529e+06	21.4937
NX_P27708-1	CAD	0	CAD protein isoform Iso 1	1.07899e+07	23.3632
NX_P46939-2	UTRN	0	Utrophin isoform Iso 2	3.07892e+06	21.554
NX_P35221-1	CTNNA1	0	Catenin alpha-1 isoform Iso 1	3.86316e+07	25.2033
NX_P11021-1	HSPA5	0	78 kDa glucose-regulated protein isoform Iso 1	4.39812e+08	28.7123
NX_Q13885-1	TUBB2A	0	Tubulin beta-2A chain isoform Iso 1	1.59104e+09	30.5673
NX_Q9P2E9-1	RRBP1	0	Ribosome-binding protein 1 isoform Iso 3	2.56118e+07	24.6103
NX_P04406-1	GAPDH	0	Glyceraldehyde-3-phosphate dehydrogenase isoform Iso 1	2.43045e+09	31.1786
NX_P14618-2	PKM	0	Pyruvate kinase PKM isoform M1	3.64857e+08	28.4428
NX_Q14764-1	MVP	0	Major vault protein isoform Iso 1	5.34593e+07	25.6719
NX_P13667-1	PDIA4	0	Protein disulfide-isomerase A4 isoform Iso 1	7.49498e+07	26.1594
NX_Q9BVA1-1	TUBB2B	0	Tubulin beta-2B chain isoform Iso 1	1.59034e+09	30.5667
NX_P13797-1	PLS3	0	Plastin-3 isoform Iso 1	9.15045e+07	26.4473
NX_P10809-1	HSPD1	0	60 kDa heat shock protein, mitochondrial isoform Iso 1	1.2157e+08	26.8572
NX_P15144-1	ANPEP	0	Aminopeptidase N isoform Iso 1	9.1538e+07	26.4479
NX_O60716-3	CTNND1	0	Catenin delta-1 isoform 1AC	2.23396e+07	24.4131
NX_Q14697-1	GANAB	0	Neutral alpha-glucosidase AB isoform Iso 1	5.79099e+07	25.7873
NX_P22314-2	UBA1	0	Ubiquitin-like modifier-activating enzyme 1 isoform Iso 2	5.73401e+07	25.773
NX_Q9P2E9-2	RRBP1	0	Ribosome-binding protein 1 isoform Iso 1	2.48688e+07	24.5678
NX_Q01813-1	PFKP	0	ATP-dependent 6-phosphofructokinase, platelet type isoform Iso 1	1.1029e+08	26.7167
NX_Q5T4S7-2	UBR4	0	E3 ubiquitin-protein ligase UBR4 isoform Iso 2	2.01648e+06	20.9434
NX_P02545-1	LMNA	0	Prelamin-A/C isoform A	1.78841e+08	27.4141
NX_P49792-1	RANBP2	0	E3 SUMO-protein ligase RanBP2 isoform Iso 1	2.60105e+06	21.3107
NX_Q14697-2	GANAB	0	Neutral alpha-glucosidase AB isoform Iso 2	5.62536e+07	25.7454
NX_P50395-1	GDI2	0	Rab GDP dissociation inhibitor beta isoform Iso 1	8.68484e+07	26.372
NX_Q08211-1	DHX9	0	ATP-dependent RNA helicase A isoform Iso 1	3.08478e+07	24.8787
NX_P02545-2	LMNA	0	Prelamin-A/C isoform C	1.95507e+08	27.5426
NX_P12956-1	XRCC6	0	X-ray repair cross-complementing protein 6 isoform Iso 1	5.52636e+07	25.7198
NX_P12270-1	TPR	0	Nucleoprotein TPR isoform Iso 1	4.37559e+06	22.061
NX_P07942-1	LAMB1	0	Laminin subunit beta-1 isoform Iso 1	1.15245e+07	23.4582
NX_P04350-1	TUBB4A	0	Tubulin beta-4A chain isoform Iso 1	1.41984e+09	30.4031
NX_Q9Y4L1-1	HYOU1	0	Hypoxia up-regulated protein 1 isoform Iso 1	4.0658e+07	25.277
NX_P07355-1	ANXA2	0	Annexin A2 isoform Iso 1	2.39267e+09	31.156
NX_O00410-1	IPO5	0	Importin-5 isoform Iso 1	1.64011e+07	23.9673
NX_Q13509-1	TUBB3	0	Tubulin beta-3 chain isoform Iso 1	1.37083e+09	30.3524
NX_Q71U36-1	TUBA1A	0	Tubulin alpha-1A chain isoform Iso 1	1.49574e+09	30.4782
NX_Q14195-2	DPYSL3	0	Dihydropyrimidinase-related protein 3 isoform LCRMP-4	5.51353e+07	25.7165
NX_P34932-1	HSPA4	0	Heat shock 70 kDa protein 4 isoform Iso 1	2.74636e+07	24.711
NX_P30101-1	PDIA3	0	Protein disulfide-isomerase A3 isoform Iso 1	2.70395e+08	28.0105
NX_P53396-1	ACLY	0	ATP-citrate synthase isoform Iso 1	3.72035e+07	25.1489
NX_Q9BUF5-1	TUBB6	0	Tubulin beta-6 chain isoform Iso 1	8.53221e+08	29.6683
NX_Q7KZF4-1	SND1	0	Staphylococcal nuclease domain-containing protein 1 isoform Iso 1	3.57068e+07	25.0897
NX_P68104-1	EEF1A1	0	Elongation factor 1-alpha 1 isoform Iso 1	7.76437e+08	29.5323
NX_Q14203-4	DCTN1	0	Dynactin subunit 1 isoform Iso 4	1.2719e+07	23.6005
NX_Q14152-1	EIF3A	0	Eukaryotic translation initiation factor 3 subunit A isoform Iso 1	2.35617e+07	24.4899
NX_Q14980-1	NUMA1	0	Nuclear mitotic apparatus protein 1 isoform Iso 1	2.82877e+06	21.4317
NX_Q12906-1	ILF3	0	Interleukin enhancer-binding factor 3 isoform Iso 1	5.42232e+07	25.6924
NX_Q12906-7	ILF3	0	Interleukin enhancer-binding factor 3 isoform Iso 7	5.28436e+07	25.6552
NX_P07237-1	P4HB	0	Protein disulfide-isomerase isoform Iso 1	1.91506e+08	27.5128
NX_P29401-1	TKT	0	Transketolase isoform Iso 1	1.26783e+08	26.9178
NX_Q99460-1	PSMD1	0	26S proteasome non-ATPase regulatory subunit 1 isoform Iso 1	2.24721e+07	24.4216
NX_Q00341-1	HDLBP	0	Vigilin isoform Iso 1	1.97632e+07	24.2363
NX_Q9Y678-1	COPG1	0	Coatomer subunit gamma-1 isoform Iso 1	2.71744e+07	24.6957
NX_Q86UP2-1	KTN1	0	Kinectin isoform Iso 1	7.64e+06	22.8651
NX_Q9BQE3-1	TUBA1C	0	Tubulin alpha-1C chain isoform Iso 1	1.33509e+09	30.3143
NX_Q9NYU2-1	UGGT1	0	UDP-glucose:glycoprotein glucosyltransferase 1 isoform Iso 1	1.10171e+07	23.3932
NX_P26640-1	VARS	0	Valine--tRNA ligase isoform Iso 1	2.10752e+07	24.329
NX_O75533-1	SF3B1	0	Splicing factor 3B subunit 1 isoform Iso 1	1.24662e+07	23.5715
NX_P48643-1	CCT5	0	T-complex protein 1 subunit epsilon isoform Iso 1	5.53082e+07	25.721
NX_P78371-1	CCT2	0	T-complex protein 1 subunit beta isoform Iso 1	7.3595e+07	26.1331
NX_Q9Y2J2-2	EPB41L3	0	Band 4.1-like protein 3 isoform Iso 2	1.34392e+07	23.6799
NX_P53618-1	COPB1	0	Coatomer subunit beta isoform Iso 1	2.41168e+07	24.5235
NX_P27824-2	CANX	0	Calnexin isoform Iso 2	1.34027e+08	26.998
NX_P33176-1	KIF5B	0	Kinesin-1 heavy chain isoform Iso 1	1.90874e+07	24.1861
NX_Q13200-1	PSMD2	0	26S proteasome non-ATPase regulatory subunit 2 isoform Iso 1	2.56408e+07	24.6119
NX_P21980-1	TGM2	0	Protein-glutamine gamma-glutamyltransferase 2 isoform Iso 1	1.26616e+08	26.9159
NX_P31948-1	STIP1	0	Stress-induced-phosphoprotein 1 isoform Iso 1	5.12387e+07	25.6107
NX_Q92598-1	HSPH1	0	Heat shock protein 105 kDa isoform Alpha	1.91e+07	24.1871
NX_Q9BSJ8-1	ESYT1	0	Extended synaptotagmin-1 isoform Iso 1	2.54337e+07	24.6002
NX_Q16555-1	DPYSL2	0	Dihydropyrimidinase-related protein 2 isoform Iso 1	8.0573e+07	26.2638
NX_Q15075-1	EEA1	0	Early endosome antigen 1 isoform Iso 1	8.28175e+06	22.9815
NX_P11216-1	PYGB	0	Glycogen phosphorylase, brain form isoform Iso 1	1.67342e+07	23.9963
NX_P06576-1	ATP5B	0	ATP synthase subunit beta, mitochondrial isoform Iso 1	1.36324e+08	27.0225
NX_P13010-1	XRCC5	0	X-ray repair cross-complementing protein 5 isoform Iso 1	4.6404e+07	25.4677
NX_Q9P2J5-1	LARS	0	Leucine--tRNA ligase, cytoplasmic isoform Iso 1	1.30448e+07	23.637
NX_Q16363-1	LAMA4	0	Laminin subunit alpha-4 isoform Iso 1	5.08518e+06	22.2779
NX_Q13263-1	TRIM28	0	Transcription intermediary factor 1-beta isoform Iso 1	3.44387e+07	25.0375
NX_P40939-1	HADHA	0	Trifunctional enzyme subunit alpha, mitochondrial isoform Iso 1	4.02507e+07	25.2625
NX_O00159-1	MYO1C	0	Unconventional myosin-Ic isoform Iso 1	2.43847e+07	24.5395
NX_Q8WUM4-1	PDCD6IP	0	Programmed cell death 6-interacting protein isoform Iso 1	2.44587e+07	24.5438
NX_Q9NY15-1	STAB1	0	Stabilin-1 isoform Iso 1	3.09374e+06	21.5609
NX_Q96QV1-1	HHIP	0	Hedgehog-interacting protein isoform Iso 1	3.68102e+07	25.1336
NX_Q04637-4	EIF4G1	0	Eukaryotic translation initiation factor 4 gamma 1 isoform C	1.98317e+07	24.2413
NX_Q9C0C2-1	TNKS1BP1	0	182 kDa tankyrase-1-binding protein isoform Iso 1	4.90782e+06	22.2267
NX_O75083-1	WDR1	0	WD repeat-containing protein 1 isoform Iso 1	1.00422e+08	26.5815
NX_P38646-1	HSPA9	0	Stress-70 protein, mitochondrial isoform Iso 1	5.11353e+07	25.6078
NX_O00159-2	MYO1C	0	Unconventional myosin-Ic isoform Iso 2	2.51029e+07	24.5814
NX_Q04637-8	EIF4G1	0	Eukaryotic translation initiation factor 4 gamma 1 isoform Iso 8	1.958e+07	24.2229
NX_P00558-1	PGK1	0	Phosphoglycerate kinase 1 isoform Iso 1	1.69914e+08	27.3402
NX_P52272-1	HNRNPM	0	Heterogeneous nuclear ribonucleoprotein M isoform Iso 1	5.62823e+07	25.7462
NX_Q9Y2J2-1	EPB41L3	0	Band 4.1-like protein 3 isoform Iso 1	1.1461e+07	23.4502
NX_P50990-1	CCT8	0	T-complex protein 1 subunit theta isoform Iso 1	5.53343e+07	25.7217
NX_P27797-1	CALR	0	Calreticulin isoform Iso 1	3.81106e+08	28.5056
NX_P16284-1	PECAM1	0	Platelet endothelial cell adhesion molecule isoform Long	4.05588e+07	25.2735
NX_O00571-1	DDX3X	0	ATP-dependent RNA helicase DDX3X isoform Iso 1	4.91148e+07	25.5497
NX_Q00839-1	HNRNPU	0	Heterogeneous nuclear ribonucleoprotein U isoform Long	7.78377e+07	26.214
NX_Q9Y2D5-6	AKAP2	0	A-kinase anchor protein 2 isoform Iso 4	1.64457e+07	23.9712
NX_P41252-1	IARS	0	Isoleucine--tRNA ligase, cytoplasmic isoform Iso 1	1.44656e+07	23.7861
NX_Q02218-1	OGDH	0	2-oxoglutarate dehydrogenase, mitochondrial isoform Iso 1	1.33652e+07	23.672
NX_Q16881-1	TXNRD1	0	Thioredoxin reductase 1, cytoplasmic isoform Iso 1	4.06197e+07	25.2757
NX_P17655-1	CAPN2	0	Calpain-2 catalytic subunit isoform Iso 1	4.88917e+07	25.5431
NX_Q07065-1	CKAP4	0	Cytoskeleton-associated protein 4 isoform Iso 1	1.06802e+08	26.6704
NX_Q9UH65-1	SWAP70	0	Switch-associated protein 70 isoform Iso 1	2.77595e+07	24.7265
NX_P43121-1	MCAM	0	Cell surface glycoprotein MUC18 isoform Iso 1	6.43134e+07	25.9386
NX_Q9NZN4-1	EHD2	0	EH domain-containing protein 2 isoform Iso 1	4.86209e+07	25.5351
NX_P68366-1	TUBA4A	0	Tubulin alpha-4A chain isoform Iso 1	1.19928e+09	30.1595
NX_P04083-1	ANXA1	0	Annexin A1 isoform Iso 1	3.67616e+08	28.4536
NX_P43243-1	MATR3	0	Matrin-3 isoform Iso 1	3.88144e+07	25.2101
NX_Q16881-5	TXNRD1	0	Thioredoxin reductase 1, cytoplasmic isoform Iso 5	5.20271e+07	25.6328
NX_P49368-1	CCT3	0	T-complex protein 1 subunit gamma isoform Iso 1	6.93428e+07	26.0472
NX_P04075-1	ALDOA	0	Fructose-bisphosphate aldolase A isoform Iso 1	2.61679e+08	27.9632
NX_P17987-1	TCP1	0	T-complex protein 1 subunit alpha isoform Iso 1	5.701e+07	25.7647
NX_P49588-1	AARS	0	Alanine--tRNA ligase, cytoplasmic isoform Iso 1	1.15703e+07	23.4639
NX_P09651-1	HNRNPA1	0	Heterogeneous nuclear ribonucleoprotein A1 isoform A1-B	2.36712e+08	27.8186
NX_Q92499-1	DDX1	0	ATP-dependent RNA helicase DDX1 isoform Iso 1	2.1399e+07	24.351
NX_Q86VP6-1	CAND1	0	Cullin-associated NEDD8-dissociated protein 1 isoform Iso 1	1.55414e+07	23.8896
NX_Q9UM54-6	MYO6	0	Unconventional myosin-VI isoform Iso 6	8.02754e+06	22.9365
NX_Q13045-1	FLII	0	Protein flightless-1 homolog isoform Iso 1	9.78285e+06	23.2218
NX_P18669-1	PGAM1	0	Phosphoglycerate mutase 1 isoform Iso 1	1.76142e+08	27.3922
NX_O60506-1	SYNCRIP	0	Heterogeneous nuclear ribonucleoprotein Q isoform Iso 1	5.05274e+07	25.5906
NX_Q5VYK3-1	ECM29	0	Proteasome-associated protein ECM29 homolog isoform Iso 1	5.02624e+06	22.261
NX_O00429-1	DNM1L	0	Dynamin-1-like protein isoform Iso 1	1.03138e+07	23.2981
NX_P41250-1	GARS	0	Glycine--tRNA ligase isoform Iso 1	2.55202e+07	24.6051
NX_Q16658-1	FSCN1	0	Fascin isoform Iso 1	1.01299e+08	26.594
NX_Q5JRX3-1	PITRM1	0	Presequence protease, mitochondrial isoform Iso 1	1.32392e+07	23.6583
NX_Q92896-2	GLG1	0	Golgi apparatus protein 1 isoform Iso 2	9.66867e+06	23.2049
NX_P0DMV9-1	HSPA1B	0	Heat shock 70 kDa protein 1B isoform Iso 1	9.53704e+07	26.507
NX_Q15029-1	EFTUD2	0	116 kDa U5 small nuclear ribonucleoprotein component isoform Iso 1	1.4072e+07	23.7463
NX_O00429-4	DNM1L	0	Dynamin-1-like protein isoform Iso 3	1.04161e+07	23.3123
NX_Q02809-2	PLOD1	0	Procollagen-lysine,2-oxoglutarate 5-dioxygenase 1 isoform Iso 2	2.85162e+07	24.7653
NX_Q14974-1	KPNB1	0	Importin subunit beta-1 isoform Iso 1	5.25422e+07	25.647
NX_Q99832-1	CCT7	0	T-complex protein 1 subunit eta isoform Iso 1	5.18111e+07	25.6268
NX_P11047-1	LAMC1	0	Laminin subunit gamma-1 isoform Iso 1	6.7733e+06	22.6914
NX_P16284-2	PECAM1	0	Platelet endothelial cell adhesion molecule isoform Delta12	4.19093e+07	25.3208
NX_P36578-1	RPL4	0	60S ribosomal protein L4 isoform Iso 1	1.39826e+08	27.0591
NX_Q03001-7	DST	0	Dystonin isoform Iso 1	381216	18.5402
NX_Q99798-1	ACO2	0	Aconitate hydratase, mitochondrial isoform Iso 1	1.96185e+07	24.2257
NX_P12268-1	IMPDH2	0	Inosine-5'-monophosphate dehydrogenase 2 isoform Iso 1	3.48522e+07	25.0547
NX_Q13045-2	FLII	0	Protein flightless-1 homolog isoform Iso 2	9.74352e+06	23.216
NX_P61978-2	HNRNPK	0	Heterogeneous nuclear ribonucleoprotein K isoform Iso 2	1.35446e+08	27.0131
NX_P04843-1	RPN1	0	Dolichyl-diphosphooligosaccharide--protein glycosyltransferase subunit 1 isoform Iso 1	5.62261e+07	25.7447
NX_Q14573-1	ITPR3	0	Inositol 1,4,5-trisphosphate receptor type 3 isoform Iso 1	2.64389e+06	21.3342
NX_P06748-1	NPM1	0	Nucleophosmin isoform Iso 1	2.62142e+08	27.9658
NX_P04844-1	RPN2	0	Dolichyl-diphosphooligosaccharide--protein glycosyltransferase subunit 2 isoform Iso 1	4.08304e+07	25.2831
NX_P35241-5	RDX	0	Radixin isoform Iso 5	1.25567e+08	26.9039
NX_P09874-1	PARP1	0	Poly [ADP-ribose] polymerase 1 isoform Iso 1	1.26369e+07	23.5911
NX_P35606-1	COPB2	0	Coatomer subunit beta' isoform Iso 1	2.67901e+07	24.6752
NX_P63241-1	EIF5A	0	Eukaryotic translation initiation factor 5A-1 isoform Iso 1	2.37814e+08	27.8253
NX_P50454-1	SERPINH1	0	Serpin H1 isoform Iso 1	1.5533e+08	27.2108
NX_P05121-1	SERPINE1	0	Plasminogen activator inhibitor 1 isoform Iso 1	3.23334e+08	28.2684
NX_P56192-1	MARS	0	Methionine--tRNA ligase, cytoplasmic isoform Iso 1	1.45117e+07	23.7907
NX_Q01518-1	CAP1	0	Adenylyl cyclase-associated protein 1 isoform Iso 1	8.45475e+07	26.3333
NX_P30153-1	PPP2R1A	0	Serine/threonine-protein phosphatase 2A 65 kDa regulatory subunit A alpha isoform isoform Iso 1	3.5316e+07	25.0738
NX_Q14839-2	CHD4	0	Chromodomain-helicase-DNA-binding protein 4 isoform Iso 2	4.37713e+06	22.0616
NX_P35555-1	FBN1	0	Fibrillin-1 isoform Iso 1	1.75095e+06	20.7397
NX_Q01518-2	CAP1	0	Adenylyl cyclase-associated protein 1 isoform Iso 2	6.95512e+07	26.0516
NX_P35222-1	CTNNB1	0	Catenin beta-1 isoform Iso 1	2.19351e+07	24.3867
NX_Q7L576-1	CYFIP1	0	Cytoplasmic FMR1-interacting protein 1 isoform Iso 1	9.21111e+06	23.1349
NX_P60842-1	EIF4A1	0	Eukaryotic initiation factor 4A-I isoform Iso 1	1.70969e+08	27.3492
NX_Q5SW79-1	CEP170	0	Centrosomal protein of 170 kDa isoform Iso 1	4.81559e+06	22.1993
NX_Q05682-4	CALD1	0	Caldesmon isoform Iso 4	1.02669e+08	26.6134
NX_P23381-1	WARS	0	Tryptophan--tRNA ligase, cytoplasmic isoform Iso 1	4.57149e+07	25.4462
NX_O60506-3	SYNCRIP	0	Heterogeneous nuclear ribonucleoprotein Q isoform Iso 3	5.48629e+07	25.7093
NX_Q16643-1	DBN1	0	Drebrin isoform Iso 1	6.71312e+07	26.0005
NX_P22102-1	GART	0	Trifunctional purine biosynthetic protein adenosine-3 isoform Long	1.3574e+07	23.6943
NX_P51991-2	HNRNPA3	0	Heterogeneous nuclear ribonucleoprotein A3 isoform Iso 2	1.0169e+08	26.5996
NX_O95373-1	IPO7	0	Importin-7 isoform Iso 1	1.44852e+07	23.7881
NX_P52209-1	PGD	0	6-phosphogluconate dehydrogenase, decarboxylating isoform Iso 1	1.13621e+08	26.7597
NX_Q9UDY2-1	TJP2	0	Tight junction protein ZO-2 isoform A1	1.28881e+07	23.6195
NX_P22626-1	HNRNPA2B1	0	Heterogeneous nuclear ribonucleoproteins A2/B1 isoform B1	1.89255e+08	27.4958
NX_P16615-1	ATP2A2	0	Sarcoplasmic/endoplasmic reticulum calcium ATPase 2 isoform Iso 1	1.73915e+07	24.0519
NX_P11586-1	MTHFD1	0	C-1-tetrahydrofolate synthase, cytoplasmic isoform Iso 1	1.33399e+07	23.6692
NX_P51991-1	HNRNPA3	0	Heterogeneous nuclear ribonucleoprotein A3 isoform Iso 1	1.13044e+08	26.7523
NX_P20810-6	CAST	0	Calpastatin isoform Iso 6	1.03368e+07	23.3013
NX_P68133-1	ACTA1	0	Actin, alpha skeletal muscle isoform Iso 1	6.37962e+09	32.5708
NX_P55060-1	CSE1L	0	Exportin-2 isoform Iso 1	1.60915e+07	23.9398
NX_P11940-1	PABPC1	0	Polyadenylate-binding protein 1 isoform Iso 1	5.72804e+07	25.7715
NX_Q86UX7-1	FERMT3	0	Fermitin family homolog 3 isoform Iso 1	2.6081e+07	24.6365
NX_Q96HC4-1	PDLIM5	0	PDZ and LIM domain protein 5 isoform Iso 1	4.11483e+07	25.2943
NX_Q9H4M9-1	EHD1	0	EH domain-containing protein 1 isoform Iso 1	3.61869e+07	25.109
NX_Q9Y5S2-1	CDC42BPB	0	Serine/threonine-protein kinase MRCK beta isoform Iso 1	3.73834e+06	21.834
NX_Q86V48-1	LUZP1	0	Leucine zipper protein 1 isoform Iso 1	6.93031e+06	22.7245
NX_O15067-1	PFAS	0	Phosphoribosylformylglycinamidine synthase isoform Iso 1	1.04734e+07	23.3202
NX_P00338-1	LDHA	0	L-lactate dehydrogenase A chain isoform Iso 1	1.55501e+08	27.2123
NX_Q9NR30-1	DDX21	0	Nucleolar RNA helicase 2 isoform Iso 1	2.22441e+07	24.4069
NX_P61978-3	HNRNPK	0	Heterogeneous nuclear ribonucleoprotein K isoform Iso 3	1.29248e+08	26.9456
NX_P50991-1	CCT4	0	T-complex protein 1 subunit delta isoform Iso 1	5.3944e+07	25.685
NX_P05023-1	ATP1A1	0	Sodium/potassium-transporting ATPase subunit alpha-1 isoform Iso 1	2.01839e+07	24.2667
NX_O43852-3	CALU	0	Calumenin isoform Iso 3	8.99866e+07	26.4232
NX_P42892-2	ECE1	0	Endothelin-converting enzyme 1 isoform A	1.39863e+07	23.7375
NX_Q9P0K7-2	RAI14	0	Ankycorbin isoform Iso 2	6.99008e+06	22.7369
NX_Q5SW79-3	CEP170	0	Centrosomal protein of 170 kDa isoform Iso 3	4.93545e+06	22.2348
NX_Q15084-2	PDIA6	0	Protein disulfide-isomerase A6 isoform Iso 2	1.12396e+08	26.744
NX_P40227-1	CCT6A	0	T-complex protein 1 subunit zeta isoform Iso 1	6.15968e+07	25.8764
NX_Q15436-1	SEC23A	0	Protein transport protein Sec23A isoform Iso 1	2.19088e+07	24.385
NX_Q12888-2	TP53BP1	0	TP53-binding protein 1 isoform Iso 2	2.24796e+06	21.1002
NX_P55884-2	EIF3B	0	Eukaryotic translation initiation factor 3 subunit B isoform Iso 2	2.19083e+07	24.385
NX_P63010-2	AP2B1	0	AP-2 complex subunit beta isoform Iso 2	2.31166e+07	24.4624
NX_P13489-1	RNH1	0	Ribonuclease inhibitor isoform Iso 1	4.12262e+07	25.2971
NX_Q9Y4I1-1	MYO5A	0	Unconventional myosin-Va isoform Iso 1	4.20455e+06	22.0035
NX_Q07866-6	KLC1	0	Kinesin light chain 1 isoform N	1.15483e+07	23.4612
NX_P42892-3	ECE1	0	Endothelin-converting enzyme 1 isoform C	1.43578e+07	23.7753
NX_P35998-1	PSMC2	0	26S proteasome regulatory subunit 7 isoform Iso 1	3.24166e+07	24.9502
NX_P17301-1	ITGA2	0	Integrin alpha-2 isoform Iso 1	1.73638e+07	24.0496
NX_P54136-1	RARS	0	Arginine--tRNA ligase, cytoplasmic isoform Complexed	2.5195e+07	24.5866
NX_O60841-1	EIF5B	0	Eukaryotic translation initiation factor 5B isoform Iso 1	8.49943e+06	23.0189
NX_P08758-1	ANXA5	0	Annexin A5 isoform Iso 1	3.19745e+08	28.2523
NX_P55786-1	NPEPPS	0	Puromycin-sensitive aminopeptidase isoform Iso 1	2.01775e+07	24.2662
NX_P17844-1	DDX5	0	Probable ATP-dependent RNA helicase DDX5 isoform Iso 1	5.01764e+07	25.5805
NX_P09493-4	TPM1	0	Tropomyosin alpha-1 chain isoform Iso 4	2.05839e+08	27.6169
NX_P05783-1	KRT18	0	Keratin, type I cytoskeletal 18 isoform Iso 1	7.78093e+07	26.2134
NX_Q99536-1	VAT1	0	Synaptic vesicle membrane protein VAT-1 homolog isoform Iso 1	1.10683e+08	26.7219
NX_Q99715-1	COL12A1	0	Collagen alpha-1(XII) chain isoform Iso 1	1.94959e+06	20.8947
NX_P25705-1	ATP5A1	0	ATP synthase subunit alpha, mitochondrial isoform Iso 1	1.19279e+08	26.8298
NX_Q14571-1	ITPR2	0	Inositol 1,4,5-trisphosphate receptor type 2 isoform Long	1.82536e+06	20.7998
NX_Q92900-1	UPF1	0	Regulator of nonsense transcripts 1 isoform Iso 1	8.47547e+06	23.0149
NX_P46060-1	RANGAP1	0	Ran GTPase-activating protein 1 isoform Iso 1	2.15468e+07	24.361
NX_P49411-1	TUFM	0	Elongation factor Tu, mitochondrial isoform Iso 1	3.83436e+07	25.1925
NX_P00491-1	PNP	0	Purine nucleoside phosphorylase isoform Iso 1	1.15927e+08	26.7886
NX_Q96TA1-1	FAM129B	0	Niban-like protein 1 isoform Iso 1	2.63579e+07	24.6517
NX_Q16531-1	DDB1	0	DNA damage-binding protein 1 isoform Iso 1	1.36491e+07	23.7023
NX_Q16666-1	IFI16	0	Gamma-interferon-inducible protein 16 isoform Iso 1	1.38821e+07	23.7267
NX_O94979-8	SEC31A	0	Protein transport protein Sec31A isoform Iso 8	2.00607e+07	24.2579
NX_O60763-1	USO1	0	General vesicular transport factor p115 isoform Iso 1	1.04739e+07	23.3203
NX_P49023-1	PXN	0	Paxillin isoform Beta	1.54247e+07	23.8787
NX_Q5U651-1	RASIP1	0	Ras-interacting protein 1 isoform Iso 1	2.03309e+07	24.2772
NX_Q15942-1	ZYX	0	Zyxin isoform Iso 1	1.03372e+08	26.6233
NX_O43852-4	CALU	0	Calumenin isoform Iso 4	7.70092e+07	26.1985
NX_P19338-1	NCL	0	Nucleolin isoform Iso 1	8.21397e+07	26.2916
NX_P19367-1	HK1	0	Hexokinase-1 isoform Iso 1	2.38412e+07	24.507
NX_Q07866-3	KLC1	0	Kinesin light chain 1 isoform G	1.20885e+07	23.5271
NX_P47756-2	CAPZB	0	F-actin-capping protein subunit beta isoform Iso 2	8.79017e+07	26.3894
NX_Q92973-1	TNPO1	0	Transportin-1 isoform Iso 1	1.53042e+07	23.8674
NX_Q27J81-1	INF2	0	Inverted formin-2 isoform Iso 1	8.08008e+06	22.9459
NX_Q96HP0-1	DOCK6	0	Dedicator of cytokinesis protein 6 isoform Iso 1	2.33823e+06	21.157
NX_Q93008-3	USP9X	0	Probable ubiquitin carboxyl-terminal hydrolase FAF-X isoform Iso 1	2.21093e+06	21.0762
NX_O00469-2	PLOD2	0	Procollagen-lysine,2-oxoglutarate 5-dioxygenase 2 isoform Iso 2	3.35233e+07	24.9987
NX_Q02818-1	NUCB1	0	Nucleobindin-1 isoform Iso 1	1.32669e+07	23.6613
NX_P15311-1	EZR	0	Ezrin isoform Iso 1	1.12687e+08	26.7477
NX_Q14554-1	PDIA5	0	Protein disulfide-isomerase A5 isoform Iso 1	2.10644e+07	24.3283
NX_P54136-2	RARS	0	Arginine--tRNA ligase, cytoplasmic isoform Monomeric	2.62549e+07	24.6461
NX_P06756-1	ITGAV	0	Integrin alpha-V isoform Iso 1	1.10422e+07	23.3965
NX_P49023-3	PXN	0	Paxillin isoform Gamma	1.53194e+07	23.8689
NX_P07951-2	TPM2	0	Tropomyosin beta chain isoform Iso 2	2.0076e+08	27.5809
NX_Q92945-1	KHSRP	0	Far upstream element-binding protein 2 isoform Iso 1	2.82941e+07	24.754
NX_Q9Y696-1	CLIC4	0	Chloride intracellular channel protein 4 isoform Iso 1	1.09834e+08	26.7108
NX_P23467-3	PTPRB	0	Receptor-type tyrosine-protein phosphatase beta isoform Iso 3	2.14037e+06	21.0294
NX_P55084-1	HADHB	0	Trifunctional enzyme subunit beta, mitochondrial isoform Iso 1	3.62355e+07	25.1109
NX_O75165-1	DNAJC13	0	DnaJ homolog subfamily C member 13 isoform Iso 1	2.74892e+06	21.3904
NX_Q9UH99-1	SUN2	0	SUN domain-containing protein 2 isoform Iso 1	9.65981e+06	23.2036
NX_P49589-3	CARS	0	Cysteine--tRNA ligase, cytoplasmic isoform Iso 3	9.49086e+06	23.1781
NX_Q92841-4	DDX17	0	Probable ATP-dependent RNA helicase DDX17 isoform Iso 1	3.94561e+07	25.2337
NX_Q13201-1	MMRN1	0	Multimerin-1 isoform Iso 1	4.97804e+06	22.2471
NX_Q16891-2	IMMT	0	MICOS complex subunit MIC60 isoform Iso 2	1.37361e+07	23.7115
NX_P06396-3	GSN	0	Gelsolin isoform Iso 3	3.0587e+07	24.8664
NX_P06396-2	GSN	0	Gelsolin isoform Iso 2	3.3346e+07	24.991
NX_P07384-1	CAPN1	0	Calpain-1 catalytic subunit isoform Iso 1	2.49901e+07	24.5749
NX_Q9BUJ2-1	HNRNPUL1	0	Heterogeneous nuclear ribonucleoprotein U-like protein 1 isoform Iso 1	1.41984e+07	23.7592
NX_Q9NY33-1	DPP3	0	Dipeptidyl peptidase 3 isoform Iso 1	1.31429e+07	23.6478
NX_P06737-1	PYGL	0	Glycogen phosphorylase, liver form isoform Iso 1	8.507e+06	23.0202
NX_P47897-1	QARS	0	Glutamine--tRNA ligase isoform Iso 1	1.36247e+07	23.6997
NX_Q13283-1	G3BP1	0	Ras GTPase-activating protein-binding protein 1 isoform Iso 1	4.4891e+07	25.4199
NX_P63241-2	EIF5A	0	Eukaryotic translation initiation factor 5A-1 isoform Iso 2	1.41868e+08	27.08
NX_Q9Y4D7-1	PLXND1	0	Plexin-D1 isoform Iso 1	3.24985e+06	21.6319
NX_P05455-1	SSB	0	Lupus La protein isoform Iso 1	2.53406e+07	24.5949
NX_O14980-1	XPO1	0	Exportin-1 isoform Iso 1	1.02455e+07	23.2885
NX_P49589-2	CARS	0	Cysteine--tRNA ligase, cytoplasmic isoform Iso 2	1.08746e+07	23.3745
NX_O43143-1	DHX15	0	Pre-mRNA-splicing factor ATP-dependent RNA helicase DHX15 isoform Iso 1	1.70223e+07	24.0209
NX_P39023-1	RPL3	0	60S ribosomal protein L3 isoform Iso 1	9.70385e+07	26.5321
NX_P08729-1	KRT7	0	Keratin, type II cytoskeletal 7 isoform Iso 1	2.59681e+08	27.9522
NX_P11413-2	G6PD	0	Glucose-6-phosphate 1-dehydrogenase isoform Long	3.36168e+07	25.0027
NX_O60488-1	ACSL4	0	Long-chain-fatty-acid--CoA ligase 4 isoform Long	1.30004e+07	23.6321
NX_P28838-2	LAP3	0	Cytosol aminopeptidase isoform Iso 2	2.97096e+07	24.8244
NX_Q9UQ35-1	SRRM2	0	Serine/arginine repetitive matrix protein 2 isoform Iso 1	3.85503e+06	21.8783
NX_P23528-1	CFL1	0	Cofilin-1 isoform Iso 1	9.04678e+08	29.7528
NX_P54920-1	NAPA	0	Alpha-soluble NSF attachment protein isoform Iso 1	2.8215e+07	24.75
NX_Q8IVL6-1	P3H3	0	Prolyl 3-hydroxylase 3 isoform Iso 1	8.18339e+06	22.9643
NX_P51659-1	HSD17B4	0	Peroxisomal multifunctional enzyme type 2 isoform Iso 1	1.37606e+07	23.714
NX_Q08J23-1	NSUN2	0	tRNA (cytosine(34)-C(5))-methyltransferase isoform Iso 1	7.76941e+06	22.8894
NX_P43490-1	NAMPT	0	Nicotinamide phosphoribosyltransferase isoform Iso 1	3.32609e+07	24.9873
NX_Q13085-1	ACACA	0	Acetyl-CoA carboxylase 1 isoform Iso 1	2.14382e+06	21.0318
NX_Q06830-1	PRDX1	0	Peroxiredoxin-1 isoform Iso 1	3.59189e+08	28.4202
NX_Q96HC4-4	PDLIM5	0	PDZ and LIM domain protein 5 isoform Iso 4	4.60582e+07	25.457
NX_Q9H223-1	EHD4	0	EH domain-containing protein 4 isoform Iso 1	5.47097e+07	25.7053
NX_P40763-1	STAT3	0	Signal transducer and activator of transcription 3 isoform Iso 1	1.07872e+07	23.3628
NX_Q13838-2	DDX39B	0	Spliceosome RNA helicase DDX39B isoform Iso 2	6.21396e+07	25.889
NX_P67936-1	TPM4	0	Tropomyosin alpha-4 chain isoform Iso 1	2.8836e+08	28.1033
NX_Q641Q2-1	WASHC2A	0	WASH complex subunit 2A isoform Iso 1	2.77808e+06	21.4057
NX_Q02790-1	FKBP4	0	Peptidyl-prolyl cis-trans isomerase FKBP4 isoform Iso 1	1.68441e+07	24.0057
NX_O94973-1	AP2A2	0	AP-2 complex subunit alpha-2 isoform Iso 1	1.18847e+07	23.5026
NX_O94973-2	AP2A2	0	AP-2 complex subunit alpha-2 isoform Iso 2	1.18163e+07	23.4943
NX_P78344-1	EIF4G2	0	Eukaryotic translation initiation factor 4 gamma 2 isoform Iso 1	1.17045e+07	23.4806
NX_P40763-2	STAT3	0	Signal transducer and activator of transcription 3 isoform Del-701	1.01702e+07	23.2779
NX_Q8N3C0-1	ASCC3	0	Activating signal cointegrator 1 complex subunit 3 isoform Iso 1	1.90111e+06	20.8584
NX_Q8N3V7-2	SYNPO	0	Synaptopodin isoform Iso 2	1.00706e+07	23.2636
NX_P09429-1	HMGB1	0	High mobility group protein B1 isoform Iso 1	2.10098e+08	27.6465
NX_P17858-1	PFKL	0	ATP-dependent 6-phosphofructokinase, liver type isoform Iso 1	2.38932e+07	24.5101
NX_Q16891-4	IMMT	0	MICOS complex subunit MIC60 isoform Iso 4	1.36575e+07	23.7032
NX_Q15181-1	PPA1	0	Inorganic pyrophosphatase isoform Iso 1	3.86465e+07	25.2038
NX_P06753-2	TPM3	0	Tropomyosin alpha-3 chain isoform Iso 2	3.08732e+08	28.2018
NX_P20700-1	LMNB1	0	Lamin-B1 isoform Iso 1	3.24099e+07	24.9499
NX_P61158-1	ACTR3	0	Actin-related protein 3 isoform Iso 1	8.03445e+07	26.2597
NX_Q96AC1-3	FERMT2	0	Fermitin family homolog 2 isoform Iso 3	1.17021e+07	23.4803
NX_O60701-1	UGDH	0	UDP-glucose 6-dehydrogenase isoform Iso 1	1.70563e+07	24.0238
NX_P23246-1	SFPQ	0	Splicing factor, proline- and glutamine-rich isoform Long	5.76828e+07	25.7816
NX_Q07157-1	TJP1	0	Tight junction protein ZO-1 isoform Long	3.03051e+06	21.5311
NX_P43686-1	PSMC4	0	26S proteasome regulatory subunit 6B isoform Iso 1	4.25356e+07	25.3422
NX_Q15393-1	SF3B3	0	Splicing factor 3B subunit 3 isoform Iso 1	8.72008e+06	23.0559
NX_P45974-1	USP5	0	Ubiquitin carboxyl-terminal hydrolase 5 isoform Long	1.33058e+07	23.6655
NX_Q15019-2	SEPT2	0	Septin-2 isoform Iso 2	4.24303e+07	25.3386
NX_P62195-1	PSMC5	0	26S proteasome regulatory subunit 8 isoform Iso 1	3.37888e+07	25.01
NX_Q96QK1-1	VPS35	0	Vacuolar protein sorting-associated protein 35 isoform Iso 1	1.33369e+07	23.6689
NX_O15027-1	SEC16A	0	Protein transport protein Sec16A isoform Iso 1	2.29541e+06	21.1303
NX_Q32P51-1	HNRNPA1L2	0	Heterogeneous nuclear ribonucleoprotein A1-like 2 isoform Iso 1	1.84005e+08	27.4552
NX_P42224-1	STAT1	0	Signal transducer and activator of transcription 1-alpha/beta isoform Alpha	1.12417e+07	23.4224
NX_P26639-1	TARS	0	Threonine--tRNA ligase, cytoplasmic isoform Iso 1	1.88034e+07	24.1645
NX_P08865-1	RPSA	0	40S ribosomal protein SA isoform Iso 1	1.74417e+08	27.378
NX_Q6PKG0-1	LARP1	0	La-related protein 1 isoform Iso 1	4.78006e+06	22.1886
NX_Q9BQG0-2	MYBBP1A	0	Myb-binding protein 1A isoform Iso 2	5.25922e+06	22.3264
NX_O60664-1	PLIN3	0	Perilipin-3 isoform Iso 1	3.62432e+07	25.1112
NX_Q58FF7-1	HSP90AB3P	0	Putative heat shock protein HSP 90-beta-3 isoform Iso 1	2.46173e+08	27.8751
NX_P31150-1	GDI1	0	Rab GDP dissociation inhibitor alpha isoform Iso 1	4.0776e+07	25.2812
NX_O75521-1	ECI2	0	Enoyl-CoA delta isomerase 2, mitochondrial isoform Iso 1	4.12313e+07	25.2972
NX_O00116-1	AGPS	0	Alkyldihydroxyacetonephosphate synthase, peroxisomal isoform Iso 1	1.2991e+07	23.631
NX_P60174-3	TPI1	0	Triosephosphate isomerase isoform Iso 1	1.96861e+08	27.5526
NX_P00367-1	GLUD1	0	Glutamate dehydrogenase 1, mitochondrial isoform Iso 1	2.83653e+07	24.7576
NX_P54886-1	ALDH18A1	0	Delta-1-pyrroline-5-carboxylate synthase isoform Long	1.55852e+07	23.8937
NX_O60568-1	PLOD3	0	Procollagen-lysine,2-oxoglutarate 5-dioxygenase 3 isoform Iso 1	1.62166e+07	23.951
NX_Q1KMD3-1	HNRNPUL2	0	Heterogeneous nuclear ribonucleoprotein U-like protein 2 isoform Iso 1	1.51893e+07	23.8565
NX_P63244-1	RACK1	0	Receptor of activated protein C kinase 1 isoform Iso 1	1.4018e+08	27.0627
NX_O76094-1	SRP72	0	Signal recognition particle subunit SRP72 isoform Iso 1	1.0606e+07	23.3384
NX_Q13724-1	MOGS	0	Mannosyl-oligosaccharide glucosidase isoform Iso 1	1.43818e+07	23.7777
NX_P62258-1	YWHAE	0	14-3-3 protein epsilon isoform Iso 1	2.68357e+08	27.9996
NX_O15143-1	ARPC1B	0	Actin-related protein 2/3 complex subunit 1B isoform Iso 1	4.59952e+07	25.455
NX_A0AVT1-1	UBA6	0	Ubiquitin-like modifier-activating enzyme 6 isoform Iso 1	7.79323e+06	22.8938
NX_Q13409-2	DYNC1I2	0	Cytoplasmic dynein 1 intermediate chain 2 isoform 2B	1.441e+07	23.7806
NX_O95573-1	ACSL3	0	Long-chain-fatty-acid--CoA ligase 3 isoform Iso 1	1.62633e+07	23.9551
NX_O94925-3	GLS	0	Glutaminase kidney isoform, mitochondrial isoform Iso 3	1.24302e+07	23.5673
NX_Q9BTV4-1	TMEM43	0	Transmembrane protein 43 isoform Iso 1	3.80356e+07	25.1808
NX_P06753-5	TPM3	0	Tropomyosin alpha-3 chain isoform Iso 5	2.98998e+08	28.1556
NX_P04899-1	GNAI2	0	Guanine nucleotide-binding protein G(i) subunit alpha-2 isoform Iso 1	8.67872e+07	26.371
NX_Q9NQC3-5	RTN4	0	Reticulon-4 isoform Iso 5	2.35726e+08	27.8125
NX_P05556-1	ITGB1	0	Integrin beta-1 isoform Iso 1	5.59569e+07	25.7378
NX_Q14157-5	UBAP2L	0	Ubiquitin-associated protein 2-like isoform Iso 5	1.35688e+07	23.6938
NX_P46777-1	RPL5	0	60S ribosomal protein L5 isoform Iso 1	2.05298e+08	27.6131
NX_P31939-1	ATIC	0	Bifunctional purine biosynthesis protein PURH isoform Iso 1	9.90041e+06	23.2391
NX_Q63HN8-4	RNF213	0	E3 ubiquitin-protein ligase RNF213 isoform Iso 2	619395	19.2405
NX_P06744-1	GPI	0	Glucose-6-phosphate isomerase isoform Iso 1	7.77951e+07	26.2132
NX_Q99613-1	EIF3C	0	Eukaryotic translation initiation factor 3 subunit C isoform Iso 1	2.2247e+07	24.4071
NX_Q8WUM0-1	NUP133	0	Nuclear pore complex protein Nup133 isoform Iso 1	3.82779e+06	21.8681
NX_Q66K74-1	MAP1S	0	Microtubule-associated protein 1S isoform Iso 1	8.20566e+06	22.9682
NX_O95782-1	AP2A1	0	AP-2 complex subunit alpha-1 isoform A	1.30405e+07	23.6365
NX_P38606-1	ATP6V1A	0	V-type proton ATPase catalytic subunit A isoform Iso 1	1.73384e+07	24.0475
NX_Q9NQC3-2	RTN4	0	Reticulon-4 isoform Iso 2	2.5748e+08	27.9399
NX_P50570-2	DNM2	0	Dynamin-2 isoform Iso 2	1.08526e+07	23.3715
NX_P54886-2	ALDH18A1	0	Delta-1-pyrroline-5-carboxylate synthase isoform Short	1.51649e+07	23.8542
NX_O43795-1	MYO1B	0	Unconventional myosin-Ib isoform Iso 1	6.44243e+06	22.6192
NX_Q14247-1	CTTN	0	Src substrate cortactin isoform Iso 1	2.41351e+07	24.5246
NX_P07858-1	CTSB	0	Cathepsin B isoform Iso 1	1.27681e+08	26.928
NX_P55265-4	ADAR	0	Double-stranded RNA-specific adenosine deaminase isoform Iso 4	4.55946e+06	22.1204
NX_Q03001-8	DST	0	Dystonin isoform Iso 2	426505	18.7022
NX_P50570-3	DNM2	0	Dynamin-2 isoform Iso 3	1.07398e+07	23.3565
NX_Q14690-1	PDCD11	0	Protein RRP5 homolog isoform Iso 1	2.78567e+06	21.4096
NX_P14317-1	HCLS1	0	Hematopoietic lineage cell-specific protein isoform Iso 1	2.75993e+07	24.7181
NX_O75051-1	PLXNA2	0	Plexin-A2 isoform Iso 1	2.42161e+06	21.2075
NX_Q9Y2A7-2	NCKAP1	0	Nck-associated protein 1 isoform Iso 2	5.3109e+06	22.3405
NX_Q53EP0-1	FNDC3B	0	Fibronectin type III domain-containing protein 3B isoform Iso 1	6.96494e+06	22.7317
NX_P49748-3	ACADVL	0	Very long-chain specific acyl-CoA dehydrogenase, mitochondrial isoform Iso 3	1.20886e+07	23.5271
NX_Q15233-1	NONO	0	Non-POU domain-containing octamer-binding protein isoform Iso 1	7.52031e+07	26.1643
NX_O43795-2	MYO1B	0	Unconventional myosin-Ib isoform Iso 2	6.55654e+06	22.6445
NX_O00151-1	PDLIM1	0	PDZ and LIM domain protein 1 isoform Iso 1	3.62925e+07	25.1132
NX_Q9Y2X3-1	NOP58	0	Nucleolar protein 58 isoform Iso 1	1.30612e+07	23.6388
NX_Q07157-2	TJP1	0	Tight junction protein ZO-1 isoform Short	3.08563e+06	21.5571
NX_P07951-1	TPM2	0	Tropomyosin beta chain isoform Iso 1	1.93894e+08	27.5307
NX_P49591-1	SARS	0	Serine--tRNA ligase, cytoplasmic isoform Iso 1	2.84873e+07	24.7638
NX_Q96JQ0-1	DCHS1	0	Protocadherin-16 isoform Iso 1	1.35332e+06	20.3681
NX_Q9Y520-4	PRRC2C	0	Protein PRRC2C isoform Iso 4	2.148e+06	21.0346
NX_Q14008-1	CKAP5	0	Cytoskeleton-associated protein 5 isoform Iso 1	2.80931e+06	21.4218
NX_P21399-1	ACO1	0	Cytoplasmic aconitate hydratase isoform Iso 1	1.02214e+07	23.2851
NX_Q13435-1	SF3B2	0	Splicing factor 3B subunit 2 isoform Iso 1	1.23e+07	23.5522
NX_Q04446-1	GBE1	0	1,4-alpha-glucan-branching enzyme isoform Iso 1	2.65831e+07	24.664
NX_P20042-1	EIF2S2	0	Eukaryotic translation initiation factor 2 subunit 2 isoform Iso 1	2.04366e+07	24.2847
NX_P52948-1	NUP98	0	Nuclear pore complex protein Nup98-Nup96 isoform Iso 1	3.21065e+06	21.6144
NX_Q93052-1	LPP	0	Lipoma-preferred partner isoform Iso 1	1.13957e+07	23.442
NX_Q14192-1	FHL2	0	Four and a half LIM domains protein 2 isoform Iso 1	5.38883e+07	25.6835
NX_P14923-1	JUP	0	Junction plakoglobin isoform Iso 1	1.22974e+07	23.5518
NX_O95425-3	SVIL	0	Supervillin isoform SV3	1.78685e+06	20.769
NX_Q96KP4-1	CNDP2	0	Cytosolic non-specific dipeptidase isoform Iso 1	2.04594e+07	24.2863
NX_O15371-1	EIF3D	0	Eukaryotic translation initiation factor 3 subunit D isoform Iso 1	2.20284e+07	24.3929
NX_Q7Z2W4-1	ZC3HAV1	0	Zinc finger CCCH-type antiviral protein 1 isoform Iso 1	5.71184e+06	22.4455
NX_Q15155-1	NOMO1	0	Nodal modulator 1 isoform Iso 1	5.67003e+06	22.4349
NX_Q9UKK3-1	PARP4	0	Poly [ADP-ribose] polymerase 4 isoform Iso 1	3.63466e+06	21.7934
NX_P78344-2	EIF4G2	0	Eukaryotic translation initiation factor 4 gamma 2 isoform Iso 2	1.11898e+07	23.4157
NX_P23634-1	ATP2B4	0	Plasma membrane calcium-transporting ATPase 4 isoform XD	3.92626e+06	21.9047
NX_P22234-1	PAICS	0	Multifunctional protein ADE2 isoform Iso 1	4.41672e+07	25.3965
NX_P09960-1	LTA4H	0	Leukotriene A-4 hydrolase isoform Iso 1	1.34439e+07	23.6805
NX_P48059-3	LIMS1	0	LIM and senescent cell antigen-like-containing domain protein 1 isoform Iso 3	2.39645e+07	24.5144
NX_Q9UHB6-4	LIMA1	0	LIM domain and actin-binding protein 1 isoform Iso 4	8.1676e+06	22.9615
NX_P15170-3	GSPT1	0	Eukaryotic peptide chain release factor GTP-binding subunit ERF3A isoform Iso 3	2.228e+07	24.4092
NX_O94832-1	MYO1D	0	Unconventional myosin-Id isoform Iso 1	4.82185e+06	22.2012
NX_Q8NBS9-1	TXNDC5	0	Thioredoxin domain-containing protein 5 isoform Iso 1	2.93029e+08	28.1265
NX_A5YKK6-1	CNOT1	0	CCR4-NOT transcription complex subunit 1 isoform Iso 1	1.53158e+06	20.5466
NX_P62136-1	PPP1CA	0	Serine/threonine-protein phosphatase PP1-alpha catalytic subunit isoform Iso 1	5.13019e+07	25.6125
NX_P05198-1	EIF2S1	0	Eukaryotic translation initiation factor 2 subunit 1 isoform Iso 1	3.69442e+07	25.1388
NX_Q10567-1	AP1B1	0	AP-1 complex subunit beta-1 isoform A	1.6882e+07	24.009
NX_P62701-1	RPS4X	0	40S ribosomal protein S4, X isoform isoform Iso 1	1.43614e+08	27.0976
NX_O00468-7	AGRN	0	Agrin isoform Iso 7	1.91139e+06	20.8662
NX_P53992-1	SEC24C	0	Protein transport protein Sec24C isoform Iso 1	8.25207e+06	22.9763
NX_P63104-1	YWHAZ	0	14-3-3 protein zeta/delta isoform Iso 1	3.4362e+08	28.3562
NX_P27695-1	APEX1	0	DNA-(apurinic or apyrimidinic site) lyase isoform Iso 1	3.30214e+07	24.9769
NX_Q5JPE7-1	NOMO2	0	Nodal modulator 2 isoform Iso 1	5.48326e+06	22.3866
NX_P67936-2	TPM4	0	Tropomyosin alpha-4 chain isoform Iso 2	2.34831e+08	27.807
NX_P04792-1	HSPB1	0	Heat shock protein beta-1 isoform Iso 1	6.52352e+08	29.2811
NX_Q9UHB6-5	LIMA1	0	LIM domain and actin-binding protein 1 isoform Iso 5	1.10238e+07	23.3941
NX_Q8TEQ6-1	GEMIN5	0	Gem-associated protein 5 isoform Iso 1	1.98682e+06	20.922
NX_P30519-1	HMOX2	0	Heme oxygenase 2 isoform Iso 1	2.3533e+07	24.4882
NX_P55265-2	ADAR	0	Double-stranded RNA-specific adenosine deaminase isoform Iso 2	4.46625e+06	22.0906
NX_P21589-1	NT5E	0	5'-nucleotidase isoform Iso 1	2.06209e+07	24.2976
NX_P54577-1	YARS	0	Tyrosine--tRNA ligase, cytoplasmic isoform Iso 1	1.56727e+07	23.9018
NX_P17980-1	PSMC3	0	26S proteasome regulatory subunit 6A isoform Iso 1	2.51651e+07	24.5849
NX_O94855-2	SEC24D	0	Protein transport protein Sec24D isoform Iso 2	1.13433e+07	23.4353
NX_P14866-1	HNRNPL	0	Heterogeneous nuclear ribonucleoprotein L isoform Iso 1	4.86487e+07	25.5359
NX_Q10567-3	AP1B1	0	AP-1 complex subunit beta-1 isoform C	1.72048e+07	24.0363
NX_P22392-2	NME2	0	Nucleoside diphosphate kinase B isoform Iso 3	1.57202e+08	27.228
NX_Q86W92-1	PPFIBP1	0	Liprin-beta-1 isoform Iso 1	4.97012e+06	22.2449
NX_Q9NR12-1	PDLIM7	0	PDZ and LIM domain protein 7 isoform Iso 1	5.04095e+07	25.5872
NX_P30519-2	HMOX2	0	Heme oxygenase 2 isoform Iso 2	2.63952e+07	24.6538
NX_Q01469-1	FABP5	0	Fatty acid-binding protein, epidermal isoform Iso 1	2.18737e+08	27.7046
NX_Q03252-1	LMNB2	0	Lamin-B2 isoform Iso 1	3.19932e+07	24.9313
NX_P54578-1	USP14	0	Ubiquitin carboxyl-terminal hydrolase 14 isoform Iso 1	2.48405e+07	24.5662
NX_P52566-1	ARHGDIB	0	Rho GDP-dissociation inhibitor 2 isoform Iso 1	7.34517e+07	26.1303
NX_P07737-1	PFN1	0	Profilin-1 isoform Iso 1	7.5855e+08	29.4987
NX_P30876-1	POLR2B	0	DNA-directed RNA polymerase II subunit RPB2 isoform Iso 1	3.85156e+06	21.877
NX_Q14166-1	TTLL12	0	Tubulin--tyrosine ligase-like protein 12 isoform Iso 1	8.19691e+06	22.9666
NX_O95819-1	MAP4K4	0	Mitogen-activated protein kinase kinase kinase kinase 4 isoform Iso 1	5.08119e+06	22.2767
NX_P08572-1	COL4A2	0	Collagen alpha-2(IV) chain isoform Iso 1	7.60046e+06	22.8577
NX_P30041-1	PRDX6	0	Peroxiredoxin-6 isoform Iso 1	9.25143e+07	26.4632
NX_Q9H0D6-1	XRN2	0	5'-3' exoribonuclease 2 isoform Iso 1	5.56602e+06	22.4082
NX_Q92538-2	GBF1	0	Golgi-specific brefeldin A-resistance guanine nucleotide exchange factor 1 isoform Iso 2	6.00877e+06	22.5186
NX_P53675-1	CLTCL1	0	Clathrin heavy chain 2 isoform Iso 1	1.39425e+07	23.733
NX_Q9Y2W1-1	THRAP3	0	Thyroid hormone receptor-associated protein 3 isoform Iso 1	8.18662e+06	22.9648
NX_Q15365-1	PCBP1	0	Poly(rC)-binding protein 1 isoform Iso 1	7.90499e+07	26.2363
NX_A5YKK6-2	CNOT1	0	CCR4-NOT transcription complex subunit 1 isoform Iso 2	1.51989e+06	20.5355
NX_Q15046-1	KARS	0	Lysine--tRNA ligase isoform Cytoplasmic	2.06946e+07	24.3027
NX_Q9Y305-4	ACOT9	0	Acyl-coenzyme A thioesterase 9, mitochondrial isoform Iso 4	1.51676e+07	23.8545
NX_P07195-1	LDHB	0	L-lactate dehydrogenase B chain isoform Iso 1	1.73355e+08	27.3692
NX_Q9Y613-1	FHOD1	0	FH1/FH2 domain-containing protein 1 isoform Iso 1	4.24411e+06	22.017
NX_P62191-1	PSMC1	0	26S proteasome regulatory subunit 4 isoform Iso 1	2.86809e+07	24.7736
NX_P26641-1	EEF1G	0	Elongation factor 1-gamma isoform Iso 1	1.08251e+08	26.6898
NX_Q9Y3F4-2	STRAP	0	Serine-threonine kinase receptor-associated protein isoform Iso 2	2.86897e+07	24.774
NX_Q9UQ80-1	PA2G4	0	Proliferation-associated protein 2G4 isoform Iso 1	4.42897e+07	25.4005
NX_P09936-1	UCHL1	0	Ubiquitin carboxyl-terminal hydrolase isozyme L1 isoform Iso 1	2.73126e+08	28.025
NX_O60610-1	DIAPH1	0	Protein diaphanous homolog 1 isoform Iso 1	4.48242e+06	22.0958
NX_P31040-1	SDHA	0	Succinate dehydrogenase [ubiquinone] flavoprotein subunit, mitochondrial isoform Iso 1	1.34735e+07	23.6836
NX_Q9Y4E1-4	WASHC2C	0	WASH complex subunit 2C isoform Iso 4	2.4688e+06	21.2354
NX_P56945-3	BCAR1	0	Breast cancer anti-estrogen resistance protein 1 isoform Iso 3	7.24675e+06	22.7889
NX_Q9Y230-1	RUVBL2	0	RuvB-like 2 isoform Iso 1	2.63618e+07	24.6519
NX_O94979-7	SEC31A	0	Protein transport protein Sec31A isoform Iso 7	2.06014e+07	24.2962
NX_Q9Y3I0-1	RTCB	0	tRNA-splicing ligase RtcB homolog isoform Iso 1	3.35722e+07	25.0008
NX_Q12965-1	MYO1E	0	Unconventional myosin-Ie isoform Iso 1	4.75004e+06	22.1795
NX_O43242-1	PSMD3	0	26S proteasome non-ATPase regulatory subunit 3 isoform Iso 1	2.21729e+07	24.4023
NX_P29590-1	PML	0	Protein PML isoform PML-1	8.93348e+06	23.0908
NX_O00231-2	PSMD11	0	26S proteasome non-ATPase regulatory subunit 11 isoform Iso 2	3.33963e+07	24.9932
NX_P08237-3	PFKM	0	ATP-dependent 6-phosphofructokinase, muscle type isoform Iso 3	1.83279e+07	24.1275
NX_Q15293-1	RCN1	0	Reticulocalbin-1 isoform Iso 1	8.74756e+07	26.3824
NX_Q13459-1	MYO9B	0	Unconventional myosin-IXb isoform Long	980166	19.9027
NX_P28482-1	MAPK1	0	Mitogen-activated protein kinase 1 isoform Iso 1	3.22202e+07	24.9415
NX_P12429-1	ANXA3	0	Annexin A3 isoform Iso 1	4.34583e+07	25.3731
NX_P61163-1	ACTR1A	0	Alpha-centractin isoform Iso 1	3.97707e+07	25.2452
NX_Q9NZB2-6	FAM120A	0	Constitutive coactivator of PPAR-gamma-like protein 1 isoform F	5.29009e+06	22.3349
NX_P31943-1	HNRNPH1	0	Heterogeneous nuclear ribonucleoprotein H isoform Iso 1	1.13185e+08	26.7541
NX_P35237-1	SERPINB6	0	Serpin B6 isoform Iso 1	3.13445e+07	24.9017
NX_P23258-1	TUBG1	0	Tubulin gamma-1 chain isoform Iso 1	7.92803e+06	22.9185
NX_P26599-3	PTBP1	0	Polypyrimidine tract-binding protein 1 isoform Iso 3	6.62076e+07	25.9805
NX_P00387-3	CYB5R3	0	NADH-cytochrome b5 reductase 3 isoform Iso 3	4.62999e+07	25.4645
NX_Q96AE4-2	FUBP1	0	Far upstream element-binding protein 1 isoform Iso 2	2.61232e+07	24.6388
NX_P37802-1	TAGLN2	0	Transgelin-2 isoform Iso 1	6.98536e+08	29.3798
NX_O95202-1	LETM1	0	Mitochondrial proton/calcium exchanger protein isoform Iso 1	8.9027e+06	23.0858
NX_Q06210-1	GFPT1	0	Glutamine--fructose-6-phosphate aminotransferase [isomerizing] 1 isoform Iso 1	8.49608e+06	23.0184
NX_P48147-1	PREP	0	Prolyl endopeptidase isoform Iso 1	8.8286e+06	23.0738
NX_Q6P2E9-1	EDC4	0	Enhancer of mRNA-decapping protein 4 isoform Iso 1	3.50624e+06	21.7415
NX_Q9H3U1-2	UNC45A	0	Protein unc-45 homolog A isoform Iso 2	7.50923e+06	22.8402
NX_Q16181-1	SEPT7	0	Septin-7 isoform Iso 1	2.57615e+07	24.6187
NX_P42345-1	MTOR	0	Serine/threonine-protein kinase mTOR isoform Iso 1	887853	19.76
NX_Q96AE4-1	FUBP1	0	Far upstream element-binding protein 1 isoform Iso 1	2.61023e+07	24.6377
NX_Q13310-3	PABPC4	0	Polyadenylate-binding protein 4 isoform Iso 3	3.27069e+07	24.9631
NX_Q15459-1	SF3A1	0	Splicing factor 3A subunit 1 isoform Iso 1	1.18118e+07	23.4937
NX_P36776-1	LONP1	0	Lon protease homolog, mitochondrial isoform Iso 1	7.86942e+06	22.9078
NX_Q6NZI2-1	CAVIN1	0	Caveolae-associated protein 1 isoform Iso 1	1.36251e+08	27.0217
NX_Q6YHK3-1	CD109	0	CD109 antigen isoform Iso 1	4.88799e+06	22.2208
NX_O14974-1	PPP1R12A	0	Protein phosphatase 1 regulatory subunit 12A isoform Iso 1	5.87493e+06	22.4861
NX_Q13162-1	PRDX4	0	Peroxiredoxin-4 isoform Iso 1	7.54876e+07	26.1697
NX_Q6PGP7-1	TTC37	0	Tetratricopeptide repeat protein 37 isoform Iso 1	2.75607e+06	21.3942
NX_P05091-1	ALDH2	0	Aldehyde dehydrogenase, mitochondrial isoform Iso 1	2.8754e+07	24.7773
NX_Q9Y263-1	PLAA	0	Phospholipase A-2-activating protein isoform Iso 1	5.3017e+06	22.338
NX_Q93009-1	USP7	0	Ubiquitin carboxyl-terminal hydrolase 7 isoform Iso 1	3.77451e+06	21.8479
NX_P10253-1	GAA	0	Lysosomal alpha-glucosidase isoform Iso 1	6.33542e+06	22.595
NX_O15144-1	ARPC2	0	Actin-related protein 2/3 complex subunit 2 isoform Iso 1	5.04863e+07	25.5894
NX_P00505-1	GOT2	0	Aspartate aminotransferase, mitochondrial isoform Iso 1	4.75364e+07	25.5025
NX_P61221-1	ABCE1	0	ATP-binding cassette sub-family E member 1 isoform Iso 1	2.25525e+07	24.4268
NX_O95819-6	MAP4K4	0	Mitogen-activated protein kinase kinase kinase kinase 4 isoform Iso 6	4.93169e+06	22.2337
NX_O43776-1	NARS	0	Asparagine--tRNA ligase, cytoplasmic isoform Iso 1	3.55761e+07	25.0844
NX_Q9NTK5-1	OLA1	0	Obg-like ATPase 1 isoform Iso 1	2.29477e+07	24.4518
NX_P33993-1	MCM7	0	DNA replication licensing factor MCM7 isoform Iso 1	7.87972e+06	22.9097
NX_P35749-2	MYH11	0	Myosin-11 isoform Iso 2	3.59249e+07	25.0985
NX_P06753-1	TPM3	0	Tropomyosin alpha-3 chain isoform Iso 1	2.04602e+08	27.6082
NX_P08648-1	ITGA5	0	Integrin alpha-5 isoform Iso 1	4.30574e+07	25.3598
NX_O75116-1	ROCK2	0	Rho-associated protein kinase 2 isoform Iso 1	3.84812e+06	21.8757
NX_O43390-1	HNRNPR	0	Heterogeneous nuclear ribonucleoprotein R isoform Iso 1	3.18575e+07	24.9251
NX_Q92974-1	ARHGEF2	0	Rho guanine nucleotide exchange factor 2 isoform Iso 1	4.88814e+06	22.2209
NX_Q9UMS4-1	PRPF19	0	Pre-mRNA-processing factor 19 isoform Iso 1	2.86542e+07	24.7722
NX_P34897-1	SHMT2	0	Serine hydroxymethyltransferase, mitochondrial isoform Iso 1	1.94147e+07	24.2106
NX_Q9NVA2-1	SEPT11	0	Septin-11 isoform Iso 1	2.731e+07	24.7029
NX_Q9ULT8-1	HECTD1	0	E3 ubiquitin-protein ligase HECTD1 isoform Iso 1	1.34093e+06	20.3548
NX_Q9Y265-1	RUVBL1	0	RuvB-like 1 isoform Iso 1	2.88413e+07	24.7816
NX_O94925-1	GLS	0	Glutaminase kidney isoform, mitochondrial isoform Iso 1	9.90818e+06	23.2402
NX_Q99459-1	CDC5L	0	Cell division cycle 5-like protein isoform Iso 1	6.5609e+06	22.6455
NX_P78347-1	GTF2I	0	General transcription factor II-I isoform Iso 1	6.62827e+06	22.6602
NX_Q9UHD8-5	SEPT9	0	Septin-9 isoform Iso 5	8.78986e+06	23.0674
NX_Q14240-2	EIF4A2	0	Eukaryotic initiation factor 4A-II isoform Iso 2	1.05749e+08	26.6561
NX_O00425-1	IGF2BP3	0	Insulin-like growth factor 2 mRNA-binding protein 3 isoform Iso 1	2.33271e+07	24.4755
NX_Q8NC51-1	SERBP1	0	Plasminogen activator inhibitor 1 RNA-binding protein isoform Iso 1	3.94377e+07	25.2331
NX_Q9NQW7-3	XPNPEP1	0	Xaa-Pro aminopeptidase 1 isoform Iso 3	9.05263e+06	23.1099
NX_Q9BXJ9-1	NAA15	0	N-alpha-acetyltransferase 15, NatA auxiliary subunit isoform Iso 1	8.71275e+06	23.0547
NX_Q6IBS0-1	TWF2	0	Twinfilin-2 isoform Iso 1	2.79239e+07	24.735
NX_P40926-1	MDH2	0	Malate dehydrogenase, mitochondrial isoform Iso 1	8.97675e+07	26.4197
NX_P09382-1	LGALS1	0	Galectin-1 isoform Iso 1	1.74641e+09	30.7017
NX_Q12905-1	ILF2	0	Interleukin enhancer-binding factor 2 isoform Iso 1	5.41272e+07	25.6899
NX_O95340-2	PAPSS2	0	Bifunctional 3'-phosphoadenosine 5'-phosphosulfate synthase 2 isoform B	1.2576e+07	23.5842
NX_Q9BZ29-4	DOCK9	0	Dedicator of cytokinesis protein 9 isoform Iso 4	1.40035e+06	20.4174
NX_Q13217-1	DNAJC3	0	DnaJ homolog subfamily C member 3 isoform Iso 1	1.17813e+07	23.49
NX_Q9H8L6-1	MMRN2	0	Multimerin-2 isoform Iso 1	1.19914e+07	23.5155
NX_P48444-1	ARCN1	0	Coatomer subunit delta isoform Iso 1	2.45536e+07	24.5494
NX_O00148-1	DDX39A	0	ATP-dependent RNA helicase DDX39A isoform Iso 1	5.06191e+07	25.5932
NX_P42167-1	TMPO	0	Lamina-associated polypeptide 2, isoforms beta/gamma isoform Beta	1.85948e+07	24.1484
NX_P62140-1	PPP1CB	0	Serine/threonine-protein phosphatase PP1-beta catalytic subunit isoform Iso 1	5.02697e+07	25.5832
NX_O60264-1	SMARCA5	0	SWI/SNF-related matrix-associated actin-dependent regulator of chromatin subfamily A member 5 isoform Iso 1	6.23575e+06	22.5721
NX_Q9ULV4-3	CORO1C	0	Coronin-1C isoform Iso 3	3.59182e+07	25.0982
NX_Q86UE4-1	MTDH	0	Protein LYRIC isoform Iso 1	1.30448e+07	23.637
NX_P29317-1	EPHA2	0	Ephrin type-A receptor 2 isoform Iso 1	1.18241e+07	23.4952
NX_Q6DD88-1	ATL3	0	Atlastin-3 isoform Iso 1	2.08112e+07	24.3109
NX_Q99873-4	PRMT1	0	Protein arginine N-methyltransferase 1 isoform Iso 4	4.26967e+07	25.3476
NX_Q8TEX9-2	IPO4	0	Importin-4 isoform Iso 2	3.54006e+06	21.7553
NX_Q8WUP2-1	FBLIM1	0	Filamin-binding LIM protein 1 isoform Iso 1	4.32301e+07	25.3655
NX_P28331-2	NDUFS1	0	NADH-ubiquinone oxidoreductase 75 kDa subunit, mitochondrial isoform Iso 2	8.09286e+06	22.9482
NX_O94826-1	TOMM70	0	Mitochondrial import receptor subunit TOM70 isoform Iso 1	7.41895e+06	22.8228
NX_P50479-1	PDLIM4	0	PDZ and LIM domain protein 4 isoform Iso 1	4.10136e+07	25.2896
NX_Q14258-1	TRIM25	0	E3 ubiquitin/ISG15 ligase TRIM25 isoform Iso 1	1.18266e+07	23.4955
NX_Q8N1I0-1	DOCK4	0	Dedicator of cytokinesis protein 4 isoform Iso 1	1.69279e+06	20.691
NX_O75694-1	NUP155	0	Nuclear pore complex protein Nup155 isoform Iso 1	3.73748e+06	21.8336
NX_Q96HE7-1	ERO1A	0	ERO1-like protein alpha isoform Iso 1	1.81654e+07	24.1147
NX_Q96G03-1	PGM2	0	Phosphoglucomutase-2 isoform Iso 1	1.47806e+07	23.8172
NX_Q96I24-1	FUBP3	0	Far upstream element-binding protein 3 isoform Iso 1	9.82324e+06	23.2278
NX_Q92743-1	HTRA1	0	Serine protease HTRA1 isoform Iso 1	6.02686e+07	25.8449
NX_Q86XP3-1	DDX42	0	ATP-dependent RNA helicase DDX42 isoform Iso 1	3.6857e+06	21.8135
NX_Q13620-1	CUL4B	0	Cullin-4B isoform Iso 2	4.69098e+06	22.1615
NX_P67809-1	YBX1	0	Nuclease-sensitive element-binding protein 1 isoform Iso 1	9.99447e+07	26.5746
NX_P30566-1	ADSL	0	Adenylosuccinate lyase isoform Iso 1	1.01035e+07	23.2684
NX_P49593-1	PPM1F	0	Protein phosphatase 1F isoform Iso 1	1.60485e+07	23.9359
NX_P23526-1	AHCY	0	Adenosylhomocysteinase isoform Iso 1	4.44053e+07	25.4042
NX_P29474-1	NOS3	0	Nitric oxide synthase, endothelial isoform Iso 1	4.07011e+06	21.9566
NX_Q709C8-1	VPS13C	0	Vacuolar protein sorting-associated protein 13C isoform Iso 1	663855	19.3405
NX_Q99439-1	CNN2	0	Calponin-2 isoform Iso 1	6.96987e+07	26.0546
NX_O00232-1	PSMD12	0	26S proteasome non-ATPase regulatory subunit 12 isoform Iso 1	1.97568e+07	24.2358
NX_Q08945-1	SSRP1	0	FACT complex subunit SSRP1 isoform Iso 1	1.38019e+07	23.7184
NX_Q7KZ85-1	SUPT6H	0	Transcription elongation factor SPT6 isoform Iso 1	1.15216e+06	20.1359
NX_Q9H4A4-1	RNPEP	0	Aminopeptidase B isoform Iso 1	1.29637e+07	23.628
NX_P55209-1	NAP1L1	0	Nucleosome assembly protein 1-like 1 isoform Iso 1	7.46107e+07	26.1529
NX_P31930-1	UQCRC1	0	Cytochrome b-c1 complex subunit 1, mitochondrial isoform Iso 1	2.33733e+07	24.4784
NX_P01891-1	HLA-A	0	HLA class I histocompatibility antigen, A-68 alpha chain isoform Iso 1	3.45344e+07	25.0415
NX_P46379-3	BAG6	0	Large proline-rich protein BAG6 isoform Iso 3	7.09128e+06	22.7576
NX_P04632-1	CAPNS1	0	Calpain small subunit 1 isoform Iso 1	1.01103e+08	26.5912
NX_P49790-1	NUP153	0	Nuclear pore complex protein Nup153 isoform Iso 1	2.29195e+06	21.1281
NX_P41091-1	EIF2S3	0	Eukaryotic translation initiation factor 2 subunit 3 isoform Iso 1	2.4798e+07	24.5637
NX_P46063-1	RECQL	0	ATP-dependent DNA helicase Q1 isoform Iso 1	1.1433e+07	23.4467
NX_Q99873-3	PRMT1	0	Protein arginine N-methyltransferase 1 isoform Iso 3	3.99719e+07	25.2525
NX_P30447-1	HLA-A	0	HLA class I histocompatibility antigen, A-23 alpha chain isoform Iso 1	2.64031e+07	24.6542
NX_P14314-1	PRKCSH	0	Glucosidase 2 subunit beta isoform Iso 1	6.2861e+07	25.9057
NX_P98082-1	DAB2	0	Disabled homolog 2 isoform Iso 1	1.26403e+07	23.5915
NX_Q9Y262-1	EIF3L	0	Eukaryotic translation initiation factor 3 subunit L isoform Iso 1	1.65438e+07	23.9798
NX_P21281-1	ATP6V1B2	0	V-type proton ATPase subunit B, brain isoform isoform Iso 1	1.3499e+07	23.6863
NX_O75534-4	CSDE1	0	Cold shock domain-containing protein E1 isoform Iso 4	8.95076e+06	23.0936
NX_P23396-1	RPS3	0	40S ribosomal protein S3 isoform Iso 1	1.59409e+08	27.2482
NX_O00622-1	CYR61	0	Protein CYR61 isoform Iso 1	6.8915e+07	26.0383
NX_P29692-1	EEF1D	0	Elongation factor 1-delta isoform Iso 1	7.44874e+07	26.1505
NX_O95810-1	CAVIN2	0	Caveolae-associated protein 2 isoform Iso 1	3.53734e+07	25.0762
NX_O00299-1	CLIC1	0	Chloride intracellular channel protein 1 isoform Iso 1	1.78233e+08	27.4092
NX_Q9BZ29-5	DOCK9	0	Dedicator of cytokinesis protein 9 isoform Iso 2	1.29244e+06	20.3017
NX_P00352-1	ALDH1A1	0	Retinal dehydrogenase 1 isoform Iso 1	3.28354e+07	24.9688
NX_Q14789-2	GOLGB1	0	Golgin subfamily B member 1 isoform Iso 2	712974	19.4435
NX_Q13561-1	DCTN2	0	Dynactin subunit 2 isoform Iso 1	2.93722e+07	24.8079
NX_P36873-2	PPP1CC	0	Serine/threonine-protein phosphatase PP1-gamma catalytic subunit isoform Gamma-2	4.14207e+07	25.3038
NX_P04181-1	OAT	0	Ornithine aminotransferase, mitochondrial isoform Iso 1	2.04167e+07	24.2832
NX_P21964-1	COMT	0	Catechol O-methyltransferase isoform Membrane-bound	2.54647e+07	24.602
NX_Q13642-1	FHL1	0	Four and a half LIM domains protein 1 isoform Iso 1	4.30865e+07	25.3607
NX_P62424-1	RPL7A	0	60S ribosomal protein L7a isoform Iso 1	2.04786e+08	27.6095
NX_P30622-3	CLIP1	0	CAP-Gly domain-containing linker protein 1 isoform Iso 1	2.55078e+06	21.2825
NX_Q8WVM8-1	SCFD1	0	Sec1 family domain-containing protein 1 isoform Iso 1	8.2679e+06	22.9791
NX_P13861-1	PRKAR2A	0	cAMP-dependent protein kinase type II-alpha regulatory subunit isoform Iso 1	1.29814e+07	23.6299
NX_Q16543-1	CDC37	0	Hsp90 co-chaperone Cdc37 isoform Iso 1	5.08873e+07	25.6008
NX_P17813-1	ENG	0	Endoglin isoform Long	3.83809e+07	25.1939
NX_P62937-1	PPIA	0	Peptidyl-prolyl cis-trans isomerase A isoform Iso 1	1.10784e+09	30.0451
NX_P07954-1	FH	0	Fumarate hydratase, mitochondrial isoform Mitochondrial	2.14479e+07	24.3543
NX_Q9BT78-1	COPS4	0	COP9 signalosome complex subunit 4 isoform Iso 1	1.68606e+07	24.0072
NX_Q9GZM7-1	TINAGL1	0	Tubulointerstitial nephritis antigen-like isoform Iso 1	1.36996e+07	23.7076
NX_Q8N392-1	ARHGAP18	0	Rho GTPase-activating protein 18 isoform Iso 1	5.33868e+06	22.3481
NX_Q08378-1	GOLGA3	0	Golgin subfamily A member 3 isoform Iso 1	1.3691e+06	20.3848
NX_Q9HB71-1	CACYBP	0	Calcyclin-binding protein isoform Iso 1	4.46257e+07	25.4114
NX_O14786-1	NRP1	0	Neuropilin-1 isoform Iso 1	5.82672e+06	22.4743
NX_Q15691-1	MAPRE1	0	Microtubule-associated protein RP/EB family member 1 isoform Iso 1	5.29172e+07	25.6572
NX_O75153-1	CLUH	0	Clustered mitochondria protein homolog isoform Iso 1	2.53533e+06	21.2737
NX_P29590-5	PML	0	Protein PML isoform PML-4	1.09569e+07	23.3853
NX_Q9Y5B9-1	SUPT16H	0	FACT complex subunit SPT16 isoform Iso 1	5.19268e+06	22.308
NX_O00567-1	NOP56	0	Nucleolar protein 56 isoform Iso 1	1.35712e+07	23.694
NX_Q15366-1	PCBP2	0	Poly(rC)-binding protein 2 isoform Iso 1	4.58813e+07	25.4514
NX_O76021-1	RSL1D1	0	Ribosomal L1 domain-containing protein 1 isoform Iso 1	2.22333e+07	24.4062
NX_Q6XZF7-1	DNMBP	0	Dynamin-binding protein isoform Iso 1	1.49743e+06	20.5141
NX_P29692-3	EEF1D	0	Elongation factor 1-delta isoform Iso 3	7.37107e+07	26.1354
NX_Q96CX2-1	KCTD12	0	BTB/POZ domain-containing protein KCTD12 isoform Iso 1	2.87663e+07	24.7779
NX_Q8N766-1	EMC1	0	ER membrane protein complex subunit 1 isoform Iso 1	4.4038e+06	22.0703
NX_Q99733-2	NAP1L4	0	Nucleosome assembly protein 1-like 4 isoform Iso 2	3.84282e+07	25.1957
NX_P19623-1	SRM	0	Spermidine synthase isoform Iso 1	2.9708e+07	24.8243
NX_Q9UBT2-1	UBA2	0	SUMO-activating enzyme subunit 2 isoform Iso 1	1.11372e+07	23.4089
NX_Q15008-1	PSMD6	0	26S proteasome non-ATPase regulatory subunit 6 isoform Iso 1	2.33103e+07	24.4745
NX_P62753-1	RPS6	0	40S ribosomal protein S6 isoform Iso 1	1.37019e+08	27.0298
NX_P62805-1	HIST1H4A;HIST1H4B;HIST1H4C;HIST1H4D;HIST1H4E;HIST1H4F;HIST1H4H;HIST1H4I;HIST1H4J;HIST1H4K;HIST1H4L;HIST2H4A;HIST2H4B;HIST4H4	0	Histone H4 isoform Iso 1	2.68336e+09	31.3214
NX_Q7L014-1	DDX46	0	Probable ATP-dependent RNA helicase DDX46 isoform Iso 1	6.09854e+06	22.54
NX_Q9NP74-1	PALMD	0	Palmdelphin isoform Iso 1	1.02357e+07	23.2871
NX_P05106-1	ITGB3	0	Integrin beta-3 isoform Beta-3A	6.89173e+06	22.7164
NX_Q8WWM7-1	ATXN2L	0	Ataxin-2-like protein isoform Iso 1	5.14609e+06	22.295
NX_P16989-1	YBX3	0	Y-box-binding protein 3 isoform Iso 1	4.44557e+07	25.4059
NX_P43034-1	PAFAH1B1	0	Platelet-activating factor acetylhydrolase IB subunit alpha isoform Iso 1	1.48778e+07	23.8267
NX_Q8TAT6-2	NPLOC4	0	Nuclear protein localization protein 4 homolog isoform Iso 2	9.16239e+06	23.1273
NX_P49915-1	GMPS	0	GMP synthase [glutamine-hydrolyzing] isoform Iso 1	5.72349e+06	22.4485
NX_P23229-1	ITGA6	0	Integrin alpha-6 isoform Alpha-6X1X2B	5.08013e+06	22.2764
NX_O94875-11	SORBS2	0	Sorbin and SH3 domain-containing protein 2 isoform Iso 11	5.3074e+06	22.3396
NX_Q8WX93-1	PALLD	0	Palladin isoform Iso 1	6.07158e+06	22.5336
NX_Q9UHB9-1	SRP68	0	Signal recognition particle subunit SRP68 isoform Iso 1	7.46985e+06	22.8326
NX_P19174-1	PLCG1	0	1-phosphatidylinositol 4,5-bisphosphate phosphodiesterase gamma-1 isoform Iso 1	3.46746e+06	21.7254
NX_O43237-1	DYNC1LI2	0	Cytoplasmic dynein 1 light intermediate chain 2 isoform Iso 1	1.39318e+07	23.7319
NX_O00629-1	KPNA4	0	Importin subunit alpha-3 isoform Iso 1	3.08595e+07	24.8792
NX_Q8N1F7-1	NUP93	0	Nuclear pore complex protein Nup93 isoform Iso 1	7.94812e+06	22.9222
NX_Q8NBJ5-1	COLGALT1	0	Procollagen galactosyltransferase 1 isoform Iso 1	1.78654e+07	24.0907
NX_O14617-5	AP3D1	0	AP-3 complex subunit delta-1 isoform Iso 5	5.09281e+06	22.28
NX_Q9BY44-1	EIF2A	0	Eukaryotic translation initiation factor 2A isoform Iso 1	6.86285e+06	22.7104
NX_Q05209-1	PTPN12	0	Tyrosine-protein phosphatase non-receptor type 12 isoform Iso 1	6.17112e+06	22.5571
NX_Q96A33-1	CCDC47	0	Coiled-coil domain-containing protein 47 isoform Iso 1	1.66168e+07	23.9861
NX_P68400-1	CSNK2A1	0	Casein kinase II subunit alpha isoform Iso 1	2.00529e+07	24.2573
NX_P35658-3	NUP214	0	Nuclear pore complex protein Nup214 isoform Iso 3	1.96825e+06	20.9085
NX_Q96D15-1	RCN3	0	Reticulocalbin-3 isoform Iso 1	5.08773e+07	25.6005
NX_Q15366-3	PCBP2	0	Poly(rC)-binding protein 2 isoform Iso 3	4.90719e+07	25.5484
NX_Q32MZ4-3	LRRFIP1	0	Leucine-rich repeat flightless-interacting protein 1 isoform Iso 3	5.58537e+06	22.4132
NX_A1L0T0-1	ILVBL	0	Acetolactate synthase-like protein isoform Iso 1	6.58049e+06	22.6498
NX_P23921-1	RRM1	0	Ribonucleoside-diphosphate reductase large subunit isoform Iso 1	5.97101e+06	22.5095
NX_Q14694-1	USP10	0	Ubiquitin carboxyl-terminal hydrolase 10 isoform Iso 1	4.74547e+06	22.1781
NX_Q9H2D6-5	TRIOBP	0	TRIO and F-actin-binding protein isoform Iso 1	6.70248e+06	22.6763
NX_P39060-3	COL18A1	0	Collagen alpha-1(XVIII) chain isoform Iso 1	1.50708e+07	23.8453
NX_Q9UHX1-6	PUF60	0	Poly(U)-binding-splicing factor PUF60 isoform Iso 6	1.55462e+07	23.8901
NX_Q13177-1	PAK2	0	Serine/threonine-protein kinase PAK 2 isoform Iso 1	1.69663e+07	24.0162
NX_Q01970-1	PLCB3	0	1-phosphatidylinositol 4,5-bisphosphate phosphodiesterase beta-3 isoform Iso 1	3.73567e+06	21.8329
NX_O95817-1	BAG3	0	BAG family molecular chaperone regulator 3 isoform Iso 1	8.35852e+06	22.9948
NX_Q15366-6	PCBP2	0	Poly(rC)-binding protein 2 isoform Iso 6	4.78492e+07	25.512
NX_P12236-1	SLC25A6	0	ADP/ATP translocase 3 isoform Iso 1	8.70786e+07	26.3758
NX_Q02880-1	TOP2B	0	DNA topoisomerase 2-beta isoform Beta-2	2.96893e+06	21.5015
NX_Q16222-2	UAP1	0	UDP-N-acetylhexosamine pyrophosphorylase isoform AGX1	1.46112e+07	23.8006
NX_P50453-1	SERPINB9	0	Serpin B9 isoform Iso 1	2.85684e+07	24.7679
NX_Q96AG4-1	LRRC59	0	Leucine-rich repeat-containing protein 59 isoform Iso 1	8.24501e+07	26.297
NX_Q9BYT8-1	NLN	0	Neurolysin, mitochondrial isoform Iso 1	8.37647e+06	22.9979
NX_P27348-1	YWHAQ	0	14-3-3 protein theta isoform Iso 1	2.1772e+08	27.6979
NX_Q9H3S7-1	PTPN23	0	Tyrosine-protein phosphatase non-receptor type 23 isoform Iso 1	2.51596e+06	21.2627
NX_Q9Y6G9-1	DYNC1LI1	0	Cytoplasmic dynein 1 light intermediate chain 1 isoform Iso 1	1.15739e+07	23.4644
NX_P50579-1	METAP2	0	Methionine aminopeptidase 2 isoform Iso 1	8.57953e+06	23.0325
NX_P29279-1	CTGF	0	Connective tissue growth factor isoform Iso 1	2.62436e+07	24.6455
NX_P62826-1	RAN	0	GTP-binding nuclear protein Ran isoform Iso 1	2.35823e+08	27.8131
NX_Q8IY17-4	PNPLA6	0	Neuropathy target esterase isoform Iso 4	2.32545e+06	21.1491
NX_P12081-1	HARS	0	Histidine--tRNA ligase, cytoplasmic isoform Iso 1	1.94666e+07	24.2145
NX_P08727-1	KRT19	0	Keratin, type I cytoskeletal 19 isoform Iso 1	2.55574e+07	24.6072
NX_P23284-1	PPIB	0	Peptidyl-prolyl cis-trans isomerase B isoform Iso 1	1.77959e+08	27.407
NX_Q14766-4	LTBP1	0	Latent-transforming growth factor beta-binding protein 1 isoform Iso 4	908441	19.793
NX_O75146-1	HIP1R	0	Huntingtin-interacting protein 1-related protein isoform Iso 1	2.92622e+06	21.4806
NX_P62942-1	FKBP1A	0	Peptidyl-prolyl cis-trans isomerase FKBP1A isoform Iso 1	6.15439e+08	29.197
NX_P05388-1	RPLP0	0	60S acidic ribosomal protein P0 isoform Iso 1	1.11059e+08	26.7267
NX_P14735-1	IDE	0	Insulin-degrading enzyme isoform Iso 1	5.36061e+06	22.354
NX_Q9UNM6-1	PSMD13	0	26S proteasome non-ATPase regulatory subunit 13 isoform Iso 1	2.56218e+07	24.6109
NX_Q9Y6M1-2	IGF2BP2	0	Insulin-like growth factor 2 mRNA-binding protein 2 isoform Iso 1	1.63944e+07	23.9667
NX_Q3ZCM7-1	TUBB8	0	Tubulin beta-8 chain isoform Iso 1	7.20304e+08	29.424
NX_O14579-1	COPE	0	Coatomer subunit epsilon isoform Iso 1	2.3745e+07	24.5011
NX_Q32P28-1	P3H1	0	Prolyl 3-hydroxylase 1 isoform Iso 1	1.07887e+07	23.363
NX_P17812-1	CTPS1	0	CTP synthase 1 isoform Iso 1	1.58907e+07	23.9217
NX_P35556-1	FBN2	0	Fibrillin-2 isoform Iso 1	969531	19.8869
NX_Q9UHX1-5	PUF60	0	Poly(U)-binding-splicing factor PUF60 isoform Iso 5	1.58257e+07	23.9158
NX_Q9Y4E8-1	USP15	0	Ubiquitin carboxyl-terminal hydrolase 15 isoform Iso 1	2.2549e+06	21.1046
NX_P29590-8	PML	0	Protein PML isoform PML-2	1.05349e+07	23.3287
NX_P18124-1	RPL7	0	60S ribosomal protein L7 isoform Iso 1	1.90905e+08	27.5083
NX_P31153-1	MAT2A	0	S-adenosylmethionine synthase isoform type-2 isoform Iso 1	4.1441e+07	25.3046
NX_P78559-1	MAP1A	0	Microtubule-associated protein 1A isoform Iso 1	1.65733e+06	20.6604
NX_P46459-1	NSF	0	Vesicle-fusing ATPase isoform Iso 1	8.96783e+06	23.0963
NX_P21796-1	VDAC1	0	Voltage-dependent anion-selective channel protein 1 isoform Iso 1	1.20289e+08	26.8419
NX_P17174-1	GOT1	0	Aspartate aminotransferase, cytoplasmic isoform Iso 1	1.38087e+07	23.7191
NX_Q96T76-1	MMS19	0	MMS19 nucleotide excision repair protein homolog isoform Iso 1	3.42347e+06	21.707
NX_Q13617-2	CUL2	0	Cullin-2 isoform Iso 2	6.06639e+06	22.5324
NX_Q14103-1	HNRNPD	0	Heterogeneous nuclear ribonucleoprotein D0 isoform Iso 1	1.08342e+08	26.691
NX_Q9UKV3-1	ACIN1	0	Apoptotic chromatin condensation inducer in the nucleus isoform Iso 1	2.35825e+06	21.1693
NX_Q15424-3	SAFB	0	Scaffold attachment factor B1 isoform Iso 3	5.93331e+06	22.5004
NX_P13674-2	P4HA1	0	Prolyl 4-hydroxylase subunit alpha-1 isoform Iso 2	7.97077e+06	22.9263
NX_P49419-2	ALDH7A1	0	Alpha-aminoadipic semialdehyde dehydrogenase isoform Iso 2	1.58031e+07	23.9137
NX_P08195-4	SLC3A2	0	4F2 cell-surface antigen heavy chain isoform Iso 4	9.5815e+06	23.1918
NX_Q9UKY7-1	CDV3	0	Protein CDV3 homolog isoform Iso 1	4.11954e+07	25.296
NX_Q9GZV4-1	EIF5A2	0	Eukaryotic translation initiation factor 5A-2 isoform Iso 1	1.13759e+08	26.7614
NX_P49257-1	LMAN1	0	Protein ERGIC-53 isoform Iso 1	2.4469e+07	24.5445
NX_Q12931-1	TRAP1	0	Heat shock protein 75 kDa, mitochondrial isoform Iso 1	3.05395e+07	24.8642
NX_P04264-1	KRT1	0	Keratin, type II cytoskeletal 1 isoform Iso 1	8.80179e+06	23.0694
NX_P26196-1	DDX6	0	Probable ATP-dependent RNA helicase DDX6 isoform Iso 1	1.46377e+07	23.8032
NX_O60684-1	KPNA6	0	Importin subunit alpha-7 isoform Iso 1	1.13172e+07	23.432
NX_P13674-1	P4HA1	0	Prolyl 4-hydroxylase subunit alpha-1 isoform Iso 1	8.3326e+06	22.9903
NX_Q13620-3	CUL4B	0	Cullin-4B isoform Iso 3	5.33281e+06	22.3465
NX_O14950-1	MYL12B	0	Myosin regulatory light chain 12B isoform Iso 1	4.28521e+08	28.6748
NX_Q13740-1	ALCAM	0	CD166 antigen isoform Iso 1	1.40908e+07	23.7482
NX_P22087-1	FBL	0	rRNA 2'-O-methyltransferase fibrillarin isoform Iso 1	1.978e+07	24.2375
NX_Q9NSD9-1	FARSB	0	Phenylalanine--tRNA ligase beta subunit isoform Iso 1	1.53988e+07	23.8763
NX_Q9NSE4-1	IARS2	0	Isoleucine--tRNA ligase, mitochondrial isoform Iso 1	6.07568e+06	22.5346
NX_P48735-1	IDH2	0	Isocitrate dehydrogenase [NADP], mitochondrial isoform Iso 1	3.32324e+07	24.9861
NX_Q12768-1	WASHC5	0	WASH complex subunit 5 isoform Iso 1	2.37934e+06	21.1821
NX_Q9H0A0-1	NAT10	0	RNA cytidine acetyltransferase isoform Iso 1	2.95195e+06	21.4932
NX_P52565-1	ARHGDIA	0	Rho GDP-dissociation inhibitor 1 isoform Iso 1	2.25044e+08	27.7456
NX_Q9UQE7-1	SMC3	0	Structural maintenance of chromosomes protein 3 isoform Iso 1	1.93102e+06	20.8809
NX_P27361-1	MAPK3	0	Mitogen-activated protein kinase 3 isoform Iso 1	2.36964e+07	24.4982
NX_Q7L2H7-1	EIF3M	0	Eukaryotic translation initiation factor 3 subunit M isoform Iso 1	2.04881e+07	24.2883
NX_Q13501-1	SQSTM1	0	Sequestosome-1 isoform Iso 1	1.28207e+07	23.612
NX_Q9BZF9-1	UACA	0	Uveal autoantigen with coiled-coil domains and ankyrin repeats isoform Iso 1	1.49567e+06	20.5124
NX_P61160-1	ACTR2	0	Actin-related protein 2 isoform Iso 1	7.46326e+07	26.1533
NX_P22695-1	UQCRC2	0	Cytochrome b-c1 complex subunit 2, mitochondrial isoform Iso 1	2.44519e+07	24.5434
NX_Q99497-1	PARK7	0	Protein DJ-1 isoform Iso 1	8.86645e+07	26.4019
NX_Q9UMX0-1	UBQLN1	0	Ubiquilin-1 isoform Iso 1	2.60485e+07	24.6347
NX_P62333-1	PSMC6	0	26S proteasome regulatory subunit 10B isoform Iso 1	3.13463e+07	24.9018
NX_P52292-1	KPNA2	0	Importin subunit alpha-1 isoform Iso 1	1.97621e+07	24.2362
NX_P17612-1	PRKACA	0	cAMP-dependent protein kinase catalytic subunit alpha isoform Iso 1	1.86629e+07	24.1537
NX_Q7L2E3-2	DHX30	0	Putative ATP-dependent RNA helicase DHX30 isoform Iso 2	2.17637e+06	21.0535
NX_Q13423-1	NNT	0	NAD(P) transhydrogenase, mitochondrial isoform Iso 1	5.82888e+06	22.4748
NX_Q14914-1	PTGR1	0	Prostaglandin reductase 1 isoform Iso 1	5.0227e+07	25.582
NX_Q15654-1	TRIP6	0	Thyroid receptor-interacting protein 6 isoform Iso 1	7.67399e+06	22.8715
NX_P38919-1	EIF4A3	0	Eukaryotic initiation factor 4A-III isoform Iso 1	4.65173e+07	25.4713
NX_Q16401-1	PSMD5	0	26S proteasome non-ATPase regulatory subunit 5 isoform Iso 1	1.53405e+07	23.8708
NX_Q8IWE2-1	FAM114A1	0	Protein NOXP20 isoform Iso 1	1.07727e+07	23.3609
NX_P42166-1	TMPO	0	Lamina-associated polypeptide 2, isoform alpha isoform Alpha	6.47516e+06	22.6265
NX_P55196-5	AFDN	0	Afadin isoform Iso 5	1.23364e+06	20.2345
NX_Q96P70-1	IPO9	0	Importin-9 isoform Iso 1	6.56478e+06	22.6463
NX_P25205-1	MCM3	0	DNA replication licensing factor MCM3 isoform Iso 1	4.63165e+06	22.1431
NX_Q92621-1	NUP205	0	Nuclear pore complex protein Nup205 isoform Iso 1	1.52819e+06	20.5434
NX_P51610-1	HCFC1	0	Host cell factor 1 isoform Iso 1	2.44448e+06	21.2211
NX_O00161-1	SNAP23	0	Synaptosomal-associated protein 23 isoform SNAP-23a	2.66132e+07	24.6656
NX_O94851-4	MICAL2	0	[F-actin]-methionine sulfoxide oxidase MICAL2 isoform Iso 4	2.80992e+06	21.4221
NX_P80303-1	NUCB2	0	Nucleobindin-2 isoform Iso 1	1.13719e+07	23.439
NX_P30086-1	PEBP1	0	Phosphatidylethanolamine-binding protein 1 isoform Iso 1	9.3388e+07	26.4767
NX_P49321-1	NASP	0	Nuclear autoantigenic sperm protein isoform Iso 1	7.54907e+06	22.8479
NX_O94906-1	PRPF6	0	Pre-mRNA-processing factor 6 isoform Iso 1	3.72497e+06	21.8288
NX_Q12805-1	EFEMP1	0	EGF-containing fibulin-like extracellular matrix protein 1 isoform Iso 1	1.34105e+07	23.6769
NX_O14818-1	PSMA7	0	Proteasome subunit alpha type-7 isoform Iso 1	5.55308e+07	25.7268
NX_Q9BXP5-1	SRRT	0	Serrate RNA effector molecule homolog isoform Iso 1	7.21085e+06	22.7817
NX_Q6WCQ1-2	MPRIP	0	Myosin phosphatase Rho-interacting protein isoform Iso 2	2.20955e+06	21.0753
NX_Q9UN86-2	G3BP2	0	Ras GTPase-activating protein-binding protein 2 isoform B	1.66531e+07	23.9893
NX_O75955-1	FLOT1	0	Flotillin-1 isoform Iso 1	4.38776e+06	22.0651
NX_P55795-1	HNRNPH2	0	Heterogeneous nuclear ribonucleoprotein H2 isoform Iso 1	7.63702e+07	26.1865
NX_Q8NE71-1	ABCF1	0	ATP-binding cassette sub-family F member 1 isoform Iso 1	6.17241e+06	22.5574
NX_Q9NYL9-1	TMOD3	0	Tropomodulin-3 isoform Iso 1	2.41016e+07	24.5226
NX_O43290-1	SART1	0	U4/U6.U5 tri-snRNP-associated protein 1 isoform Iso 1	3.00773e+06	21.5202
NX_P25786-2	PSMA1	0	Proteasome subunit alpha type-1 isoform Long	3.48617e+07	25.0551
NX_P29692-4	EEF1D	0	Elongation factor 1-delta isoform Iso 4	5.83764e+07	25.7989
NX_P51114-1	FXR1	0	Fragile X mental retardation syndrome-related protein 1 isoform Iso 1	1.34749e+07	23.6838
NX_P10768-1	ESD	0	S-formylglutathione hydrolase isoform Iso 1	2.10786e+07	24.3293
NX_P62714-1	PPP2CB	0	Serine/threonine-protein phosphatase 2A catalytic subunit beta isoform isoform Iso 1	3.45158e+07	25.0408
NX_P52907-1	CAPZA1	0	F-actin-capping protein subunit alpha-1 isoform Iso 1	6.32134e+07	25.9137
NX_Q16851-1	UGP2	0	UTP--glucose-1-phosphate uridylyltransferase isoform Iso 1	1.47742e+07	23.8166
NX_Q14684-1	RRP1B	0	Ribosomal RNA processing protein 1 homolog B isoform Iso 1	2.26057e+06	21.1083
NX_P05067-1	APP	0	Amyloid beta A4 protein isoform APP770	6.34528e+06	22.5973
NX_P49756-1	RBM25	0	RNA-binding protein 25 isoform Iso 1	8.08746e+06	22.9473
NX_P09211-1	GSTP1	0	Glutathione S-transferase P isoform Iso 1	2.7292e+08	28.0239
NX_P31323-1	PRKAR2B	0	cAMP-dependent protein kinase type II-beta regulatory subunit isoform Iso 1	1.26343e+07	23.5908
NX_Q14160-1	SCRIB	0	Protein scribble homolog isoform Iso 1	1.39918e+06	20.4161
NX_Q70UQ0-4	IKBIP	0	Inhibitor of nuclear factor kappa-B kinase-interacting protein isoform Iso 4	1.92373e+07	24.1974
NX_Q68EM7-1	ARHGAP17	0	Rho GTPase-activating protein 17 isoform Iso 1	5.61693e+06	22.4213
NX_Q9HAV4-1	XPO5	0	Exportin-5 isoform Iso 1	2.27504e+06	21.1175
NX_Q12907-1	LMAN2	0	Vesicular integral-membrane protein VIP36 isoform Iso 1	2.55928e+07	24.6092
NX_Q8TDW0-1	LRRC8C	0	Volume-regulated anion channel subunit LRRC8C isoform Iso 1	2.88069e+06	21.458
NX_P14543-1	NID1	0	Nidogen-1 isoform Iso 1	3.61335e+06	21.7849
NX_P52597-1	HNRNPF	0	Heterogeneous nuclear ribonucleoprotein F isoform Iso 1	6.11058e+07	25.8648
NX_P26583-1	HMGB2	0	High mobility group protein B2 isoform Iso 1	7.95974e+07	26.2462
NX_P05387-1	RPLP2	0	60S acidic ribosomal protein P2 isoform Iso 1	3.8084e+08	28.5046
NX_Q7L2E3-1	DHX30	0	Putative ATP-dependent RNA helicase DHX30 isoform Iso 1	2.23479e+06	21.0917
NX_P27635-1	RPL10	0	60S ribosomal protein L10 isoform Iso 1	2.01259e+08	27.5845
NX_O75131-1	CPNE3	0	Copine-3 isoform Iso 1	1.26022e+07	23.5872
NX_Q6Y7W6-1	GIGYF2	0	GRB10-interacting GYF protein 2 isoform Iso 1	3.21738e+06	21.6175
NX_P78357-1	CNTNAP1	0	Contactin-associated protein 1 isoform Iso 1	3.29863e+06	21.6534
NX_P35637-1	FUS	0	RNA-binding protein FUS isoform Long	5.42728e+07	25.6937
NX_Q9BZE4-1	GTPBP4	0	Nucleolar GTP-binding protein 1 isoform Iso 1	7.95285e+06	22.923
NX_P05141-1	SLC25A5	0	ADP/ATP translocase 2 isoform Iso 1	9.81047e+07	26.5478
NX_P62917-1	RPL8	0	60S ribosomal protein L8 isoform Iso 1	8.55026e+07	26.3495
NX_Q01995-1	TAGLN	0	Transgelin isoform Iso 1	9.02216e+07	26.427
NX_Q16851-2	UGP2	0	UTP--glucose-1-phosphate uridylyltransferase isoform Iso 2	1.51385e+07	23.8517
NX_P18031-1	PTPN1	0	Tyrosine-protein phosphatase non-receptor type 1 isoform Iso 1	1.33271e+07	23.6679
NX_O76003-1	GLRX3	0	Glutaredoxin-3 isoform Iso 1	3.02691e+07	24.8513
NX_P09493-2	TPM1	0	Tropomyosin alpha-1 chain isoform Iso 2	2.06087e+08	27.6187
NX_O00443-1	PIK3C2A	0	Phosphatidylinositol 4-phosphate 3-kinase C2 domain-containing subunit alpha isoform Iso 1	1.16231e+06	20.1486
NX_P63104-2	YWHAZ	0	14-3-3 protein zeta/delta isoform Iso 2	2.21243e+08	27.7211
NX_Q9Y6Y8-1	SEC23IP	0	SEC23-interacting protein isoform Iso 1	8.14756e+06	22.9579
NX_Q8TF05-2	PPP4R1	0	Serine/threonine-protein phosphatase 4 regulatory subunit 1 isoform Iso 2	3.27726e+06	21.6441
NX_Q9UBQ7-1	GRHPR	0	Glyoxylate reductase/hydroxypyruvate reductase isoform Iso 1	1.88622e+07	24.169
NX_P61106-1	RAB14	0	Ras-related protein Rab-14 isoform Iso 1	2.71864e+07	24.6964
NX_P67775-1	PPP2CA	0	Serine/threonine-protein phosphatase 2A catalytic subunit alpha isoform isoform Iso 1	3.40434e+07	25.0209
NX_P51610-4	HCFC1	0	Host cell factor 1 isoform Iso 4	2.30608e+06	21.137
NX_Q9HD20-1	ATP13A1	0	Manganese-transporting ATPase 13A1 isoform A	2.05261e+06	20.969
NX_Q6UB35-1	MTHFD1L	0	Monofunctional C1-tetrahydrofolate synthase, mitochondrial isoform Iso 1	4.46339e+06	22.0897
NX_P49750-4	YLPM1	0	YLP motif-containing protein 1 isoform Iso 4	1.35772e+06	20.3728
NX_Q9BS26-1	ERP44	0	Endoplasmic reticulum resident protein 44 isoform Iso 1	2.96565e+07	24.8218
NX_O75390-1	CS	0	Citrate synthase, mitochondrial isoform Iso 1	6.19065e+07	25.8836
NX_O95479-1	H6PD	0	GDH/6PGL endoplasmic bifunctional protein isoform Iso 1	4.27192e+06	22.0265
NX_Q8IY81-1	FTSJ3	0	pre-rRNA processing protein FTSJ3 isoform Iso 1	5.43376e+06	22.3735
NX_O43252-1	PAPSS1	0	Bifunctional 3'-phosphoadenosine 5'-phosphosulfate synthase 1 isoform Iso 1	7.65128e+06	22.8673
NX_O75874-1	IDH1	0	Isocitrate dehydrogenase [NADP] cytoplasmic isoform Iso 1	2.25318e+07	24.4255
NX_P24534-1	EEF1B2	0	Elongation factor 1-beta isoform Iso 1	9.26027e+07	26.4646
NX_Q15366-4	PCBP2	0	Poly(rC)-binding protein 2 isoform Iso 4	4.76848e+07	25.507
NX_P22570-7	FDXR	0	NADPH:adrenodoxin oxidoreductase, mitochondrial isoform Iso 7	8.58842e+06	23.034
NX_O60826-1	CCDC22	0	Coiled-coil domain-containing protein 22 isoform Iso 1	2.96603e+06	21.5001
NX_O43396-1	TXNL1	0	Thioredoxin-like protein 1 isoform Iso 1	2.43083e+07	24.5349
NX_Q8WUF5-1	PPP1R13L	0	RelA-associated inhibitor isoform Iso 1	5.03467e+06	22.2635
NX_P13807-1	GYS1	0	Glycogen [starch] synthase, muscle isoform Iso 1	4.73297e+06	22.1743
NX_Q12874-1	SF3A3	0	Splicing factor 3A subunit 3 isoform Iso 1	1.50647e+07	23.8447
NX_P49755-1	TMED10	0	Transmembrane emp24 domain-containing protein 10 isoform Iso 1	4.27492e+07	25.3494
NX_P23458-1	JAK1	0	Tyrosine-protein kinase JAK1 isoform Iso 1	1.4999e+06	20.5164
NX_O14979-2	HNRNPDL	0	Heterogeneous nuclear ribonucleoprotein D-like isoform Iso 2	3.07999e+07	24.8764
NX_Q13443-1	ADAM9	0	Disintegrin and metalloproteinase domain-containing protein 9 isoform Iso 1	4.1685e+06	21.9911
NX_P14868-1	DARS	0	Aspartate--tRNA ligase, cytoplasmic isoform Iso 1	1.54632e+07	23.8823
NX_P41567-1	EIF1	0	Eukaryotic translation initiation factor 1 isoform Iso 1	4.90583e+07	25.548
NX_Q99961-1	SH3GL1	0	Endophilin-A2 isoform Iso 1	1.53021e+07	23.8672
NX_P22694-2	PRKACB	0	cAMP-dependent protein kinase catalytic subunit beta isoform Iso 2	1.47441e+07	23.8136
NX_Q8N163-1	CCAR2	0	Cell cycle and apoptosis regulator protein 2 isoform Iso 1	6.34469e+06	22.5971
NX_P31689-1	DNAJA1	0	DnaJ homolog subfamily A member 1 isoform Iso 1	1.33398e+07	23.6692
NX_P42765-1	ACAA2	0	3-ketoacyl-CoA thiolase, mitochondrial isoform Iso 1	8.41471e+06	23.0045
NX_Q02878-1	RPL6	0	60S ribosomal protein L6 isoform Iso 1	8.93756e+07	26.4134
NX_Q14683-1	SMC1A	0	Structural maintenance of chromosomes protein 1A isoform Iso 1	1.37971e+06	20.3959
NX_P24752-1	ACAT1	0	Acetyl-CoA acetyltransferase, mitochondrial isoform Iso 1	1.92834e+07	24.2009
NX_Q99615-1	DNAJC7	0	DnaJ homolog subfamily C member 7 isoform Iso 1	5.32966e+06	22.3456
NX_P09622-1	DLD	0	Dihydrolipoyl dehydrogenase, mitochondrial isoform Iso 1	1.62485e+07	23.9538
NX_P50281-1	MMP14	0	Matrix metalloproteinase-14 isoform Iso 1	2.25494e+07	24.4266
NX_Q7Z460-1	CLASP1	0	CLIP-associating protein 1 isoform Iso 1	981000	19.9039
NX_P30084-1	ECHS1	0	Enoyl-CoA hydratase, mitochondrial isoform Iso 1	2.33734e+07	24.4784
NX_P10155-1	TROVE2	0	60 kDa SS-A/Ro ribonucleoprotein isoform Long	8.77128e+06	23.0644
NX_Q8IZL8-1	PELP1	0	Proline-, glutamic acid- and leucine-rich protein 1 isoform Iso 1	3.9582e+06	21.9164
NX_P29144-1	TPP2	0	Tripeptidyl-peptidase 2 isoform Iso 1	2.60277e+06	21.3116
NX_Q07960-1	ARHGAP1	0	Rho GTPase-activating protein 1 isoform Iso 1	1.23185e+07	23.5543
NX_Q99714-1	HSD17B10	0	3-hydroxyacyl-CoA dehydrogenase type-2 isoform Iso 1	1.94848e+07	24.2158
NX_Q9BWD1-1	ACAT2	0	Acetyl-CoA acetyltransferase, cytosolic isoform Iso 1	1.82298e+07	24.1198
NX_Q9Y224-1	C14orf166	0	UPF0568 protein C14orf166 isoform Iso 1	3.08446e+07	24.8785
NX_O75962-1	TRIO	0	Triple functional domain protein isoform Iso 1	768508	19.5517
NX_Q13131-2	PRKAA1	0	5'-AMP-activated protein kinase catalytic subunit alpha-1 isoform Iso 2	4.37876e+06	22.0621
NX_O15013-1	ARHGEF10	0	Rho guanine nucleotide exchange factor 10 isoform Iso 1	2.33248e+06	21.1534
NX_O95786-1	DDX58	0	Probable ATP-dependent RNA helicase DDX58 isoform Iso 1	3.83507e+06	21.8708
NX_Q13616-1	CUL1	0	Cullin-1 isoform Iso 1	3.12004e+06	21.5731
NX_P11387-1	TOP1	0	DNA topoisomerase 1 isoform Iso 1	9.49524e+06	23.1788
NX_O60832-1	DKC1	0	H/ACA ribonucleoprotein complex subunit 4 isoform Iso 1	9.42885e+06	23.1687
NX_Q9Y285-1	FARSA	0	Phenylalanine--tRNA ligase alpha subunit isoform Iso 1	9.07622e+06	23.1137
NX_P30044-2	PRDX5	0	Peroxiredoxin-5, mitochondrial isoform Cytoplasmic+peroxisomal	9.35753e+07	26.4796
NX_Q15555-1	MAPRE2	0	Microtubule-associated protein RP/EB family member 2 isoform Iso 1	1.50517e+07	23.8434
NX_Q14669-2	TRIP12	0	E3 ubiquitin-protein ligase TRIP12 isoform Iso 2	872526	19.7348
NX_Q8WWN8-1	ARAP3	0	Arf-GAP with Rho-GAP domain, ANK repeat and PH domain-containing protein 3 isoform Iso 1	1.66532e+06	20.6674
NX_Q14C86-6	GAPVD1	0	GTPase-activating protein and VPS9 domain-containing protein 1 isoform Iso 6	2.02904e+06	20.9524
NX_O94874-1	UFL1	0	E3 UFM1-protein ligase 1 isoform Iso 1	5.16727e+06	22.301
NX_Q12765-1	SCRN1	0	Secernin-1 isoform Iso 1	2.83435e+07	24.7565
NX_P60228-1	EIF3E	0	Eukaryotic translation initiation factor 3 subunit E isoform Iso 1	1.4632e+07	23.8026
NX_Q9ULJ7-1	ANKRD50	0	Ankyrin repeat domain-containing protein 50 isoform Iso 1	1.86589e+06	20.8314
NX_O75351-1	VPS4B	0	Vacuolar protein sorting-associated protein 4B isoform Iso 1	9.08111e+06	23.1144
NX_Q08174-2	PCDH1	0	Protocadherin-1 isoform Iso 2	5.43775e+06	22.3746
NX_Q29RF7-1	PDS5A	0	Sister chromatid cohesion protein PDS5 homolog A isoform Iso 1	1.59427e+06	20.6045
NX_P30837-1	ALDH1B1	0	Aldehyde dehydrogenase X, mitochondrial isoform Iso 1	8.47793e+06	23.0153
NX_Q12769-1	NUP160	0	Nuclear pore complex protein Nup160 isoform Iso 1	1.90951e+06	20.8648
NX_P49736-1	MCM2	0	DNA replication licensing factor MCM2 isoform Iso 1	5.22556e+06	22.3172
NX_P62910-1	RPL32	0	60S ribosomal protein L32 isoform Iso 1	9.22338e+07	26.4588
NX_P42285-1	SKIV2L2	0	Superkiller viralicidic activity 2-like 2 isoform Iso 1	2.71999e+06	21.3752
NX_P09525-1	ANXA4	0	Annexin A4 isoform Iso 1	2.53486e+07	24.5954
NX_Q9NYF8-1	BCLAF1	0	Bcl-2-associated transcription factor 1 isoform Iso 1	5.97506e+06	22.5105
NX_P16989-2	YBX3	0	Y-box-binding protein 3 isoform Iso 2	5.61138e+07	25.7419
NX_Q04917-1	YWHAH	0	14-3-3 protein eta isoform Iso 1	1.59331e+08	27.2474
NX_A6NNZ2-1		0	Tubulin beta-8 chain-like protein LOC260334 isoform Iso 1	8.28734e+08	29.6263
NX_Q9BWM7-1	SFXN3	0	Sideroflexin-3 isoform Iso 1	1.60857e+07	23.9393
NX_O60313-2	OPA1	0	Dynamin-like 120 kDa protein, mitochondrial isoform Iso 2	3.57341e+06	21.7689
NX_P02462-1	COL4A1	0	Collagen alpha-1(IV) chain isoform Iso 1	9.32298e+06	23.1524
NX_P08708-1	RPS17	0	40S ribosomal protein S17 isoform Iso 1	1.47748e+08	27.1386
NX_P62873-1	GNB1	0	Guanine nucleotide-binding protein G(I)/G(S)/G(T) subunit beta-1 isoform Iso 1	6.12111e+07	25.8673
NX_Q99567-1	NUP88	0	Nuclear pore complex protein Nup88 isoform Iso 1	4.84448e+06	22.2079
NX_Q9UPT5-2	EXOC7	0	Exocyst complex component 7 isoform Iso 2	5.01969e+06	22.2592
NX_Q15417-1	CNN3	0	Calponin-3 isoform Iso 1	4.04033e+07	25.268
NX_Q9NR45-1	NANS	0	Sialic acid synthase isoform Iso 1	3.28994e+07	24.9716
NX_Q05397-1	PTK2	0	Focal adhesion kinase 1 isoform Iso 1	3.176e+06	21.5988
NX_Q13418-1	ILK	0	Integrin-linked protein kinase isoform Iso 1	3.87487e+07	25.2076
NX_Q10471-1	GALNT2	0	Polypeptide N-acetylgalactosaminyltransferase 2 isoform Iso 1	6.07387e+06	22.5342
NX_Q9NZL9-1	MAT2B	0	Methionine adenosyltransferase 2 subunit beta isoform Iso 1	1.95274e+07	24.219
NX_Q15637-6	SF1	0	Splicing factor 1 isoform Iso 6	1.25223e+07	23.578
NX_Q9Y6D6-1	ARFGEF1	0	Brefeldin A-inhibited guanine nucleotide-exchange protein 1 isoform Iso 1	1.00723e+06	19.942
NX_Q9UNZ2-5	NSFL1C	0	NSFL1 cofactor p47 isoform Iso 3	1.63902e+07	23.9663
NX_Q9UN86-1	G3BP2	0	Ras GTPase-activating protein-binding protein 2 isoform A	1.38776e+07	23.7263
NX_P30520-1	ADSS	0	Adenylosuccinate synthetase isozyme 2 isoform Iso 1	2.3751e+07	24.5015
NX_Q9H2G2-1	SLK	0	STE20-like serine/threonine-protein kinase isoform Iso 1	3.42826e+06	21.709
NX_P28799-1	GRN	0	Granulins isoform Iso 1	7.00991e+06	22.741
NX_Q9UJ70-1	NAGK	0	N-acetyl-D-glucosamine kinase isoform Iso 1	2.69582e+07	24.6842
NX_P26368-1	U2AF2	0	Splicing factor U2AF 65 kDa subunit isoform Iso 1	1.99797e+07	24.252
NX_Q14669-3	TRIP12	0	E3 ubiquitin-protein ligase TRIP12 isoform Iso 3	827575	19.6585
NX_Q15437-1	SEC23B	0	Protein transport protein Sec23B isoform Iso 1	5.56871e+06	22.4089
NX_Q15833-3	STXBP2	0	Syntaxin-binding protein 2 isoform Iso 3	3.44285e+06	21.7152
NX_Q12904-1	AIMP1	0	Aminoacyl tRNA synthase complex-interacting multifunctional protein 1 isoform Iso 1	2.1401e+07	24.3512
NX_Q9UG63-2	ABCF2	0	ATP-binding cassette sub-family F member 2 isoform Iso 2	8.41874e+06	23.0052
NX_Q14151-1	SAFB2	0	Scaffold attachment factor B2 isoform Iso 1	4.40159e+06	22.0696
NX_Q5JTH9-1	RRP12	0	RRP12-like protein isoform Iso 1	2.74637e+06	21.3891
NX_P06132-1	UROD	0	Uroporphyrinogen decarboxylase isoform Iso 1	2.24508e+07	24.4203
NX_P11717-1	IGF2R	0	Cation-independent mannose-6-phosphate receptor isoform Iso 1	667687	19.3488
NX_O43896-1	KIF1C	0	Kinesin-like protein KIF1C isoform Iso 1	1.32022e+06	20.3323
NX_Q9H857-2	NT5DC2	0	5'-nucleotidase domain-containing protein 2 isoform Iso 2	4.93548e+06	22.2348
NX_Q9UNF1-1	MAGED2	0	Melanoma-associated antigen D2 isoform Iso 1	9.23956e+06	23.1394
NX_Q96F07-2	CYFIP2	0	Cytoplasmic FMR1-interacting protein 2 isoform Iso 2	4.1002e+06	21.9673
NX_Q8TAQ2-1	SMARCC2	0	SWI/SNF complex subunit SMARCC2 isoform Iso 1	2.87626e+06	21.4558
NX_P09110-1	ACAA1	0	3-ketoacyl-CoA thiolase, peroxisomal isoform Iso 1	6.34222e+06	22.5966
NX_P61247-1	RPS3A	0	40S ribosomal protein S3a isoform Iso 1	1.62879e+08	27.2792
NX_Q9BR76-1	CORO1B	0	Coronin-1B isoform Iso 1	2.80949e+07	24.7438
NX_P52306-1	RAP1GDS1	0	Rap1 GTPase-GDP dissociation stimulator 1 isoform Iso 1	6.5716e+06	22.6478
NX_Q15477-1	SKIV2L	0	Helicase SKI2W isoform Iso 1	2.90407e+06	21.4696
NX_Q96AY3-1	FKBP10	0	Peptidyl-prolyl cis-trans isomerase FKBP10 isoform Iso 1	1.84499e+07	24.1371
NX_Q7Z478-1	DHX29	0	ATP-dependent RNA helicase DHX29 isoform Iso 1	1.70794e+06	20.7038
NX_P07602-1	PSAP	0	Prosaposin isoform Sap-mu-0	2.81942e+07	24.7489
NX_P49821-1	NDUFV1	0	NADH dehydrogenase [ubiquinone] flavoprotein 1, mitochondrial isoform Iso 1	9.02352e+06	23.1053
NX_Q52LW3-1	ARHGAP29	0	Rho GTPase-activating protein 29 isoform Iso 1	1.99802e+06	20.9301
NX_Q12797-1	ASPH	0	Aspartyl/asparaginyl beta-hydroxylase isoform Iso 1	8.68712e+06	23.0504
NX_P25325-2	MPST	0	3-mercaptopyruvate sulfurtransferase isoform Iso 2	1.87195e+07	24.158
NX_O95163-1	IKBKAP	0	Elongator complex protein 1 isoform Iso 1	1.61552e+06	20.6236
NX_P20908-1	COL5A1	0	Collagen alpha-1(V) chain isoform Iso 1	2.40279e+06	21.1963
NX_O95793-1	STAU1	0	Double-stranded RNA-binding protein Staufen homolog 1 isoform Long	6.28322e+06	22.5831
NX_Q9NYF8-3	BCLAF1	0	Bcl-2-associated transcription factor 1 isoform Iso 3	5.64423e+06	22.4283
NX_Q86T13-1	CLEC14A	0	C-type lectin domain family 14 member A isoform Iso 1	6.42735e+06	22.6158
NX_Q99623-1	PHB2	0	Prohibitin-2 isoform Iso 1	3.72341e+07	25.1501
NX_Q9HBL0-1	TNS1	0	Tensin-1 isoform Iso 1	890084	19.7636
NX_P50552-1	VASP	0	Vasodilator-stimulated phosphoprotein isoform Iso 1	3.97965e+07	25.2461
NX_Q9Y4K0-1	LOXL2	0	Lysyl oxidase homolog 2 isoform Iso 1	7.10706e+06	22.7608
NX_Q9NVI7-2	ATAD3A	0	ATPase family AAA domain-containing protein 3A isoform Iso 2	9.17055e+06	23.1286
NX_Q9H361-1	PABPC3	0	Polyadenylate-binding protein 3 isoform Iso 1	2.43646e+07	24.5383
NX_Q9Y2Z0-1	SUGT1	0	Protein SGT1 homolog isoform Iso 1	1.3863e+07	23.7247
NX_O95394-1	PGM3	0	Phosphoacetylglucosamine mutase isoform Iso 1	1.14199e+07	23.4451
NX_Q06124-1	PTPN11	0	Tyrosine-protein phosphatase non-receptor type 11 isoform Iso 1	4.49178e+06	22.0989
NX_O14976-1	GAK	0	Cyclin-G-associated kinase isoform Iso 1	2.38926e+06	21.1881
NX_O43399-7	TPD52L2	0	Tumor protein D54 isoform Iso 7	3.01995e+07	24.848
NX_P18621-3	RPL17	0	60S ribosomal protein L17 isoform Iso 3	7.46582e+07	26.1538
NX_O75822-1	EIF3J	0	Eukaryotic translation initiation factor 3 subunit J isoform Iso 1	1.67924e+07	24.0013
NX_P62081-1	RPS7	0	40S ribosomal protein S7 isoform Iso 1	7.57048e+07	26.1739
NX_O75306-1	NDUFS2	0	NADH dehydrogenase [ubiquinone] iron-sulfur protein 2, mitochondrial isoform Iso 1	1.14009e+07	23.4426
NX_P25398-1	RPS12	0	40S ribosomal protein S12 isoform Iso 1	2.34724e+08	27.8064
NX_Q6PCE3-1	PGM2L1	0	Glucose 1,6-bisphosphate synthase isoform Iso 1	5.41169e+06	22.3676
NX_P08253-1	MMP2	0	72 kDa type IV collagenase isoform Iso 1	2.85644e+06	21.4458
NX_P50579-2	METAP2	0	Methionine aminopeptidase 2 isoform Iso 2	7.96324e+06	22.9249
NX_P78417-1	GSTO1	0	Glutathione S-transferase omega-1 isoform Iso 1	5.63121e+07	25.7469
NX_P24928-1	POLR2A	0	DNA-directed RNA polymerase II subunit RPB1 isoform Iso 1	1.0178e+06	19.957
NX_P45880-3	VDAC2	0	Voltage-dependent anion-selective channel protein 2 isoform Iso 3	6.38778e+07	25.9288
NX_Q92797-1	SYMPK	0	Symplekin isoform Iso 1	1.39954e+06	20.4165
NX_Q92888-3	ARHGEF1	0	Rho guanine nucleotide exchange factor 1 isoform Iso 3	4.93848e+06	22.2356
NX_P47755-1	CAPZA2	0	F-actin-capping protein subunit alpha-2 isoform Iso 1	3.78872e+07	25.1752
NX_P84077-1	ARF1	0	ADP-ribosylation factor 1 isoform Iso 1	7.64584e+07	26.1882
NX_Q53GQ0-1	HSD17B12	0	Very-long-chain 3-oxoacyl-CoA reductase isoform Iso 1	1.77797e+07	24.0837
NX_P50416-1	CPT1A	0	Carnitine O-palmitoyltransferase 1, liver isoform isoform Iso 1	4.35329e+06	22.0537
NX_P09493-5	TPM1	0	Tropomyosin alpha-1 chain isoform Iso 5	1.81174e+08	27.4328
NX_O43399-3	TPD52L2	0	Tumor protein D54 isoform Iso 3	2.91477e+07	24.7969
NX_Q9H3P7-1	ACBD3	0	Golgi resident protein GCP60 isoform Iso 1	7.92434e+06	22.9179
NX_P20618-1	PSMB1	0	Proteasome subunit beta type-1 isoform Iso 1	5.41098e+07	25.6894
NX_Q9UL46-1	PSME2	0	Proteasome activator complex subunit 2 isoform Iso 1	2.61847e+07	24.6422
NX_P31946-2	YWHAB	0	14-3-3 protein beta/alpha isoform Short	2.26535e+08	27.7552
NX_Q15642-1	TRIP10	0	Cdc42-interacting protein 4 isoform Iso 1	4.14826e+06	21.9841
NX_Q96CS3-1	FAF2	0	FAS-associated factor 2 isoform Iso 1	8.81142e+06	23.0709
NX_Q9Y6N5-1	SQOR	0	Sulfide:quinone oxidoreductase, mitochondrial isoform Iso 1	7.03078e+06	22.7453
NX_P62879-1	GNB2	0	Guanine nucleotide-binding protein G(I)/G(S)/G(T) subunit beta-2 isoform Iso 1	6.48187e+07	25.9499
NX_Q9NR09-1	BIRC6	0	Baculoviral IAP repeat-containing protein 6 isoform Iso 1	329865	18.3315
NX_P08621-1	SNRNP70	0	U1 small nuclear ribonucleoprotein 70 kDa isoform Iso 1	2.46714e+07	24.5563
NX_Q6NYC8-1	PPP1R18	0	Phostensin isoform Iso 1	5.88312e+06	22.4882
NX_O14979-1	HNRNPDL	0	Heterogeneous nuclear ribonucleoprotein D-like isoform Iso 1	2.05284e+07	24.2911
NX_P30419-1	NMT1	0	Glycylpeptide N-tetradecanoyltransferase 1 isoform Long	1.37168e+07	23.7094
NX_P55735-1	SEC13	0	Protein SEC13 homolog isoform Iso 1	2.66406e+07	24.6671
NX_P36551-1	CPOX	0	Oxygen-dependent coproporphyrinogen-III oxidase, mitochondrial isoform Iso 1	4.31554e+06	22.0411
NX_P11137-1	MAP2	0	Microtubule-associated protein 2 isoform Iso 1	846835	19.6917
NX_O00487-1	PSMD14	0	26S proteasome non-ATPase regulatory subunit 14 isoform Iso 1	2.84078e+07	24.7598
NX_Q9NZ08-2	ERAP1	0	Endoplasmic reticulum aminopeptidase 1 isoform Iso 2	4.42056e+06	22.0758
NX_Q9Y5K6-1	CD2AP	0	CD2-associated protein isoform Iso 1	5.11866e+06	22.2873
NX_Q8IYD1-1	GSPT2	0	Eukaryotic peptide chain release factor GTP-binding subunit ERF3B isoform Iso 1	1.02615e+07	23.2907
NX_P04062-1	GBA	0	Glucosylceramidase isoform Long	1.04387e+07	23.3154
NX_P09104-1	ENO2	0	Gamma-enolase isoform Iso 1	1.29464e+08	26.948
NX_Q05639-1	EEF1A2	0	Elongation factor 1-alpha 2 isoform Iso 1	3.31694e+08	28.3053
NX_P00390-1	GSR	0	Glutathione reductase, mitochondrial isoform Mitochondrial	8.14854e+06	22.9581
NX_P24844-1	MYL9	0	Myosin regulatory light polypeptide 9 isoform Iso 1	1.25424e+08	26.9022
NX_O43847-2	NRDC	0	Nardilysin isoform Iso 2	3.8293e+06	21.8686
NX_P33151-1	CDH5	0	Cadherin-5 isoform Iso 1	2.07023e+07	24.3033
NX_Q14566-1	MCM6	0	DNA replication licensing factor MCM6 isoform Iso 1	4.2885e+06	22.032
NX_Q96C19-1	EFHD2	0	EF-hand domain-containing protein D2 isoform Iso 1	2.83747e+07	24.7581
NX_O75044-1	SRGAP2	0	SLIT-ROBO Rho GTPase-activating protein 2 isoform Iso 1	1.88427e+06	20.8456
NX_Q9UJU6-3	DBNL	0	Drebrin-like protein isoform Iso 3	1.90793e+07	24.1855
NX_P33991-1	MCM4	0	DNA replication licensing factor MCM4 isoform Iso 1	4.03858e+06	21.9454
NX_P32969-1	RPL9;RPL9P7;RPL9P8;RPL9P9	0	60S ribosomal protein L9 isoform Iso 1	7.45356e+07	26.1514
NX_Q13347-1	EIF3I	0	Eukaryotic translation initiation factor 3 subunit I isoform Iso 1	2.6395e+07	24.6538
NX_P15559-1	NQO1	0	NAD(P)H dehydrogenase [quinone] 1 isoform Iso 1	4.20412e+07	25.3253
NX_P31946-1	YWHAB	0	14-3-3 protein beta/alpha isoform Long	2.2429e+08	27.7408
NX_Q9UBC2-2	EPS15L1	0	Epidermal growth factor receptor substrate 15-like 1 isoform Iso 2	2.66024e+06	21.3431
NX_Q9UNH7-1	SNX6	0	Sorting nexin-6 isoform Iso 1	1.33e+07	23.6649
NX_P22307-1	SCP2	0	Non-specific lipid-transfer protein isoform SCPx	1.27489e+07	23.6039
NX_Q9BQ52-1	ELAC2	0	Zinc phosphodiesterase ELAC protein 2 isoform Iso 1	2.78161e+06	21.4075
NX_O96008-1	TOMM40	0	Mitochondrial import receptor subunit TOM40 homolog isoform Iso 1	1.98641e+07	24.2437
NX_P33527-9	ABCC1	0	Multidrug resistance-associated protein 1 isoform Iso 9	1.44695e+06	20.4646
NX_P49189-1	ALDH9A1	0	4-trimethylaminobutyraldehyde dehydrogenase isoform Iso 1	1.46862e+07	23.808
NX_P46108-2	CRK	0	Adapter molecule crk isoform Crk-I	1.64238e+07	23.9693
NX_Q16706-1	MAN2A1	0	Alpha-mannosidase 2 isoform Iso 1	3.51857e+06	21.7466
NX_P78406-1	RAE1	0	mRNA export factor isoform Iso 1	1.00758e+07	23.2644
NX_P39656-1	DDOST	0	Dolichyl-diphosphooligosaccharide--protein glycosyltransferase 48 kDa subunit isoform Iso 1	3.77323e+07	25.1693
NX_P15121-1	AKR1B1	0	Aldose reductase isoform Iso 1	3.22562e+07	24.9431
NX_Q5SSJ5-1	HP1BP3	0	Heterochromatin protein 1-binding protein 3 isoform Iso 1	1.25473e+07	23.5809
NX_P11274-1	BCR	0	Breakpoint cluster region protein isoform Iso 1	2.10691e+06	21.0067
NX_P52788-1	SMS	0	Spermine synthase isoform Iso 1	9.73083e+06	23.2141
NX_Q9H6R4-1	NOL6	0	Nucleolar protein 6 isoform Iso 1	3.22252e+06	21.6198
NX_P04040-1	CAT	0	Catalase isoform Iso 1	5.70201e+06	22.443
NX_P48739-1	PITPNB	0	Phosphatidylinositol transfer protein beta isoform isoform Iso 1	2.29635e+07	24.4528
NX_P21291-1	CSRP1	0	Cysteine and glycine-rich protein 1 isoform Iso 1	1.44904e+08	27.1105
NX_Q8IZ83-1	ALDH16A1	0	Aldehyde dehydrogenase family 16 member A1 isoform Iso 1	7.32127e+06	22.8037
NX_P48634-1	PRRC2A	0	Protein PRRC2A isoform Iso 1	1.25649e+06	20.261
NX_P25787-1	PSMA2	0	Proteasome subunit alpha type-2 isoform Iso 1	4.61592e+07	25.4601
NX_P18754-2	RCC1	0	Regulator of chromosome condensation isoform Iso 2	1.41449e+07	23.7538
NX_Q9UJS0-2	SLC25A13	0	Calcium-binding mitochondrial carrier protein Aralar2 isoform Iso 2	9.78135e+06	23.2216
NX_P60660-2	MYL6	0	Myosin light polypeptide 6 isoform Smooth muscle	6.41015e+08	29.2558
NX_P61011-1	SRP54	0	Signal recognition particle 54 kDa protein isoform Iso 1	7.16964e+06	22.7735
NX_P50995-1	ANXA11	0	Annexin A11 isoform Iso 1	1.90415e+07	24.1826
NX_Q9Y5X1-1	SNX9	0	Sorting nexin-9 isoform Iso 1	5.56018e+06	22.4067
NX_Q9UBS4-1	DNAJB11	0	DnaJ homolog subfamily B member 11 isoform Iso 1	1.95411e+07	24.22
NX_Q9C0D5-1	TANC1	0	Protein TANC1 isoform Iso 1	716340	19.4503
NX_O94776-1	MTA2	0	Metastasis-associated protein MTA2 isoform Iso 1	4.96506e+06	22.2434
NX_Q15067-2	ACOX1	0	Peroxisomal acyl-coenzyme A oxidase 1 isoform Iso 2	3.43027e+06	21.7099
NX_P31942-1	HNRNPH3	0	Heterogeneous nuclear ribonucleoprotein H3 isoform Iso 1	2.54841e+07	24.6031
NX_Q9UMX0-2	UBQLN1	0	Ubiquilin-1 isoform Iso 2	2.44442e+07	24.543
NX_P30533-1	LRPAP1	0	Alpha-2-macroglobulin receptor-associated protein isoform Iso 1	1.08247e+07	23.3678
NX_O00203-1	AP3B1	0	AP-3 complex subunit beta-1 isoform Iso 1	3.94536e+06	21.9117
NX_P62906-1	RPL10A	0	60S ribosomal protein L10a isoform Iso 1	1.25541e+08	26.9036
NX_Q92734-1	TFG	0	Protein TFG isoform Iso 1	2.28429e+07	24.4452
NX_P30154-2	PPP2R1B	0	Serine/threonine-protein phosphatase 2A 65 kDa regulatory subunit A beta isoform isoform Iso 2	7.47872e+06	22.8344
NX_Q08379-1	GOLGA2	0	Golgin subfamily A member 2 isoform Iso 1	2.15847e+06	21.0416
NX_O60271-1	SPAG9	0	C-Jun-amino-terminal kinase-interacting protein 4 isoform Iso 1	1.75099e+06	20.7397
NX_Q4L180-1	FILIP1L	0	Filamin A-interacting protein 1-like isoform Iso 1	1.24681e+06	20.2498
NX_P16152-1	CBR1	0	Carbonyl reductase [NADPH] 1 isoform Iso 1	3.22919e+07	24.9447
NX_P14550-1	AKR1A1	0	Alcohol dehydrogenase [NADP(+)] isoform Iso 1	2.05115e+07	24.2899
NX_P32119-1	PRDX2	0	Peroxiredoxin-2 isoform Iso 1	6.5644e+07	25.9682
NX_Q13151-1	HNRNPA0	0	Heterogeneous nuclear ribonucleoprotein A0 isoform Iso 1	2.91431e+07	24.7966
NX_Q14257-2	RCN2	0	Reticulocalbin-2 isoform Iso 2	1.16535e+07	23.4743
NX_P28074-1	PSMB5	0	Proteasome subunit beta type-5 isoform Iso 1	3.90369e+07	25.2183
NX_Q14677-3	CLINT1	0	Clathrin interactor 1 isoform Iso 3	6.2737e+06	22.5809
NX_Q15020-1	SART3	0	Squamous cell carcinoma antigen recognized by T-cells 3 isoform Iso 1	2.08633e+06	20.9925
NX_Q9NZL9-2	MAT2B	0	Methionine adenosyltransferase 2 subunit beta isoform Iso 2	1.76348e+07	24.0719
NX_P36507-1	MAP2K2	0	Dual specificity mitogen-activated protein kinase kinase 2 isoform Iso 1	1.54141e+07	23.8777
NX_Q14692-1	BMS1	0	Ribosome biogenesis protein BMS1 homolog isoform Iso 1	2.26908e+06	21.1137
NX_P08240-1	SRPRA	0	Signal recognition particle receptor subunit alpha isoform Iso 1	8.78691e+06	23.0669
NX_P15586-1	GNS	0	N-acetylglucosamine-6-sulfatase isoform Iso 1	2.27833e+07	24.4415
NX_Q9BTW9-1	TBCD	0	Tubulin-specific chaperone D isoform Iso 1	2.36352e+06	21.1725
NX_Q92769-1	HDAC2	0	Histone deacetylase 2 isoform Iso 1	8.9567e+06	23.0945
NX_Q9UN37-1	VPS4A	0	Vacuolar protein sorting-associated protein 4A isoform Iso 1	8.28498e+06	22.9821
NX_P51665-1	PSMD7	0	26S proteasome non-ATPase regulatory subunit 7 isoform Iso 1	2.7389e+07	24.7071
NX_P12955-1	PEPD	0	Xaa-Pro dipeptidase isoform Iso 1	2.11515e+07	24.3343
NX_P51858-1	HDGF	0	Hepatoma-derived growth factor isoform Iso 1	3.27401e+07	24.9646
NX_P20839-6	IMPDH1	0	Inosine-5'-monophosphate dehydrogenase 1 isoform Iso 6	5.16537e+06	22.3004
NX_Q6P179-1	ERAP2	0	Endoplasmic reticulum aminopeptidase 2 isoform Iso 1	3.6634e+06	21.8048
NX_P50402-1	EMD	0	Emerin isoform Iso 1	1.90864e+07	24.186
NX_Q96AQ6-1	PBXIP1	0	Pre-B-cell leukemia transcription factor-interacting protein 1 isoform Iso 1	4.85534e+06	22.2111
NX_Q96A65-1	EXOC4	0	Exocyst complex component 4 isoform Iso 1	2.32885e+06	21.1512
NX_Q8IXB1-1	DNAJC10	0	DnaJ homolog subfamily C member 10 isoform Iso 1	5.02367e+06	22.2603
NX_P62750-1	RPL23A	0	60S ribosomal protein L23a isoform Iso 1	1.41821e+08	27.0795
NX_P12235-1	SLC25A4	0	ADP/ATP translocase 1 isoform Iso 1	5.83547e+07	25.7983
NX_Q8IY67-2	RAVER1	0	Ribonucleoprotein PTB-binding 1 isoform Iso 2	3.42781e+06	21.7089
NX_P55145-1	MANF	0	Mesencephalic astrocyte-derived neurotrophic factor isoform Iso 1	4.33918e+07	25.3709
NX_Q15042-1	RAB3GAP1	0	Rab3 GTPase-activating protein catalytic subunit isoform Iso 1	2.86179e+06	21.4485
NX_Q8N6T3-1	ARFGAP1	0	ADP-ribosylation factor GTPase-activating protein 1 isoform Iso 1	6.9286e+06	22.7241
NX_P62263-1	RPS14	0	40S ribosomal protein S14 isoform Iso 1	2.17647e+08	27.6974
NX_Q13596-1	SNX1	0	Sorting nexin-1 isoform Iso 1	1.40681e+07	23.7459
NX_P10644-1	PRKAR1A	0	cAMP-dependent protein kinase type I-alpha regulatory subunit isoform Iso 1	3.25498e+07	24.9561
NX_P46108-1	CRK	0	Adapter molecule crk isoform Crk-II	1.31752e+07	23.6513
NX_P11766-1	ADH5	0	Alcohol dehydrogenase class-3 isoform Iso 1	2.32399e+07	24.4701
NX_P15531-2	NME1	0	Nucleoside diphosphate kinase A isoform Iso 2	1.66852e+08	27.314
NX_Q9H583-1	HEATR1	0	HEAT repeat-containing protein 1 isoform Iso 1	668128	19.3498
NX_P11308-3	ERG	0	Transcriptional regulator ERG isoform ERG-3	5.48435e+06	22.3869
NX_P15880-1	RPS2	0	40S ribosomal protein S2 isoform Iso 1	1.23796e+08	26.8834
NX_Q969V3-1	NCLN	0	Nicalin isoform Iso 1	9.6484e+06	23.2019
NX_O43395-1	PRPF3	0	U4/U6 small nuclear ribonucleoprotein Prp3 isoform Iso 1	3.21827e+06	21.6179
NX_Q7Z4H8-1	KDELC2	0	KDEL motif-containing protein 2 isoform Iso 1	3.97121e+06	21.9211
NX_Q562R1-1	ACTBL2	0	Beta-actin-like protein 2 isoform Iso 1	1.99163e+09	30.8913
NX_O15460-2	P4HA2	0	Prolyl 4-hydroxylase subunit alpha-2 isoform IIa	9.31514e+06	23.1511
NX_Q8NEY1-2	NAV1	0	Neuron navigator 1 isoform Iso 2	882514	19.7513
NX_P62495-1	ETF1	0	Eukaryotic peptide chain release factor subunit 1 isoform Iso 1	1.50362e+07	23.8419
NX_Q8WU90-1	ZC3H15	0	Zinc finger CCCH domain-containing protein 15 isoform Iso 1	6.44093e+06	22.6188
NX_Q96PK6-1	RBM14	0	RNA-binding protein 14 isoform Iso 1	1.60613e+07	23.9371
NX_P51149-1	RAB7A	0	Ras-related protein Rab-7a isoform Iso 1	5.54044e+07	25.7235
NX_Q5JRA6-1	MIA3	0	Transport and Golgi organization protein 1 homolog isoform Iso 1	774881	19.5636
NX_P22061-2	PCMT1	0	Protein-L-isoaspartate(D-aspartate) O-methyltransferase isoform Iso 2	3.18471e+07	24.9247
NX_Q8N1G4-1	LRRC47	0	Leucine-rich repeat-containing protein 47 isoform Iso 1	9.93352e+06	23.2439
NX_P60660-1	MYL6	0	Myosin light polypeptide 6 isoform Non-muscle	6.39617e+08	29.2526
NX_P35613-1	BSG	0	Basigin isoform Iso 1	3.21328e+07	24.9375
NX_O95433-1	AHSA1	0	Activator of 90 kDa heat shock protein ATPase homolog 1 isoform Iso 1	2.15258e+07	24.3596
NX_Q53FA7-1	TP53I3	0	Quinone oxidoreductase PIG3 isoform Iso 1	2.97243e+07	24.8251
NX_P35232-1	PHB	0	Prohibitin isoform Iso 1	5.54754e+07	25.7253
NX_P61201-1	COPS2	0	COP9 signalosome complex subunit 2 isoform Iso 1	9.43036e+06	23.1689
NX_Q12802-2	AKAP13	0	A-kinase anchor protein 13 isoform Iso 2	709655	19.4368
NX_A1X283-1	SH3PXD2B	0	SH3 and PX domain-containing protein 2B isoform Iso 1	4.44688e+06	22.0844
NX_Q68CZ2-1	TNS3	0	Tensin-3 isoform Iso 1	1.61294e+06	20.6213
NX_Q01105-1	SET	0	Protein SET isoform Iso 1	6.84512e+07	26.0286
NX_P54687-1	BCAT1	0	Branched-chain-amino-acid aminotransferase, cytosolic isoform Iso 1	3.27065e+07	24.9631
NX_O75821-1	EIF3G	0	Eukaryotic translation initiation factor 3 subunit G isoform Iso 1	1.45224e+07	23.7918
NX_Q9NUU7-1	DDX19A	0	ATP-dependent RNA helicase DDX19A isoform Iso 1	7.12674e+06	22.7648
NX_P23368-1	ME2	0	NAD-dependent malic enzyme, mitochondrial isoform Iso 1	5.51467e+06	22.3948
NX_P24539-1	ATP5F1	0	ATP synthase F(0) complex subunit B1, mitochondrial isoform Iso 1	2.22509e+07	24.4074
NX_Q96K76-4	USP47	0	Ubiquitin carboxyl-terminal hydrolase 47 isoform Iso 4	1.31516e+06	20.3268
NX_O95487-3	SEC24B	0	Protein transport protein Sec24B isoform Iso 3	2.84708e+06	21.4411
NX_Q8TBC4-1	UBA3	0	NEDD8-activating enzyme E1 catalytic subunit isoform Iso 1	7.43033e+06	22.825
NX_Q92747-1	ARPC1A	0	Actin-related protein 2/3 complex subunit 1A isoform Iso 1	1.10928e+07	23.4031
NX_Q9P258-1	RCC2	0	Protein RCC2 isoform Iso 1	1.05333e+07	23.3285
NX_P61981-1	YWHAG	0	14-3-3 protein gamma isoform Iso 1	1.6859e+08	27.3289
NX_O00499-2	BIN1	0	Myc box-dependent-interacting protein 1 isoform IIB	4.78109e+06	22.1889
NX_P0DP24-1	CALM2	0	Calmodulin-2 isoform Iso 1	3.04056e+08	28.1798
NX_Q13126-1	MTAP	0	S-methyl-5'-thioadenosine phosphorylase isoform Iso 1	1.60599e+07	23.937
NX_P53041-1	PPP5C	0	Serine/threonine-protein phosphatase 5 isoform Iso 1	9.40395e+06	23.1648
NX_P22059-1	OSBP	0	Oxysterol-binding protein 1 isoform Iso 1	3.00094e+06	21.517
NX_O43747-2	AP1G1	0	AP-1 complex subunit gamma-1 isoform Iso 2	5.07272e+06	22.2743
NX_Q9UJZ1-1	STOML2	0	Stomatin-like protein 2, mitochondrial isoform Iso 1	7.38587e+06	22.8163
NX_Q9NPQ8-1	RIC8A	0	Synembryn-A isoform Iso 1	5.65143e+06	22.4302
NX_P49720-1	PSMB3	0	Proteasome subunit beta type-3 isoform Iso 1	2.74591e+07	24.7108
NX_Q13464-1	ROCK1	0	Rho-associated protein kinase 1 isoform Iso 1	1.81206e+06	20.7892
NX_P40121-1	CAPG	0	Macrophage-capping protein isoform Iso 1	1.77503e+07	24.0813
NX_Q10570-1	CPSF1	0	Cleavage and polyadenylation specificity factor subunit 1 isoform Iso 1	1.40439e+06	20.4215
NX_Q9Y6D5-1	ARFGEF2	0	Brefeldin A-inhibited guanine nucleotide-exchange protein 2 isoform Iso 1	711294	19.4401
NX_P16435-1	POR	0	NADPH--cytochrome P450 reductase isoform Iso 1	4.94056e+06	22.2362
NX_P68036-1	UBE2L3	0	Ubiquitin-conjugating enzyme E2 L3 isoform Iso 1	1.03697e+08	26.6278
NX_Q8N5H7-1	SH2D3C	0	SH2 domain-containing protein 3C isoform Iso 1	2.29731e+06	21.1315
NX_Q9Y266-1	NUDC	0	Nuclear migration protein nudC isoform Iso 1	1.96394e+07	24.2272
NX_Q06481-4	APLP2	0	Amyloid-like protein 2 isoform Iso 4	4.50146e+06	22.102
NX_Q9BYG3-1	NIFK	0	MKI67 FHA domain-interacting nucleolar phosphoprotein isoform Iso 1	8.18374e+06	22.9643
NX_Q14444-1	CAPRIN1	0	Caprin-1 isoform Iso 1	2.45263e+07	24.5478
NX_Q8TDZ2-4	MICAL1	0	[F-actin]-methionine sulfoxide oxidase MICAL1 isoform Iso 4	3.26606e+06	21.6391
NX_P34931-1	HSPA1L	0	Heat shock 70 kDa protein 1-like isoform Iso 1	8.84516e+07	26.3984
NX_Q16512-2	PKN1	0	Serine/threonine-protein kinase N1 isoform Iso 2	3.93179e+06	21.9068
NX_Q9NZI8-1	IGF2BP1	0	Insulin-like growth factor 2 mRNA-binding protein 1 isoform Iso 1	1.38842e+07	23.7269
NX_O43592-1	XPOT	0	Exportin-T isoform Iso 1	1.6408e+06	20.646
NX_Q6ZS17-4	RIPOR1	0	Rho family-interacting cell polarization regulator 1 isoform Iso 4	2.15709e+06	21.0407
NX_O15511-1	ARPC5	0	Actin-related protein 2/3 complex subunit 5 isoform Iso 1	4.04323e+07	25.269
NX_P51570-2	GALK1	0	Galactokinase isoform Iso 2	9.54157e+06	23.1858
NX_P54819-1	AK2	0	Adenylate kinase 2, mitochondrial isoform Iso 1	2.27627e+07	24.4402
NX_Q14997-1	PSME4	0	Proteasome activator complex subunit 4 isoform Iso 1	1.58167e+06	20.593
NX_Q15386-1	UBE3C	0	Ubiquitin-protein ligase E3C isoform Iso 1	1.52076e+06	20.5364
NX_P08754-1	GNAI3	0	Guanine nucleotide-binding protein G(k) subunit alpha isoform Iso 1	3.53252e+07	25.0742
NX_A0FGR8-6	ESYT2	0	Extended synaptotagmin-2 isoform Iso 6	1.95275e+06	20.8971
NX_Q9BYB0-1	SHANK3	0	SH3 and multiple ankyrin repeat domains protein 3 isoform Iso 1	1.53207e+06	20.5471
NX_Q7Z434-1	MAVS	0	Mitochondrial antiviral-signaling protein isoform Iso 1	7.39855e+06	22.8188
NX_O15347-1	HMGB3	0	High mobility group protein B3 isoform Iso 1	2.6665e+07	24.6684
NX_P00750-1	PLAT	0	Tissue-type plasminogen activator isoform Iso 1	3.3111e+06	21.6589
NX_Q5T0N5-1	FNBP1L	0	Formin-binding protein 1-like isoform Iso 1	4.3218e+06	22.0432
NX_P08134-1	RHOC	0	Rho-related GTP-binding protein RhoC isoform Iso 1	1.16815e+08	26.7997
NX_O15355-1	PPM1G	0	Protein phosphatase 1G isoform Iso 1	9.63838e+06	23.2004
NX_O15042-1	U2SURP	0	U2 snRNP-associated SURP motif-containing protein isoform Iso 1	3.11161e+06	21.5692
NX_P18583-9	SON	0	Protein SON isoform I	1.94723e+06	20.893
NX_Q9NQR4-1	NIT2	0	Omega-amidase NIT2 isoform Iso 1	9.70538e+06	23.2104
NX_Q96IZ0-1	PAWR	0	PRKC apoptosis WT1 regulator protein isoform Iso 1	1.27416e+07	23.603
NX_P37837-1	TALDO1	0	Transaldolase isoform Iso 1	6.65489e+07	25.9879
NX_Q8WYA6-1	CTNNBL1	0	Beta-catenin-like protein 1 isoform Iso 1	4.62186e+06	22.14
NX_Q9HDC9-1	APMAP	0	Adipocyte plasma membrane-associated protein isoform Iso 1	2.97868e+07	24.8282
NX_Q14847-1	LASP1	0	LIM and SH3 domain protein 1 isoform Iso 1	5.74047e+07	25.7747
NX_Q9UBF2-1	COPG2	0	Coatomer subunit gamma-2 isoform Iso 1	3.94066e+06	21.91
NX_Q9BWF3-1	RBM4	0	RNA-binding protein 4 isoform Iso 1	9.27325e+06	23.1446
NX_Q9H2M9-1	RAB3GAP2	0	Rab3 GTPase-activating protein non-catalytic subunit isoform Iso 1	2.1089e+06	21.0081
NX_Q14671-3	PUM1	0	Pumilio homolog 1 isoform Iso 3	3.12755e+06	21.5766
NX_P54652-1	HSPA2	0	Heat shock-related 70 kDa protein 2 isoform Iso 1	1.3987e+08	27.0595
NX_Q9HCE1-1	MOV10	0	Putative helicase MOV-10 isoform Iso 1	1.59258e+06	20.6029
NX_P09486-1	SPARC	0	SPARC isoform Iso 1	6.00108e+07	25.8387
NX_Q5VT25-6	CDC42BPA	0	Serine/threonine-protein kinase MRCK alpha isoform Iso 6	1.48836e+06	20.5053
NX_P33992-1	MCM5	0	DNA replication licensing factor MCM5 isoform Iso 1	4.71738e+06	22.1696
NX_Q06481-1	APLP2	0	Amyloid-like protein 2 isoform Iso 1	3.89941e+06	21.8948
NX_Q8N0Y7-1	PGAM4	0	Probable phosphoglycerate mutase 4 isoform Iso 1	7.37073e+07	26.1353
NX_O75367-1	H2AFY	0	Core histone macro-H2A.1 isoform Iso 2	2.09139e+07	24.318
NX_Q15717-2	ELAVL1	0	ELAV-like protein 1 isoform Iso 2	2.27036e+07	24.4364
NX_P54687-4	BCAT1	0	Branched-chain-amino-acid aminotransferase, cytosolic isoform Iso 4	3.26771e+07	24.9618
NX_Q9UI10-1	EIF2B4	0	Translation initiation factor eIF-2B subunit delta isoform Iso 1	3.37837e+06	21.6879
NX_Q96KR1-1	ZFR	0	Zinc finger RNA-binding protein isoform Iso 1	1.44305e+06	20.4607
NX_Q14671-1	PUM1	0	Pumilio homolog 1 isoform Iso 1	3.11361e+06	21.5702
NX_Q9NR31-1	SAR1A	0	GTP-binding protein SAR1a isoform Iso 1	2.56985e+07	24.6152
NX_Q15404-1	RSU1	0	Ras suppressor protein 1 isoform Iso 1	2.61899e+07	24.6425
NX_P60900-1	PSMA6	0	Proteasome subunit alpha type-6 isoform Iso 1	4.4113e+07	25.3947
NX_Q9BXS5-2	AP1M1	0	AP-1 complex subunit mu-1 isoform Iso 2	9.49035e+06	23.178
NX_Q9Y5L0-2	TNPO3	0	Transportin-3 isoform Iso 2	1.78105e+06	20.7643
NX_O00505-1	KPNA3	0	Importin subunit alpha-4 isoform Iso 1	1.41444e+07	23.7537
NX_Q9H0U4-1	RAB1B	0	Ras-related protein Rab-1B isoform Iso 1	6.66597e+07	25.9903
NX_O15042-2	U2SURP	0	U2 snRNP-associated SURP motif-containing protein isoform Iso 2	3.11313e+06	21.5699
NX_Q7L5N1-1	COPS6	0	COP9 signalosome complex subunit 6 isoform Iso 1	1.69329e+07	24.0133
NX_P61586-1	RHOA	0	Transforming protein RhoA isoform Iso 1	9.34606e+07	26.4779
NX_Q7L0Y3-1	TRMT10C	0	Mitochondrial ribonuclease P protein 1 isoform Iso 1	4.95742e+06	22.2412
NX_P20290-2	BTF3	0	Transcription factor BTF3 isoform Iso 2	7.33712e+07	26.1287
NX_Q5T9A4-1	ATAD3B	0	ATPase family AAA domain-containing protein 3B isoform Iso 1	6.58185e+06	22.6501
NX_Q9Y5M8-1	SRPRB	0	Signal recognition particle receptor subunit beta isoform Iso 1	1.15741e+07	23.4644
NX_Q9NPY3-1	CD93	0	Complement component C1q receptor isoform Iso 1	1.40487e+07	23.7439
NX_O60502-1	MGEA5	0	Protein O-GlcNAcase isoform Iso 1	3.15936e+06	21.5912
NX_Q7Z406-2	MYH14	0	Myosin-14 isoform Iso 2	1.98794e+07	24.2448
NX_Q15650-1	TRIP4	0	Activating signal cointegrator 1 isoform Iso 1	2.23334e+06	21.0908
NX_P20936-1	RASA1	0	Ras GTPase-activating protein 1 isoform Iso 1	2.37949e+06	21.1822
NX_Q9UBB4-1	ATXN10	0	Ataxin-10 isoform Iso 1	5.33819e+06	22.3479
NX_P62241-1	RPS8	0	40S ribosomal protein S8 isoform Iso 1	2.36137e+08	27.8151
NX_O00154-7	ACOT7	0	Cytosolic acyl coenzyme A thioester hydrolase isoform Iso 7	1.72863e+07	24.0431
NX_O00154-4	ACOT7	0	Cytosolic acyl coenzyme A thioester hydrolase isoform Iso 4	1.69872e+07	24.0179
NX_Q8IUD2-1	ERC1	0	ELKS/Rab6-interacting/CAST family member 1 isoform Iso 1	2.22435e+06	21.085
NX_Q9BQ67-1	GRWD1	0	Glutamate-rich WD repeat-containing protein 1 isoform Iso 1	4.41952e+06	22.0755
NX_P46782-1	RPS5	0	40S ribosomal protein S5 isoform Iso 1	1.267e+08	26.9168
NX_P07910-2	HNRNPC	0	Heterogeneous nuclear ribonucleoproteins C1/C2 isoform C1	1.02813e+08	26.6154
NX_Q8IVF7-1	FMNL3	0	Formin-like protein 3 isoform Iso 1	2.37331e+06	21.1785
NX_P02786-1	TFRC	0	Transferrin receptor protein 1 isoform Iso 1	3.51152e+06	21.7437
NX_O43681-1	ASNA1	0	ATPase ASNA1 isoform Iso 1	1.48773e+07	23.8266
NX_P20290-1	BTF3	0	Transcription factor BTF3 isoform Iso 1	4.86827e+07	25.5369
NX_Q15021-1	NCAPD2	0	Condensin complex subunit 1 isoform Iso 1	1.06074e+06	20.0166
NX_Q7Z2Z2-1	EFL1	0	Elongation factor-like GTPase 1 isoform Iso 1	1.89558e+06	20.8542
NX_P62280-1	RPS11	0	40S ribosomal protein S11 isoform Iso 1	9.20859e+07	26.4565
NX_Q9Y617-1	PSAT1	0	Phosphoserine aminotransferase isoform Iso 1	1.58222e+07	23.9154
NX_Q5JTV8-3	TOR1AIP1	0	Torsin-1A-interacting protein 1 isoform Iso 3	6.54459e+06	22.6419
NX_Q7Z2W4-3	ZC3HAV1	0	Zinc finger CCCH-type antiviral protein 1 isoform Iso 3	4.87646e+06	22.2174
NX_O60551-1	NMT2	0	Glycylpeptide N-tetradecanoyltransferase 2 isoform Iso 1	6.13346e+06	22.5483
NX_P27105-1	STOM	0	Erythrocyte band 7 integral membrane protein isoform Iso 1	3.75795e+07	25.1634
NX_A2RRP1-1	NBAS	0	Neuroblastoma-amplified sequence isoform Iso 1	654778	19.3206
NX_Q9UGR2-1	ZC3H7B	0	Zinc finger CCCH domain-containing protein 7B isoform Iso 1	1.87557e+06	20.8389
NX_P19022-1	CDH2	0	Cadherin-2 isoform Iso 1	5.30952e+06	22.3402
NX_P52294-1	KPNA1	0	Importin subunit alpha-5 isoform Iso 1	1.13214e+07	23.4326
NX_Q8WZ75-1	ROBO4	0	Roundabout homolog 4 isoform Iso 1	2.25712e+06	21.106
NX_Q15738-1	NSDHL	0	Sterol-4-alpha-carboxylate 3-dehydrogenase, decarboxylating isoform Iso 1	7.69848e+06	22.8761
NX_Q07955-1	SRSF1	0	Serine/arginine-rich splicing factor 1 isoform ASF-1	7.14685e+07	26.0908
NX_Q8WVV9-1	HNRNPLL	0	Heterogeneous nuclear ribonucleoprotein L-like isoform Iso 1	3.77098e+06	21.8465
NX_P10586-1	PTPRF	0	Receptor-type tyrosine-protein phosphatase F isoform Iso 1	502715	18.9394
NX_P46087-4	NOP2	0	Probable 28S rRNA (cytosine(4447)-C(5))-methyltransferase isoform Iso 4	6.41846e+06	22.6138
NX_P27694-1	RPA1	0	Replication protein A 70 kDa DNA-binding subunit isoform Iso 1	6.65263e+06	22.6655
NX_Q02750-1	MAP2K1	0	Dual specificity mitogen-activated protein kinase kinase 1 isoform Iso 1	1.55939e+07	23.8945
NX_P49773-1	HINT1	0	Histidine triad nucleotide-binding protein 1 isoform Iso 1	3.86383e+07	25.2035
NX_Q9Y316-1	MEMO1	0	Protein MEMO1 isoform Iso 1	8.42517e+06	23.0063
NX_P55263-1	ADK	0	Adenosine kinase isoform Iso 1	1.07071e+07	23.3521
NX_P07910-1	HNRNPC	0	Heterogeneous nuclear ribonucleoproteins C1/C2 isoform C2	1.02988e+08	26.6179
NX_Q9H0B6-1	KLC2	0	Kinesin light chain 2 isoform Iso 1	3.94896e+06	21.913
NX_O95336-1	PGLS	0	6-phosphogluconolactonase isoform Iso 1	2.58035e+07	24.6211
NX_O15372-1	EIF3H	0	Eukaryotic translation initiation factor 3 subunit H isoform Iso 1	1.6739e+07	23.9967
NX_Q9UDY4-1	DNAJB4	0	DnaJ homolog subfamily B member 4 isoform Iso 1	1.39654e+07	23.7354
NX_Q9BZE1-1	MRPL37	0	39S ribosomal protein L37, mitochondrial isoform Iso 1	3.91725e+06	21.9014
NX_Q15165-1	PON2	0	Serum paraoxonase/arylesterase 2 isoform Iso 1	1.8713e+07	24.1575
NX_P61019-1	RAB2A	0	Ras-related protein Rab-2A isoform Iso 1	3.53687e+07	25.076
NX_P49407-2	ARRB1	0	Beta-arrestin-1 isoform 1B	6.45518e+06	22.622
NX_Q9P2R3-4	ANKFY1	0	Rabankyrin-5 isoform Iso 4	1.47676e+06	20.494
NX_Q6ZMP0-1	THSD4	0	Thrombospondin type-1 domain-containing protein 4 isoform Iso 1	1.39803e+06	20.415
NX_Q99575-1	POP1	0	Ribonucleases P/MRP protein subunit POP1 isoform Iso 1	1.8582e+06	20.8255
NX_Q9P266-1	KIAA1462	0	Junctional protein associated with coronary artery disease isoform Iso 1	803263	19.6155
NX_P36871-1	PGM1	0	Phosphoglucomutase-1 isoform Iso 1	4.82499e+06	22.2021
NX_Q9UGI8-1	TES	0	Testin isoform Iso 1	2.68008e+06	21.3538
NX_Q9UNF0-1	PACSIN2	0	Protein kinase C and casein kinase substrate in neurons protein 2 isoform Iso 1	1.15956e+07	23.4671
NX_O14744-1	PRMT5	0	Protein arginine N-methyltransferase 5 isoform Iso 1	6.63656e+06	22.662
NX_Q8NCA5-1	FAM98A	0	Protein FAM98A isoform Iso 1	9.03113e+06	23.1065
NX_P40222-1	TXLNA	0	Alpha-taxilin isoform Iso 1	7.15002e+06	22.7695
NX_P55010-1	EIF5	0	Eukaryotic translation initiation factor 5 isoform Iso 1	1.61471e+07	23.9448
NX_Q14767-1	LTBP2	0	Latent-transforming growth factor beta-binding protein 2 isoform Iso 1	1.64848e+06	20.6527
NX_P62328-1	TMSB4X	0	Thymosin beta-4 isoform Iso 1	4.05943e+09	31.9186
NX_O15020-1	SPTBN2	0	Spectrin beta chain, non-erythrocytic 2 isoform Iso 1	1.6095e+06	20.6182
NX_O43432-3	EIF4G3	0	Eukaryotic translation initiation factor 4 gamma 3 isoform Iso 3	2.41273e+06	21.2022
NX_P60981-1	DSTN	0	Destrin isoform Iso 1	6.51895e+07	25.9581
NX_Q8TCU6-1	PREX1	0	Phosphatidylinositol 3,4,5-trisphosphate-dependent Rac exchanger 1 protein isoform Iso 1	570329	19.1214
NX_O00471-1	EXOC5	0	Exocyst complex component 5 isoform Iso 1	2.76703e+06	21.3999
NX_Q5NDL2-1	EOGT	0	EGF domain-specific O-linked N-acetylglucosamine transferase isoform Iso 1	7.43906e+06	22.8267
NX_O60749-1	SNX2	0	Sorting nexin-2 isoform Iso 1	1.13367e+07	23.4345
NX_O43172-1	PRPF4	0	U4/U6 small nuclear ribonucleoprotein Prp4 isoform Iso 1	4.51502e+06	22.1063
NX_Q5JTV8-1	TOR1AIP1	0	Torsin-1A-interacting protein 1 isoform Iso 1	5.90398e+06	22.4933
NX_Q9UMR2-1	DDX19B	0	ATP-dependent RNA helicase DDX19B isoform Iso 1	7.03211e+06	22.7455
NX_Q9NZV1-1	CRIM1	0	Cysteine-rich motor neuron 1 protein isoform Iso 1	2.05158e+06	20.9683
NX_O14964-1	HGS	0	Hepatocyte growth factor-regulated tyrosine kinase substrate isoform Iso 1	6.04979e+06	22.5285
NX_Q92878-2	RAD50	0	DNA repair protein RAD50 isoform Iso 2	1.57684e+06	20.5886
NX_Q7L5N7-1	LPCAT2	0	Lysophosphatidylcholine acyltransferase 2 isoform Iso 1	5.02928e+06	22.2619
NX_Q9BZZ5-2	API5	0	Apoptosis inhibitor 5 isoform Iso 2	1.47931e+07	23.8184
NX_Q8IWZ3-6	ANKHD1	0	Ankyrin repeat and KH domain-containing protein 1 isoform Iso 6	522195	18.9942
NX_Q16513-1	PKN2	0	Serine/threonine-protein kinase N2 isoform Iso 1	1.50227e+06	20.5187
NX_Q9UJW0-1	DCTN4	0	Dynactin subunit 4 isoform Iso 1	5.99796e+06	22.516
NX_P13804-1	ETFA	0	Electron transfer flavoprotein subunit alpha, mitochondrial isoform Iso 1	1.46773e+07	23.8071
NX_Q9Y6C9-1	MTCH2	0	Mitochondrial carrier homolog 2 isoform Iso 1	2.62752e+07	24.6472
NX_P36915-1	GNL1	0	Guanine nucleotide-binding protein-like 1 isoform Iso 1	4.55384e+06	22.1187
NX_Q04323-1	UBXN1	0	UBX domain-containing protein 1 isoform Iso 1	1.33878e+07	23.6744
NX_Q9NW15-1	ANO10	0	Anoctamin-10 isoform Iso 1	5.74485e+06	22.4538
NX_P06493-1	CDK1	0	Cyclin-dependent kinase 1 isoform Iso 1	1.1732e+07	23.484
NX_O15145-1	ARPC3	0	Actin-related protein 2/3 complex subunit 3 isoform Iso 1	5.67763e+07	25.7588
NX_Q16270-1	IGFBP7	0	Insulin-like growth factor-binding protein 7 isoform Iso 1	1.33765e+07	23.6732
NX_P19784-1	CSNK2A2	0	Casein kinase II subunit alpha' isoform Iso 1	8.22724e+06	22.972
NX_Q14137-1	BOP1	0	Ribosome biogenesis protein BOP1 isoform Iso 1	4.24072e+06	22.0159
NX_Q92688-1	ANP32B	0	Acidic leucine-rich nuclear phosphoprotein 32 family member B isoform Iso 1	5.87444e+07	25.8079
NX_P53990-2	IST1	0	IST1 homolog isoform Iso 2	8.86262e+06	23.0793
NX_Q92804-1	TAF15	0	TATA-binding protein-associated factor 2N isoform Long	1.31824e+07	23.6521
NX_Q9UKF6-1	CPSF3	0	Cleavage and polyadenylation specificity factor subunit 3 isoform Iso 1	2.63192e+06	21.3277
NX_Q14141-1	SEPT6	0	Septin-6 isoform II	1.58235e+07	23.9156
NX_Q16795-1	NDUFA9	0	NADH dehydrogenase [ubiquinone] 1 alpha subcomplex subunit 9, mitochondrial isoform Iso 1	6.65069e+06	22.6651
NX_Q8IZQ1-1	WDFY3	0	WD repeat and FYVE domain-containing protein 3 isoform Iso 1	344018	18.3921
NX_O75368-1	SH3BGRL	0	SH3 domain-binding glutamic acid-rich-like protein isoform Iso 1	4.41759e+07	25.3968
NX_P0CG47-1	UBB	0	Polyubiquitin-B isoform Iso 1	1.03081e+09	29.9411
NX_P53582-1	METAP1	0	Methionine aminopeptidase 1 isoform Iso 1	8.21063e+06	22.9691
NX_P51688-1	SGSH	0	N-sulphoglucosamine sulphohydrolase isoform Iso 1	9.13559e+06	23.1231
NX_Q13564-1	NAE1	0	NEDD8-activating enzyme E1 regulatory subunit isoform Iso 1	8.10963e+06	22.9512
NX_Q15050-1	RRS1	0	Ribosome biogenesis regulatory protein homolog isoform Iso 1	4.99405e+06	22.2518
NX_P20073-1	ANXA7	0	Annexin A7 isoform Iso 1	2.31182e+07	24.4625
NX_P58546-1	MTPN	0	Myotrophin isoform Iso 1	7.33753e+07	26.1288
NX_O14776-1	TCERG1	0	Transcription elongation regulator 1 isoform Iso 1	5.18211e+06	22.3051
NX_P29323-1	EPHB2	0	Ephrin type-B receptor 2 isoform Iso 1	3.65568e+06	21.8017
NX_O60462-3	NRP2	0	Neuropilin-2 isoform A17	2.19944e+06	21.0687
NX_Q9NV70-1	EXOC1	0	Exocyst complex component 1 isoform Iso 1	3.24965e+06	21.6319
NX_P48449-1	LSS	0	Lanosterol synthase isoform Iso 1	3.90097e+06	21.8954
NX_O94915-1	FRYL	0	Protein furry homolog-like isoform Iso 1	477958	18.8665
NX_P51813-1	BMX	0	Cytoplasmic tyrosine-protein kinase BMX isoform Iso 1	2.2105e+06	21.0759
NX_P07686-1	HEXB	0	Beta-hexosaminidase subunit beta isoform Iso 1	1.30004e+07	23.6321
NX_Q14498-1	RBM39	0	RNA-binding protein 39 isoform Iso 1	7.82766e+06	22.9001
NX_Q00325-2	SLC25A3	0	Phosphate carrier protein, mitochondrial isoform B	4.45528e+07	25.409
NX_Q00688-1	FKBP3	0	Peptidyl-prolyl cis-trans isomerase FKBP3 isoform Iso 1	4.17774e+07	25.3162
NX_Q13098-7	GPS1	0	COP9 signalosome complex subunit 1 isoform Iso 2	8.37036e+06	22.9969
NX_P16278-1	GLB1	0	Beta-galactosidase isoform Iso 1	8.22402e+06	22.9714
NX_P35590-1	TIE1	0	Tyrosine-protein kinase receptor Tie-1 isoform Iso 1	1.80049e+06	20.78
NX_Q9UNS2-1	COPS3	0	COP9 signalosome complex subunit 3 isoform Iso 1	7.92742e+06	22.9184
NX_Q86SF2-1	GALNT7	0	N-acetylgalactosaminyltransferase 7 isoform Iso 1	5.92686e+06	22.4988
NX_P32455-1	GBP1	0	Guanylate-binding protein 1 isoform Iso 1	3.91082e+06	21.899
NX_Q2M2I8-1	AAK1	0	AP2-associated protein kinase 1 isoform Iso 1	2.97059e+06	21.5023
NX_O00560-1	SDCBP	0	Syntenin-1 isoform Iso 1	2.26704e+07	24.4343
NX_Q9Y2Z4-1	YARS2	0	Tyrosine--tRNA ligase, mitochondrial isoform Iso 1	3.1698e+06	21.596
NX_O75832-1	PSMD10	0	26S proteasome non-ATPase regulatory subunit 10 isoform Iso 1	1.43519e+07	23.7747
NX_Q9NTJ3-1	SMC4	0	Structural maintenance of chromosomes protein 4 isoform Iso 1	1.19412e+06	20.1875
NX_Q96DI7-1	SNRNP40	0	U5 small nuclear ribonucleoprotein 40 kDa protein isoform Iso 1	8.80665e+06	23.0702
NX_P07108-5	DBI	0	Acyl-CoA-binding protein isoform Iso 5	7.30207e+07	26.1218
NX_O75179-1	ANKRD17	0	Ankyrin repeat domain-containing protein 17 isoform Iso 1	641776	19.2917
NX_O60784-1	TOM1	0	Target of Myb protein 1 isoform Iso 1	6.98775e+06	22.7364
NX_Q96FW1-1	OTUB1	0	Ubiquitin thioesterase OTUB1 isoform Iso 1	2.65185e+07	24.6605
NX_Q01105-2	SET	0	Protein SET isoform Iso 2	6.65696e+07	25.9884
NX_Q2M389-1	WASHC4	0	WASH complex subunit 4 isoform Iso 1	1.52078e+06	20.5364
NX_O43684-1	BUB3	0	Mitotic checkpoint protein BUB3 isoform Iso 1	1.32827e+07	23.663
NX_Q16576-1	RBBP7	0	Histone-binding protein RBBP7 isoform Iso 1	2.85133e+07	24.7651
NX_Q07666-1	KHDRBS1	0	KH domain-containing, RNA-binding, signal transduction-associated protein 1 isoform Iso 1	4.20918e+07	25.327
NX_P54289-4	CACNA2D1	0	Voltage-dependent calcium channel subunit alpha-2/delta-1 isoform Iso 4	1.9833e+06	20.9195
NX_Q96RS6-1	NUDCD1	0	NudC domain-containing protein 1 isoform Iso 1	6.02762e+06	22.5232
NX_O75976-1	CPD	0	Carboxypeptidase D isoform Iso 1	1.82402e+06	20.7987
NX_Q14139-2	UBE4A	0	Ubiquitin conjugation factor E4 A isoform Iso 2	1.70985e+06	20.7054
NX_Q9H269-1	VPS16	0	Vacuolar protein sorting-associated protein 16 homolog isoform Iso 1	1.71097e+06	20.7064
NX_Q14185-1	DOCK1	0	Dedicator of cytokinesis protein 1 isoform Iso 1	711224	19.4399
NX_P32322-3	PYCR1	0	Pyrroline-5-carboxylate reductase 1, mitochondrial isoform Iso 3	9.80855e+06	23.2256
NX_O43815-1	STRN	0	Striatin isoform Iso 1	3.59123e+06	21.776
NX_Q9Y281-1	CFL2	0	Cofilin-2 isoform CFL2b	2.41129e+08	27.8452
NX_Q15811-1	ITSN1	0	Intersectin-1 isoform Iso 1	771584	19.5575
NX_P19525-1	EIF2AK2	0	Interferon-induced, double-stranded RNA-activated protein kinase isoform Iso 1	5.92375e+06	22.4981
NX_Q96S52-1	PIGS	0	GPI transamidase component PIG-S isoform Iso 1	4.68852e+06	22.1607
NX_P18084-1	ITGB5	0	Integrin beta-5 isoform Iso 1	2.19741e+06	21.0674
NX_O75122-3	CLASP2	0	CLIP-associating protein 2 isoform Iso 3	725454	19.4685
NX_O75489-1	NDUFS3	0	NADH dehydrogenase [ubiquinone] iron-sulfur protein 3, mitochondrial isoform Iso 1	1.1608e+07	23.4686
NX_P00568-1	AK1	0	Adenylate kinase isoenzyme 1 isoform Iso 1	4.2463e+07	25.3397
NX_P30085-1	CMPK1	0	UMP-CMP kinase isoform Iso 1	3.37621e+07	25.0089
NX_P18206-3	VCL	0	Vinculin isoform Iso 3	3.95754e+07	25.2381
NX_Q13451-1	FKBP5	0	Peptidyl-prolyl cis-trans isomerase FKBP5 isoform Iso 1	6.24111e+06	22.5734
NX_P52888-1	THOP1	0	Thimet oligopeptidase isoform Iso 1	5.51219e+06	22.3942
NX_Q9Y2L1-1	DIS3	0	Exosome complex exonuclease RRP44 isoform Iso 1	2.3511e+06	21.1649
NX_Q9GZZ1-1	NAA50	0	N-alpha-acetyltransferase 50 isoform Iso 1	1.29175e+07	23.6228
NX_P30048-1	PRDX3	0	Thioredoxin-dependent peroxide reductase, mitochondrial isoform Iso 1	2.99743e+07	24.8372
NX_P49903-1	SEPHS1	0	Selenide, water dikinase 1 isoform Iso 1	1.27237e+07	23.601
NX_Q9H2U2-2	PPA2	0	Inorganic pyrophosphatase 2, mitochondrial isoform Iso 2	9.04311e+06	23.1084
NX_Q53EL6-1	PDCD4	0	Programmed cell death protein 4 isoform Iso 1	4.3463e+06	22.0514
NX_O43264-1	ZW10	0	Centromere/kinetochore protein zw10 homolog isoform Iso 1	2.47593e+06	21.2395
NX_Q15435-1	PPP1R7	0	Protein phosphatase 1 regulatory subunit 7 isoform Iso 1	1.36747e+07	23.705
NX_P11233-1	RALA	0	Ras-related protein Ral-A isoform Iso 1	5.75244e+07	25.7777
NX_Q69YQ0-1	SPECC1L	0	Cytospin-A isoform Iso 1	1.87033e+06	20.8349
NX_Q92882-1	OSTF1	0	Osteoclast-stimulating factor 1 isoform Iso 1	1.43978e+07	23.7793
NX_Q5SRE5-1	NUP188	0	Nucleoporin NUP188 homolog isoform Iso 1	886284	19.7574
NX_P42566-1	EPS15	0	Epidermal growth factor receptor substrate 15 isoform Iso 1	1.11105e+06	20.0835
NX_Q96BY6-1	DOCK10	0	Dedicator of cytokinesis protein 10 isoform Iso 1	462686	18.8197
NX_Q29963-1	HLA-C	0	HLA class I histocompatibility antigen, Cw-6 alpha chain isoform Iso 1	1.92282e+07	24.1967
NX_P46776-1	RPL27A	0	60S ribosomal protein L27a isoform Iso 1	1.10748e+08	26.7227
NX_O43294-1	TGFB1I1	0	Transforming growth factor beta-1-induced transcript 1 protein isoform Iso 1	3.46937e+06	21.7262
NX_Q12788-1	TBL3	0	Transducin beta-like protein 3 isoform Iso 1	1.58992e+06	20.6005
NX_Q92620-1	DHX38	0	Pre-mRNA-splicing factor ATP-dependent RNA helicase PRP16 isoform Iso 1	770383	19.5552
NX_Q9P0V3-1	SH3BP4	0	SH3 domain-binding protein 4 isoform Iso 1	2.01178e+06	20.94
NX_Q13619-1	CUL4A	0	Cullin-4A isoform Iso 1	3.76281e+06	21.8434
NX_Q14161-1	GIT2	0	ARF GTPase-activating protein GIT2 isoform Iso 1	2.48522e+06	21.2449
NX_Q13573-1	SNW1	0	SNW domain-containing protein 1 isoform Iso 1	3.874e+06	21.8854
NX_Q92597-1	NDRG1	0	Protein NDRG1 isoform Iso 1	1.25908e+07	23.5859
NX_P43304-1	GPD2	0	Glycerol-3-phosphate dehydrogenase, mitochondrial isoform Iso 1	2.83443e+06	21.4346
NX_P26358-2	DNMT1	0	DNA (cytosine-5)-methyltransferase 1 isoform Iso 2	710276	19.438
NX_Q6ZNL6-1	FGD5	0	FYVE, RhoGEF and PH domain-containing protein 5 isoform Iso 1	1.3291e+06	20.342
NX_Q09161-1	NCBP1	0	Nuclear cap-binding protein subunit 1 isoform Iso 1	4.04243e+06	21.9468
NX_Q8NFQ8-1	TOR1AIP2	0	Torsin-1A-interacting protein 2 isoform TOR1AIP2	3.75207e+06	21.8393
NX_Q9UKV8-1	AGO2	0	Protein argonaute-2 isoform Iso 1	2.10142e+06	21.0029
NX_Q8NF91-4	SYNE1	0	Nesprin-1 isoform Iso 4	108878	16.7324
NX_P33240-1	CSTF2	0	Cleavage stimulation factor subunit 2 isoform Iso 1	5.29334e+06	22.3357
NX_O75746-1	SLC25A12	0	Calcium-binding mitochondrial carrier protein Aralar1 isoform Iso 1	4.94943e+06	22.2388
NX_P16403-1	HIST1H1C	0	Histone H1.2 isoform Iso 1	7.15184e+07	26.0918
NX_Q9Y3A5-1	SBDS	0	Ribosome maturation protein SBDS isoform Iso 1	1.73162e+07	24.0456
NX_Q09028-1	RBBP4	0	Histone-binding protein RBBP4 isoform Iso 1	3.53824e+07	25.0765
NX_P48163-1	ME1	0	NADP-dependent malic enzyme isoform Iso 1	4.51864e+06	22.1075
NX_O00560-2	SDCBP	0	Syntenin-1 isoform Iso 2	2.24074e+07	24.4175
NX_Q96CW1-1	AP2M1	0	AP-2 complex subunit mu isoform Iso 1	1.66332e+07	23.9876
NX_Q8N8S7-1	ENAH	0	Protein enabled homolog isoform Iso 1	8.731e+06	23.0577
NX_Q13547-1	HDAC1	0	Histone deacetylase 1 isoform Iso 1	6.68588e+06	22.6727
NX_O95347-1	SMC2	0	Structural maintenance of chromosomes protein 2 isoform Iso 1	1.88327e+06	20.8448
NX_P21283-1	ATP6V1C1	0	V-type proton ATPase subunit C 1 isoform Iso 1	3.68584e+06	21.8136
NX_O75400-1	PRPF40A	0	Pre-mRNA-processing factor 40 homolog A isoform Iso 1	3.74545e+06	21.8367
NX_O15382-1	BCAT2	0	Branched-chain-amino-acid aminotransferase, mitochondrial isoform A	9.81942e+06	23.2272
NX_Q13425-1	SNTB2	0	Beta-2-syntrophin isoform Iso 1	9.255e+06	23.1418
NX_O75531-1	BANF1	0	Barrier-to-autointegration factor isoform Iso 1	5.56092e+07	25.7288
NX_P62937-2	PPIA	0	Peptidyl-prolyl cis-trans isomerase A isoform Iso 2	1.04021e+09	29.9542
NX_Q9UHD1-1	CHORDC1	0	Cysteine and histidine-rich domain-containing protein 1 isoform Iso 1	9.82363e+06	23.2278
NX_Q14738-1	PPP2R5D	0	Serine/threonine-protein phosphatase 2A 56 kDa regulatory subunit delta isoform isoform Delta-1	4.54197e+06	22.1149
NX_Q86TI2-1	DPP9	0	Dipeptidyl peptidase 9 isoform Iso 1	2.88098e+06	21.4581
NX_O95865-1	DDAH2	0	N(G),N(G)-dimethylarginine dimethylaminohydrolase 2 isoform Iso 1	2.14783e+07	24.3564
NX_Q9UBE0-1	SAE1	0	SUMO-activating enzyme subunit 1 isoform Iso 1	7.6473e+06	22.8665
NX_Q7Z3J2-1	C16orf62	0	UPF0505 protein C16orf62 isoform Iso 1	1.31662e+06	20.3284
NX_Q8IX12-1	CCAR1	0	Cell division cycle and apoptosis regulator protein 1 isoform Iso 1	2.65614e+06	21.3409
NX_Q86UU1-2	PHLDB1	0	Pleckstrin homology-like domain family B member 1 isoform Iso 2	1.19116e+06	20.1839
NX_Q9NP61-1	ARFGAP3	0	ADP-ribosylation factor GTPase-activating protein 3 isoform Iso 1	4.29213e+06	22.0333
NX_P10412-1	HIST1H1E	0	Histone H1.4 isoform Iso 1	7.69694e+07	26.1978
NX_P54727-1	RAD23B	0	UV excision repair protein RAD23 homolog B isoform Iso 1	1.78247e+07	24.0874
NX_O60306-1	AQR	0	Intron-binding protein aquarius isoform Iso 1	945685	19.851
NX_Q8IWT6-1	LRRC8A	0	Volume-regulated anion channel subunit LRRC8A isoform Iso 1	2.3983e+06	21.1936
NX_A5A3E0-1	POTEF	0	POTE ankyrin domain family member F isoform Iso 1	1.1842e+09	30.1413
NX_Q9BZH6-1	WDR11	0	WD repeat-containing protein 11 isoform Iso 1	1.24723e+06	20.2503
NX_P30043-1	BLVRB	0	Flavin reductase (NADPH) isoform Iso 1	1.76411e+07	24.0724
NX_P30040-1	ERP29	0	Endoplasmic reticulum resident protein 29 isoform Iso 1	3.58797e+07	25.0967
NX_Q5T1M5-1	FKBP15	0	FK506-binding protein 15 isoform Iso 1	998671	19.9297
NX_Q9NVP1-1	DDX18	0	ATP-dependent RNA helicase DDX18 isoform Iso 1	3.6413e+06	21.796
NX_Q04760-1	GLO1	0	Lactoylglutathione lyase isoform Iso 1	4.20278e+07	25.3248
NX_Q00169-1	PITPNA	0	Phosphatidylinositol transfer protein alpha isoform isoform Iso 1	1.47806e+07	23.8172
NX_Q9Y6E0-2	STK24	0	Serine/threonine-protein kinase 24 isoform A	7.46038e+06	22.8308
NX_Q9Y277-1	VDAC3	0	Voltage-dependent anion-selective channel protein 3 isoform Iso 1	4.70588e+07	25.488
NX_P61224-1	RAP1B	0	Ras-related protein Rap-1b isoform Iso 1	5.72713e+07	25.7713
NX_P09543-1	CNP	0	2',3'-cyclic-nucleotide 3'-phosphodiesterase isoform CNPII	5.78865e+06	22.4648
NX_Q9BXK5-1	BCL2L13	0	Bcl-2-like protein 13 isoform Iso 2	6.09227e+06	22.5385
NX_Q9Y6E2-1	BZW2	0	Basic leucine zipper and W2 domain-containing protein 2 isoform Iso 1	7.15091e+06	22.7697
NX_P62820-1	RAB1A	0	Ras-related protein Rab-1A isoform Iso 1	6.0539e+07	25.8514
NX_P52701-1	MSH6	0	DNA mismatch repair protein Msh6 isoform GTBP-N	928205	19.8241
NX_Q9H270-1	VPS11	0	Vacuolar protein sorting-associated protein 11 homolog isoform Iso 1	1.07141e+06	20.0311
NX_Q9Y3Z3-1	SAMHD1	0	Deoxynucleoside triphosphate triphosphohydrolase SAMHD1 isoform Iso 1	3.04787e+06	21.5394
NX_P29966-1	MARCKS	0	Myristoylated alanine-rich C-kinase substrate isoform Iso 1	2.40446e+07	24.5192
NX_Q99471-1	PFDN5	0	Prefoldin subunit 5 isoform Iso 1	2.8284e+07	24.7535
NX_Q00796-1	SORD	0	Sorbitol dehydrogenase isoform Iso 1	8.07802e+06	22.9456
NX_Q9Y2X7-1	GIT1	0	ARF GTPase-activating protein GIT1 isoform Iso 1	3.4067e+06	21.6999
NX_Q13492-1	PICALM	0	Phosphatidylinositol-binding clathrin assembly protein isoform Iso 1	7.75865e+06	22.8874
NX_Q7L1Q6-3	BZW1	0	Basic leucine zipper and W2 domain-containing protein 1 isoform Iso 3	1.99864e+07	24.2525
NX_P18085-1	ARF4	0	ADP-ribosylation factor 4 isoform Iso 1	6.3083e+07	25.9107
NX_Q13586-1	STIM1	0	Stromal interaction molecule 1 isoform Iso 1	2.19049e+06	21.0628
NX_Q01844-5	EWSR1	0	RNA-binding protein EWS isoform Iso 5	1.60704e+07	23.9379
NX_P63220-1	RPS21	0	40S ribosomal protein S21 isoform Iso 1	1.28198e+08	26.9338
NX_Q8WXF1-1	PSPC1	0	Paraspeckle component 1 isoform Iso 1	1.51995e+07	23.8575
NX_Q9HD45-1	TM9SF3	0	Transmembrane 9 superfamily member 3 isoform Iso 1	1.01671e+07	23.2774
NX_Q9P0L0-1	VAPA	0	Vesicle-associated membrane protein-associated protein A isoform Iso 1	2.64418e+07	24.6563
NX_Q14376-1	GALE	0	UDP-glucose 4-epimerase isoform Iso 1	4.11658e+06	21.973
NX_Q96RP9-1	GFM1	0	Elongation factor G, mitochondrial isoform Iso 1	3.58453e+06	21.7734
NX_Q6PIU2-2	NCEH1	0	Neutral cholesterol ester hydrolase 1 isoform Iso 2	1.16734e+07	23.4767
NX_Q9BUQ8-1	DDX23	0	Probable ATP-dependent RNA helicase DDX23 isoform Iso 1	3.85615e+06	21.8787
NX_P55011-1	SLC12A2	0	Solute carrier family 12 member 2 isoform Iso 1	2.16763e+06	21.0477
NX_Q9UK76-1	JPT1	0	Jupiter microtubule associated homolog 1 isoform Iso 1	9.5474e+07	26.5086
NX_Q32MZ4-4	LRRFIP1	0	Leucine-rich repeat flightless-interacting protein 1 isoform Iso 4	4.23906e+06	22.0153
NX_Q9BXF6-1	RAB11FIP5	0	Rab11 family-interacting protein 5 isoform Iso 1	1.98885e+06	20.9235
NX_Q9C0C9-1	UBE2O	0	(E3-independent) E2 ubiquitin-conjugating enzyme isoform Iso 1	1.5011e+06	20.5176
NX_O75947-1	ATP5H	0	ATP synthase subunit d, mitochondrial isoform Iso 1	5.28358e+07	25.655
NX_P19838-2	NFKB1	0	Nuclear factor NF-kappa-B p105 subunit isoform Iso 2	2.00335e+06	20.934
NX_P23743-1	DGKA	0	Diacylglycerol kinase alpha isoform Iso 1	2.9827e+06	21.5082
NX_Q9P0V9-2	SEPT10	0	Septin-10 isoform Iso 2	7.97167e+06	22.9264
NX_P11172-1	UMPS	0	Uridine 5'-monophosphate synthase isoform Iso 1	7.49587e+06	22.8377
NX_P33121-1	ACSL1	0	Long-chain-fatty-acid--CoA ligase 1 isoform Iso 1	5.33986e+06	22.3484
NX_O14908-1	GIPC1	0	PDZ domain-containing protein GIPC1 isoform Iso 1	7.94654e+06	22.9219
NX_P41227-1	NAA10	0	N-alpha-acetyltransferase 10 isoform Iso 1	1.10505e+07	23.3976
NX_Q6FI81-1	CIAPIN1	0	Anamorsin isoform Iso 1	7.64345e+06	22.8658
NX_O95084-1	PRSS23	0	Serine protease 23 isoform Iso 1	1.41326e+07	23.7525
NX_A8MWY0-1	KIAA1324L	0	UPF0577 protein KIAA1324-like isoform Iso 1	1.36078e+06	20.376
NX_O94885-1	SASH1	0	SAM and SH3 domain-containing protein 1 isoform Iso 1	1.13993e+06	20.1205
NX_P07099-1	EPHX1	0	Epoxide hydrolase 1 isoform Iso 1	7.71356e+06	22.879
NX_O75410-2	TACC1	0	Transforming acidic coiled-coil-containing protein 1 isoform Iso 2	2.00932e+06	20.9383
NX_Q99805-1	TM9SF2	0	Transmembrane 9 superfamily member 2 isoform Iso 1	6.97897e+06	22.7346
NX_P50213-1	IDH3A	0	Isocitrate dehydrogenase [NAD] subunit alpha, mitochondrial isoform Iso 1	1.31076e+07	23.6439
NX_Q9ULC4-1	MCTS1	0	Malignant T-cell-amplified sequence 1 isoform Iso 1	2.17626e+07	24.3753
NX_O95486-1	SEC24A	0	Protein transport protein Sec24A isoform Iso 1	4.64023e+06	22.1458
NX_O95747-1	OXSR1	0	Serine/threonine-protein kinase OSR1 isoform Iso 1	4.0322e+06	21.9431
NX_Q16798-1	ME3	0	NADP-dependent malic enzyme, mitochondrial isoform Iso 1	1.49089e+06	20.5077
NX_P11177-1	PDHB	0	Pyruvate dehydrogenase E1 component subunit beta, mitochondrial isoform Iso 1	1.31169e+07	23.6449
NX_P11234-2	RALB	0	Ras-related protein Ral-B isoform Iso 2	2.15091e+07	24.3584
NX_P07947-1	YES1	0	Tyrosine-protein kinase Yes isoform Iso 1	9.7172e+06	23.2121
NX_Q6NUM9-1	RETSAT	0	All-trans-retinol 13,14-reductase isoform Iso 1	3.30867e+06	21.6578
NX_Q12979-1	ABR	0	Active breakpoint cluster region-related protein isoform Long	2.71317e+06	21.3715
NX_P43487-1	RANBP1	0	Ran-specific GTPase-activating protein isoform Iso 1	6.68355e+07	25.9941
NX_O43837-1	IDH3B	0	Isocitrate dehydrogenase [NAD] subunit beta, mitochondrial isoform B	5.65465e+06	22.431
NX_Q9Y295-1	DRG1	0	Developmentally-regulated GTP-binding protein 1 isoform Iso 1	8.90176e+06	23.0857
NX_O94923-1	GLCE	0	D-glucuronyl C5-epimerase isoform Iso 1	5.17119e+06	22.3021
NX_P84098-1	RPL19	0	60S ribosomal protein L19 isoform Iso 1	1.15487e+08	26.7832
NX_P17480-1	UBTF	0	Nucleolar transcription factor 1 isoform UBF1	3.3616e+06	21.6807
NX_Q8IWB7-1	WDFY1	0	WD repeat and FYVE domain-containing protein 1 isoform Iso 1	4.2148e+06	22.007
NX_O00267-1	SUPT5H	0	Transcription elongation factor SPT5 isoform Iso 1	1.30378e+06	20.3143
NX_O96019-1	ACTL6A	0	Actin-like protein 6A isoform Iso 1	5.69848e+06	22.4421
NX_Q52LJ0-2	FAM98B	0	Protein FAM98B isoform Iso 2	7.81538e+06	22.8979
NX_P03956-1	MMP1	0	Interstitial collagenase isoform Iso 1	7.68536e+06	22.8737
NX_P08559-4	PDHA1	0	Pyruvate dehydrogenase E1 component subunit alpha, somatic form, mitochondrial isoform Iso 4	8.58573e+06	23.0335
NX_P31749-1	AKT1	0	RAC-alpha serine/threonine-protein kinase isoform Iso 1	3.93565e+06	21.9082
NX_Q5GLZ8-1	HERC4	0	Probable E3 ubiquitin-protein ligase HERC4 isoform Iso 1	2.21553e+06	21.0792
NX_Q9UK41-1	VPS28	0	Vacuolar protein sorting-associated protein 28 homolog isoform Iso 1	7.21193e+06	22.782
NX_Q9NVD7-1	PARVA	0	Alpha-parvin isoform Iso 1	1.23552e+07	23.5586
NX_P17302-1	GJA1	0	Gap junction alpha-1 protein isoform Iso 1	6.18343e+06	22.56
NX_P50148-1	GNAQ	0	Guanine nucleotide-binding protein G(q) subunit alpha isoform Iso 1	7.26155e+06	22.7918
NX_Q86UK7-1	ZNF598	0	E3 ubiquitin-protein ligase ZNF598 isoform Iso 1	1.4763e+06	20.4936
NX_O95671-1	ASMTL	0	N-acetylserotonin O-methyltransferase-like protein isoform Iso 1	3.12815e+06	21.5769
NX_Q01780-1	EXOSC10	0	Exosome component 10 isoform Iso 1	1.59267e+06	20.603
NX_Q9NXE4-2	SMPD4	0	Sphingomyelin phosphodiesterase 4 isoform Iso 2	2.30849e+06	21.1385
NX_O14639-3	ABLIM1	0	Actin-binding LIM protein 1 isoform Iso 3	2.19903e+06	21.0684
NX_Q15397-1	PUM3	0	Pumilio homolog 3 isoform Iso 1	2.94172e+06	21.4882
NX_Q99436-1	PSMB7	0	Proteasome subunit beta type-7 isoform Iso 1	2.72756e+07	24.7011
NX_P28070-1	PSMB4	0	Proteasome subunit beta type-4 isoform Iso 1	2.7678e+07	24.7222
NX_Q9P253-1	VPS18	0	Vacuolar protein sorting-associated protein 18 homolog isoform Iso 1	1.51041e+06	20.5265
NX_O14672-1	ADAM10	0	Disintegrin and metalloproteinase domain-containing protein 10 isoform Iso 1	2.99675e+06	21.515
NX_Q9H4L5-1	OSBPL3	0	Oxysterol-binding protein-related protein 3 isoform 1a	1.59464e+06	20.6048
NX_O60333-4	KIF1B	0	Kinesin-like protein KIF1B isoform Iso 4	427004	18.7039
NX_O95372-1	LYPLA2	0	Acyl-protein thioesterase 2 isoform Iso 1	2.50594e+07	24.5788
NX_Q16762-1	TST	0	Thiosulfate sulfurtransferase isoform Iso 1	1.92349e+07	24.1972
NX_Q96KP1-1	EXOC2	0	Exocyst complex component 2 isoform Iso 1	1.99659e+06	20.9291
NX_P80723-1	BASP1	0	Brain acid soluble protein 1 isoform Iso 1	5.73508e+06	22.4514
NX_Q02543-1	RPL18A	0	60S ribosomal protein L18a isoform Iso 1	9.0348e+07	26.429
NX_Q6DKJ4-1	NXN	0	Nucleoredoxin isoform Iso 1	3.96404e+06	21.9185
NX_Q9NR50-1	EIF2B3	0	Translation initiation factor eIF-2B subunit gamma isoform Iso 1	5.82667e+06	22.4742
NX_Q96C36-1	PYCR2	0	Pyrroline-5-carboxylate reductase 2 isoform Iso 1	7.86255e+06	22.9066
NX_O95602-1	POLR1A	0	DNA-directed RNA polymerase I subunit RPA1 isoform Iso 1	615159	19.2306
NX_O14715-1	RGPD8	0	RANBP2-like and GRIP domain-containing protein 8 isoform Iso 1	1.25844e+06	20.2632
NX_Q14254-1	FLOT2	0	Flotillin-2 isoform Iso 1	4.5777e+06	22.1262
NX_O60504-2	SORBS3	0	Vinexin isoform Beta	5.47865e+06	22.3854
NX_Q8TC12-1	RDH11	0	Retinol dehydrogenase 11 isoform Iso 1	9.78604e+06	23.2223
NX_O75937-1	DNAJC8	0	DnaJ homolog subfamily C member 8 isoform Iso 1	1.21362e+07	23.5328
NX_P62277-1	RPS13	0	40S ribosomal protein S13 isoform Iso 1	1.13346e+08	26.7562
NX_O94905-1	ERLIN2	0	Erlin-2 isoform Iso 1	9.19749e+06	23.1328
NX_P14678-3	SNRPB	0	Small nuclear ribonucleoprotein-associated proteins B and B' isoform SM-B1	1.88991e+07	24.1718
NX_Q5BKZ1-1	ZNF326	0	DBIRD complex subunit ZNF326 isoform Iso 1	4.54444e+06	22.1157
NX_P20674-1	COX5A	0	Cytochrome c oxidase subunit 5A, mitochondrial isoform Iso 1	3.31044e+07	24.9805
NX_P48047-1	ATP5O	0	ATP synthase subunit O, mitochondrial isoform Iso 1	4.27442e+07	25.3492
NX_P63151-1	PPP2R2A	0	Serine/threonine-protein phosphatase 2A 55 kDa regulatory subunit B alpha isoform isoform Iso 1	1.20606e+07	23.5238
NX_O43660-1	PLRG1	0	Pleiotropic regulator 1 isoform Iso 1	2.93802e+06	21.4864
NX_O75396-1	SEC22B	0	Vesicle-trafficking protein SEC22b isoform Iso 1	2.4838e+07	24.566
NX_P20340-2	RAB6A	0	Ras-related protein Rab-6A isoform Iso 2	3.02438e+07	24.8501
NX_O43615-1	TIMM44	0	Mitochondrial import inner membrane translocase subunit TIM44 isoform Iso 1	5.87479e+06	22.4861
NX_P54709-1	ATP1B3	0	Sodium/potassium-transporting ATPase subunit beta-3 isoform Iso 1	1.76367e+07	24.0721
NX_Q9H6F5-1	CCDC86	0	Coiled-coil domain-containing protein 86 isoform Iso 1	7.89404e+06	22.9123
NX_Q8IWX8-1	CHERP	0	Calcium homeostasis endoplasmic reticulum protein isoform Iso 1	2.48919e+06	21.2472
NX_Q9BVK6-1	TMED9	0	Transmembrane emp24 domain-containing protein 9 isoform Iso 1	2.4415e+07	24.5413
NX_Q13148-1	TARDBP	0	TAR DNA-binding protein 43 isoform Iso 1	1.60258e+07	23.9339
NX_P26373-1	RPL13	0	60S ribosomal protein L13 isoform Iso 1	1.13447e+08	26.7574
NX_P56537-1	EIF6	0	Eukaryotic translation initiation factor 6 isoform Iso 1	4.65563e+07	25.4725
NX_O94989-1	ARHGEF15	0	Rho guanine nucleotide exchange factor 15 isoform Iso 1	1.27473e+06	20.2818
NX_Q8IVM0-1	CCDC50	0	Coiled-coil domain-containing protein 50 isoform Iso 1	9.14664e+06	23.1248
NX_Q9UIA9-1	XPO7	0	Exportin-7 isoform Iso 1	2.17679e+06	21.0538
NX_Q9NZL4-1	HSPBP1	0	Hsp70-binding protein 1 isoform Iso 1	5.64245e+06	22.4279
NX_O00193-1	SMAP	0	Small acidic protein isoform Iso 1	1.99304e+07	24.2485
NX_P10619-1	CTSA	0	Lysosomal protective protein isoform Iso 1	9.66508e+06	23.2043
NX_Q9H488-1	POFUT1	0	GDP-fucose protein O-fucosyltransferase 1 isoform Iso 1	9.8429e+06	23.2307
NX_Q6ZXV5-1	TMTC3	0	Transmembrane and TPR repeat-containing protein 3 isoform Iso 1	2.39098e+06	21.1892
NX_O95361-1	TRIM16	0	Tripartite motif-containing protein 16 isoform Iso 1	2.87533e+06	21.4553
NX_Q9NTI5-1	PDS5B	0	Sister chromatid cohesion protein PDS5 homolog B isoform Iso 1	986949	19.9126
NX_P02792-1	FTL	0	Ferritin light chain isoform Iso 1	2.991e+07	24.8341
NX_P46926-1	GNPDA1	0	Glucosamine-6-phosphate isomerase 1 isoform Iso 1	9.67119e+06	23.2053
NX_P41240-1	CSK	0	Tyrosine-protein kinase CSK isoform Iso 1	4.66814e+06	22.1544
NX_Q9BTE3-1	MCMBP	0	Mini-chromosome maintenance complex-binding protein isoform Iso 1	2.14605e+06	21.0333
NX_Q9BSJ2-4	TUBGCP2	0	Gamma-tubulin complex component 2 isoform Iso 3	1.37556e+06	20.3916
NX_Q86XL3-1	ANKLE2	0	Ankyrin repeat and LEM domain-containing protein 2 isoform Iso 1	751302	19.519
NX_Q96I99-1	SUCLG2	0	Succinate--CoA ligase [GDP-forming] subunit beta, mitochondrial isoform Iso 1	7.77634e+06	22.8907
NX_O94760-1	DDAH1	0	N(G),N(G)-dimethylarginine dimethylaminohydrolase 1 isoform Iso 1	1.3444e+07	23.6805
NX_P35611-3	ADD1	0	Alpha-adducin isoform Iso 3	3.01414e+06	21.5233
NX_Q00537-1	CDK17	0	Cyclin-dependent kinase 17 isoform Iso 1	6.04131e+06	22.5264
NX_O14773-1	TPP1	0	Tripeptidyl-peptidase 1 isoform Iso 1	1.38325e+07	23.7216
NX_P46783-1	RPS10	0	40S ribosomal protein S10 isoform Iso 1	5.88359e+07	25.8102
NX_Q15121-1	PEA15	0	Astrocytic phosphoprotein PEA-15 isoform Iso 1	5.97394e+07	25.8322
NX_P23919-1	DTYMK	0	Thymidylate kinase isoform Iso 1	1.51709e+07	23.8548
NX_Q9Y371-2	SH3GLB1	0	Endophilin-B1 isoform Iso 2	1.31213e+07	23.6454
NX_Q9HCS7-1	XAB2	0	Pre-mRNA-splicing factor SYF1 isoform Iso 1	991011	19.9185
NX_Q9NZN3-1	EHD3	0	EH domain-containing protein 3 isoform Iso 1	1.88834e+07	24.1706
NX_P02794-1	FTH1	0	Ferritin heavy chain isoform Iso 1	2.18672e+07	24.3823
NX_Q92696-1	RABGGTA	0	Geranylgeranyl transferase type-2 subunit alpha isoform Iso 1	3.66482e+06	21.8053
NX_P61088-1	UBE2N	0	Ubiquitin-conjugating enzyme E2 N isoform Iso 1	3.25553e+07	24.9564
NX_Q92466-1	DDB2	0	DNA damage-binding protein 2 isoform Iso 1	2.92569e+06	21.4803
NX_Q9HAV0-1	GNB4	0	Guanine nucleotide-binding protein subunit beta-4 isoform Iso 1	3.69031e+07	25.1372
NX_O14639-1	ABLIM1	0	Actin-binding LIM protein 1 isoform Iso 1	1.23332e+06	20.2341
NX_P50502-1	ST13	0	Hsc70-interacting protein isoform Iso 1	4.50564e+07	25.4252
NX_O94808-1	GFPT2	0	Glutamine--fructose-6-phosphate aminotransferase [isomerizing] 2 isoform Iso 1	3.21044e+06	21.6143
NX_Q8N1W1-6	ARHGEF28	0	Rho guanine nucleotide exchange factor 28 isoform Iso 6	1.04914e+06	20.0008
NX_Q14699-1	RFTN1	0	Raftlin isoform Iso 1	2.52484e+06	21.2678
NX_Q8IZP0-1	ABI1	0	Abl interactor 1 isoform Iso 1	6.70427e+06	22.6766
NX_P84085-1	ARF5	0	ADP-ribosylation factor 5 isoform Iso 1	4.62138e+07	25.4618
NX_Q9BRR6-1	ADPGK	0	ADP-dependent glucokinase isoform Iso 1	6.03536e+06	22.525
NX_P57737-3	CORO7	0	Coronin-7 isoform Iso 3	2.62829e+06	21.3257
NX_Q96KG9-1	SCYL1	0	N-terminal kinase-like protein isoform Iso 1	2.9356e+06	21.4852
NX_P23497-1	SP100	0	Nuclear autoantigen Sp-100 isoform Sp100-HMG	7.55772e+06	22.8495
NX_Q6P996-1	PDXDC1	0	Pyridoxal-dependent decarboxylase domain-containing protein 1 isoform Iso 1	2.00909e+06	20.9381
NX_Q92599-1	SEPT8	0	Septin-8 isoform Iso 1	1.52348e+07	23.8609
NX_P51148-2	RAB5C	0	Ras-related protein Rab-5C isoform Iso 2	3.61557e+07	25.1077
NX_P51532-4	SMARCA4	0	Transcription activator BRG1 isoform Iso 4	1.2581e+06	20.2628
NX_Q9UKX7-1	NUP50	0	Nuclear pore complex protein Nup50 isoform Iso 1	3.22281e+06	21.6199
NX_P07203-1	GPX1	0	Glutathione peroxidase 1 isoform Iso 1	3.73394e+07	25.1542
NX_Q7Z3B4-1	NUP54	0	Nucleoporin p54 isoform Iso 1	3.82822e+06	21.8682
NX_P12004-1	PCNA	0	Proliferating cell nuclear antigen isoform Iso 1	2.79838e+07	24.7381
NX_Q96IJ6-1	GMPPA	0	Mannose-1-phosphate guanyltransferase alpha isoform Iso 1	7.48683e+06	22.8359
NX_Q8IVD9-1	NUDCD3	0	NudC domain-containing protein 3 isoform Iso 1	2.39622e+06	21.1923
NX_P04424-1	ASL	0	Argininosuccinate lyase isoform Iso 1	4.80555e+06	22.1963
NX_Q13895-1	BYSL	0	Bystin isoform Iso 1	3.67148e+06	21.8079
NX_O75347-1	TBCA	0	Tubulin-specific chaperone A isoform Iso 1	6.04277e+07	25.8487
NX_P46977-1	STT3A	0	Dolichyl-diphosphooligosaccharide--protein glycosyltransferase subunit STT3A isoform Iso 1	1.42289e+07	23.7623
NX_P22090-1	RPS4Y1	0	40S ribosomal protein S4, Y isoform 1 isoform Iso 1	4.70797e+07	25.4886
NX_Q9H845-1	ACAD9	0	Acyl-CoA dehydrogenase family member 9, mitochondrial isoform Iso 1	4.30239e+06	22.0367
NX_Q96JJ7-1	TMX3	0	Protein disulfide-isomerase TMX3 isoform Iso 1	1.18488e+07	23.4982
NX_Q96M96-1	FGD4	0	FYVE, RhoGEF and PH domain-containing protein 4 isoform Iso 1	1.76279e+06	20.7494
NX_Q5VW36-1	FOCAD	0	Focadhesin isoform Iso 1	1.02914e+06	19.973
NX_P61764-1	STXBP1	0	Syntaxin-binding protein 1 isoform Iso 1	2.97428e+06	21.5041
NX_P00492-1	HPRT1	0	Hypoxanthine-guanine phosphoribosyltransferase isoform Iso 1	1.66191e+07	23.9863
NX_Q9BZL6-1	PRKD2	0	Serine/threonine-protein kinase D2 isoform Iso 1	2.18469e+06	21.059
NX_O00264-1	PGRMC1	0	Membrane-associated progesterone receptor component 1 isoform Iso 1	1.77933e+07	24.0848
NX_Q86WV6-1	TMEM173	0	Stimulator of interferon genes protein isoform Iso 1	6.58672e+06	22.6511
NX_Q10472-1	GALNT1	0	Polypeptide N-acetylgalactosaminyltransferase 1 isoform Iso 1	5.29345e+06	22.3358
NX_P42785-1	PRCP	0	Lysosomal Pro-X carboxypeptidase isoform Iso 1	1.10826e+07	23.4018
NX_Q9UIJ7-1	AK3	0	GTP:AMP phosphotransferase AK3, mitochondrial isoform Iso 1	1.52454e+07	23.8619
NX_O75436-1	VPS26A	0	Vacuolar protein sorting-associated protein 26A isoform Iso 1	1.47141e+07	23.8107
NX_Q04206-1	RELA	0	Transcription factor p65 isoform Iso 1	6.94946e+06	22.7285
NX_P19634-1	SLC9A1	0	Sodium/hydrogen exchanger 1 isoform Iso 1	3.74127e+06	21.8351
NX_Q9NQT8-1	KIF13B	0	Kinesin-like protein KIF13B isoform Iso 1	768662	19.552
NX_Q9H7Z7-1	PTGES2	0	Prostaglandin E synthase 2 isoform Iso 1	5.7726e+06	22.4608
NX_Q9UHD9-1	UBQLN2	0	Ubiquilin-2 isoform Iso 1	1.18689e+07	23.5007
NX_P47985-1	UQCRFS1	0	Cytochrome b-c1 complex subunit Rieske, mitochondrial isoform Iso 1	1.71297e+07	24.03
NX_Q13637-1	RAB32	0	Ras-related protein Rab-32 isoform Iso 1	1.02191e+07	23.2848
NX_P38159-1	RBMX	0	RNA-binding motif protein, X chromosome isoform Iso 1	2.19996e+07	24.391
NX_P98175-1	RBM10	0	RNA-binding protein 10 isoform Iso 1	1.46628e+06	20.4837
NX_P39687-1	ANP32A	0	Acidic leucine-rich nuclear phosphoprotein 32 family member A isoform Iso 1	5.19144e+07	25.6296
NX_P53004-1	BLVRA	0	Biliverdin reductase A isoform Iso 1	1.31882e+07	23.6527
NX_P49757-1	NUMB	0	Protein numb homolog isoform Iso 1	3.328e+06	21.6662
NX_O75431-1	MTX2	0	Metaxin-2 isoform Iso 1	7.54383e+06	22.8469
NX_P15374-1	UCHL3	0	Ubiquitin carboxyl-terminal hydrolase isozyme L3 isoform Iso 1	1.89824e+07	24.1782
NX_O75691-1	UTP20	0	Small subunit processome component 20 homolog isoform Iso 1	443019	18.757
NX_Q8TCS8-1	PNPT1	0	Polyribonucleotide nucleotidyltransferase 1, mitochondrial isoform Iso 1	3.32819e+06	21.6663
NX_P16402-1	HIST1H1D	0	Histone H1.3 isoform Iso 1	6.55174e+07	25.9654
NX_O43491-1	EPB41L2	0	Band 4.1-like protein 2 isoform Iso 1	1.52608e+06	20.5414
NX_Q9UNE7-1	STUB1	0	E3 ubiquitin-protein ligase CHIP isoform Iso 1	3.71113e+06	21.8234
NX_P62888-1	RPL30	0	60S ribosomal protein L30 isoform Iso 1	1.23303e+08	26.8776
NX_Q9NRV9-1	HEBP1	0	Heme-binding protein 1 isoform Iso 1	1.00145e+07	23.2556
NX_P53814-5	SMTN	0	Smoothelin isoform B2	2.00974e+06	20.9386
NX_Q9P015-1	MRPL15	0	39S ribosomal protein L15, mitochondrial isoform Iso 1	7.396e+06	22.8183
NX_P51398-1	DAP3	0	28S ribosomal protein S29, mitochondrial isoform Iso 1	4.76161e+06	22.183
NX_Q13867-1	BLMH	0	Bleomycin hydrolase isoform Iso 1	6.17852e+06	22.5588
NX_P40261-1	NNMT	0	Nicotinamide N-methyltransferase isoform Iso 1	4.22065e+07	25.331
NX_Q9P0J1-2	PDP1	0	[Pyruvate dehydrogenase [acetyl-transferring]]-phosphatase 1, mitochondrial isoform Iso 2	2.13705e+06	21.0272
NX_P28066-1	PSMA5	0	Proteasome subunit alpha type-5 isoform Iso 1	6.41557e+07	25.9351
NX_Q16698-1	DECR1	0	2,4-dienoyl-CoA reductase, mitochondrial isoform Iso 1	1.08406e+07	23.3699
NX_P35573-1	AGL	0	Glycogen debranching enzyme isoform Iso 1	623090	19.2491
NX_Q92922-1	SMARCC1	0	SWI/SNF complex subunit SMARCC1 isoform Iso 1	2.48822e+06	21.2467
NX_Q9NX58-1	LYAR	0	Cell growth-regulating nucleolar protein isoform Iso 1	6.16727e+06	22.5562
NX_P60903-1	S100A10	0	Protein S100-A10 isoform Iso 1	8.1194e+08	29.5968
NX_Q9H993-1	ARMT1	0	Protein-glutamate O-methyltransferase isoform Iso 1	5.21474e+06	22.3142
NX_Q03701-1	CEBPZ	0	CCAAT/enhancer-binding protein zeta isoform Iso 1	1.59119e+06	20.6017
NX_Q9HB63-1	NTN4	0	Netrin-4 isoform Iso 1	4.67047e+06	22.1551
NX_Q06323-1	PSME1	0	Proteasome activator complex subunit 1 isoform Iso 1	2.9973e+07	24.8372
NX_Q99653-1	CHP1	0	Calcineurin B homologous protein 1 isoform Iso 1	2.18974e+07	24.3843
NX_Q5JSH3-1	WDR44	0	WD repeat-containing protein 44 isoform Iso 1	1.52719e+06	20.5425
NX_P10321-1	HLA-C	0	HLA class I histocompatibility antigen, Cw-7 alpha chain isoform Iso 1	1.65193e+07	23.9777
NX_Q8TDD1-2	DDX54	0	ATP-dependent RNA helicase DDX54 isoform Iso 2	1.55324e+06	20.5668
NX_P57740-1	NUP107	0	Nuclear pore complex protein Nup107 isoform Iso 1	1.99759e+06	20.9298
NX_Q9NRX4-1	PHPT1	0	14 kDa phosphohistidine phosphatase isoform Iso 1	3.71587e+07	25.1472
NX_O00192-1	ARVCF	0	Armadillo repeat protein deleted in velo-cardio-facial syndrome isoform Long	1.1006e+06	20.0699
NX_Q13393-2	PLD1	0	Phospholipase D1 isoform PLD1B	1.43633e+06	20.454
NX_Q9NZJ4-1	SACS	0	Sacsin isoform Iso 1	203731	17.6363
NX_Q92530-1	PSMF1	0	Proteasome inhibitor PI31 subunit isoform Iso 1	1.95402e+07	24.2199
NX_O95757-1	HSPA4L	0	Heat shock 70 kDa protein 4L isoform Iso 1	3.66364e+06	21.8048
NX_A6NFQ2-1	TCAF2	0	TRPM8 channel-associated factor 2 isoform Iso 1	2.60254e+06	21.3115
NX_Q9Y2G5-3	POFUT2	0	GDP-fucose protein O-fucosyltransferase 2 isoform C	4.81185e+06	22.1982
NX_Q08AM6-1	VAC14	0	Protein VAC14 homolog isoform Iso 1	2.24332e+06	21.0972
NX_Q9GZR7-1	DDX24	0	ATP-dependent RNA helicase DDX24 isoform Iso 1	1.72485e+06	20.718
NX_P82650-1	MRPS22	0	28S ribosomal protein S22, mitochondrial isoform Iso 1	4.73205e+06	22.174
NX_E9PAV3-1	NACA	0	Nascent polypeptide-associated complex subunit alpha, muscle-specific form isoform skNAC	6.14121e+06	22.5501
NX_O95831-1	AIFM1	0	Apoptosis-inducing factor 1, mitochondrial isoform Iso 1	5.97666e+06	22.5109
NX_P09417-1	QDPR	0	Dihydropteridine reductase isoform Iso 1	1.17783e+07	23.4896
NX_Q9BRX8-1	FAM213A	0	Redox-regulatory protein FAM213A isoform Iso 1	3.30482e+07	24.9781
NX_Q9UKM7-1	MAN1B1	0	Endoplasmic reticulum mannosyl-oligosaccharide 1,2-alpha-mannosidase isoform Iso 1	2.05864e+06	20.9733
NX_Q9UKG1-1	APPL1	0	DCC-interacting protein 13-alpha isoform Iso 1	1.47403e+06	20.4913
NX_Q96FQ6-1	S100A16	0	Protein S100-A16 isoform Iso 1	3.96229e+07	25.2398
NX_Q5QNW6-2	HIST2H2BF	0	Histone H2B type 2-F isoform Iso 2	1.44517e+09	30.4286
NX_P61619-1	SEC61A1	0	Protein transport protein Sec61 subunit alpha isoform 1 isoform Iso 1	2.08193e+07	24.3114
NX_P22681-1	CBL	0	E3 ubiquitin-protein ligase CBL isoform Iso 1	3.01839e+06	21.5253
NX_Q86Y56-1	DNAAF5	0	Dynein assembly factor 5, axonemal isoform Iso 1	1.93901e+06	20.8869
NX_P57737-1	CORO7	0	Coronin-7 isoform Iso 1	3.00514e+06	21.519
NX_P46109-1	CRKL	0	Crk-like protein isoform Iso 1	8.16926e+06	22.9618
NX_O75718-1	CRTAP	0	Cartilage-associated protein isoform Iso 1	9.40299e+06	23.1647
NX_Q9Y2B0-1	CNPY2	0	Protein canopy homolog 2 isoform Iso 1	2.11574e+07	24.3347
NX_P20020-1	ATP2B1	0	Plasma membrane calcium-transporting ATPase 1 isoform D	1.13525e+06	20.1146
NX_Q9UGP8-1	SEC63	0	Translocation protein SEC63 homolog isoform Iso 1	3.70578e+06	21.8213
NX_P18463-1	HLA-B	0	HLA class I histocompatibility antigen, B-37 alpha chain isoform Iso 1	1.66579e+07	23.9897
NX_O75312-1	ZPR1	0	Zinc finger protein ZPR1 isoform Iso 1	2.67919e+06	21.3534
NX_Q9H792-1	PEAK1	0	Pseudopodium-enriched atypical kinase 1 isoform Iso 1	438287	18.7415
NX_P62993-1	GRB2	0	Growth factor receptor-bound protein 2 isoform Iso 1	1.52054e+07	23.8581
NX_O75934-1	BCAS2	0	Pre-mRNA-splicing factor SPF27 isoform Iso 1	7.42005e+06	22.823
NX_Q9UKE5-4	TNIK	0	TRAF2 and NCK-interacting protein kinase isoform Iso 4	1.86182e+06	20.8283
NX_Q92823-5	NRCAM	0	Neuronal cell adhesion molecule isoform Iso 5	1.21816e+06	20.2163
NX_Q03135-1	CAV1	0	Caveolin-1 isoform Iso 1	1.17552e+08	26.8087
NX_Q9Y3P9-1	RABGAP1	0	Rab GTPase-activating protein 1 isoform Iso 1	1.17056e+06	20.1588
NX_O95302-1	FKBP9	0	Peptidyl-prolyl cis-trans isomerase FKBP9 isoform Iso 1	1.13251e+07	23.433
NX_P17066-1	HSPA6	0	Heat shock 70 kDa protein 6 isoform Iso 1	5.99412e+07	25.837
NX_P52943-1	CRIP2	0	Cysteine-rich protein 2 isoform Iso 1	1.61662e+08	27.2684
NX_O15269-1	SPTLC1	0	Serine palmitoyltransferase 1 isoform Iso 1	1.03472e+07	23.3027
NX_P41214-1	EIF2D	0	Eukaryotic translation initiation factor 2D isoform Iso 1	1.00635e+06	19.9407
NX_Q3KQU3-1	MAP7D1	0	MAP7 domain-containing protein 1 isoform Iso 1	3.4632e+06	21.7237
NX_P51553-1	IDH3G	0	Isocitrate dehydrogenase [NAD] subunit gamma, mitochondrial isoform Iso 1	3.95521e+06	21.9153
NX_Q15005-1	SPCS2	0	Signal peptidase complex subunit 2 isoform Iso 1	2.80308e+07	24.7405
NX_Q5H9R7-5	PPP6R3	0	Serine/threonine-protein phosphatase 6 regulatory subunit 3 isoform Iso 5	2.1293e+06	21.022
NX_Q8WWY3-1	PRPF31	0	U4/U6 small nuclear ribonucleoprotein Prp31 isoform Iso 1	6.20942e+06	22.566
NX_Q7Z434-4	MAVS	0	Mitochondrial antiviral-signaling protein isoform Iso 4	8.85899e+06	23.0787
NX_Q01085-1	TIAL1	0	Nucleolysin TIAR isoform Iso 1	1.06281e+07	23.3414
NX_P67870-1	CSNK2B	0	Casein kinase II subunit beta isoform Iso 1	2.36714e+07	24.4966
NX_Q9NZ32-1	ACTR10	0	Actin-related protein 10 isoform Iso 1	3.00612e+06	21.5195
NX_Q9UKK9-1	NUDT5	0	ADP-sugar pyrophosphatase isoform Iso 1	2.60436e+07	24.6344
NX_Q16204-1	CCDC6	0	Coiled-coil domain-containing protein 6 isoform Iso 1	4.17738e+06	21.9942
NX_Q86X55-3	CARM1	0	Histone-arginine methyltransferase CARM1 isoform Iso 3	7.52485e+06	22.8432
NX_P84095-1	RHOG	0	Rho-related GTP-binding protein RhoG isoform Iso 1	1.45103e+07	23.7906
NX_O60645-1	EXOC3	0	Exocyst complex component 3 isoform Iso 1	2.6224e+06	21.3225
NX_P55809-1	OXCT1	0	Succinyl-CoA:3-ketoacid coenzyme A transferase 1, mitochondrial isoform Iso 1	2.97513e+06	21.5045
NX_Q9H9A6-1	LRRC40	0	Leucine-rich repeat-containing protein 40 isoform Iso 1	3.8113e+06	21.8619
NX_Q96TA2-1	YME1L1	0	ATP-dependent zinc metalloprotease YME1L1 isoform Iso 1	2.13257e+06	21.0242
NX_Q9NRR5-1	UBQLN4	0	Ubiquilin-4 isoform Iso 1	1.15091e+07	23.4563
NX_Q9UHG3-1	PCYOX1	0	Prenylcysteine oxidase 1 isoform Iso 1	5.31424e+06	22.3414
NX_Q9ULA0-1	DNPEP	0	Aspartyl aminopeptidase isoform Iso 1	4.5848e+06	22.1284
NX_P29992-1	GNA11	0	Guanine nucleotide-binding protein subunit alpha-11 isoform Iso 1	1.00911e+07	23.2666
NX_O60493-1	SNX3	0	Sorting nexin-3 isoform Iso 1	3.40447e+07	25.0209
NX_O43704-1	SULT1B1	0	Sulfotransferase family cytosolic 1B member 1 isoform Iso 1	1.20622e+07	23.524
NX_O15254-1	ACOX3	0	Peroxisomal acyl-coenzyme A oxidase 3 isoform Iso 1	1.91754e+06	20.8708
NX_Q8TD19-1	NEK9	0	Serine/threonine-protein kinase Nek9 isoform Iso 1	1.89918e+06	20.8569
NX_P61086-1	UBE2K	0	Ubiquitin-conjugating enzyme E2 K isoform Iso 1	2.32728e+07	24.4721
NX_P61026-1	RAB10	0	Ras-related protein Rab-10 isoform Iso 1	2.47142e+07	24.5588
NX_P30050-1	RPL12	0	60S ribosomal protein L12 isoform Iso 1	1.19613e+08	26.8338
NX_Q53GS9-1	USP39	0	U4/U6.U5 tri-snRNP-associated protein 2 isoform Iso 1	3.17592e+06	21.5987
NX_Q15785-1	TOMM34	0	Mitochondrial import receptor subunit TOM34 isoform Iso 1	5.97099e+06	22.5095
NX_Q15154-1	PCM1	0	Pericentriolar material 1 protein isoform Iso 1	646350	19.302
NX_Q99685-1	MGLL	0	Monoglyceride lipase isoform Iso 1	1.09672e+07	23.3867
NX_P26232-1	CTNNA2	0	Catenin alpha-2 isoform Iso 1	7.29024e+06	22.7975
NX_Q9BRK5-1	SDF4	0	45 kDa calcium-binding protein isoform Iso 1	1.0774e+07	23.3611
NX_O95084-2	PRSS23	0	Serine protease 23 isoform Iso 2	1.18472e+07	23.498
NX_Q12792-2	TWF1	0	Twinfilin-1 isoform Iso 1	9.75373e+06	23.2175
NX_Q13155-1	AIMP2	0	Aminoacyl tRNA synthase complex-interacting multifunctional protein 2 isoform Iso 1	8.71179e+06	23.0545
NX_O00625-1	PIR	0	Pirin isoform Iso 1	1.6529e+07	23.9785
NX_Q969Z0-1	TBRG4	0	Protein TBRG4 isoform Iso 1	1.99021e+06	20.9245
NX_Q16822-1	PCK2	0	Phosphoenolpyruvate carboxykinase [GTP], mitochondrial isoform Iso 1	2.29561e+06	21.1304
NX_P13798-1	APEH	0	Acylamino-acid-releasing enzyme isoform Iso 1	4.57573e+06	22.1256
NX_P25789-1	PSMA4	0	Proteasome subunit alpha type-4 isoform Iso 1	3.73062e+07	25.1529
NX_Q9H0Q0-1	FAM49A	0	Protein FAM49A isoform Iso 1	7.99148e+06	22.93
NX_O60343-1	TBC1D4	0	TBC1 domain family member 4 isoform Iso 1	1.16714e+06	20.1546
NX_Q9H910-3	JPT2	0	Jupiter microtubule associated homolog 2 isoform Iso 3	2.09517e+07	24.3206
NX_P46934-4	NEDD4	0	E3 ubiquitin-protein ligase NEDD4 isoform Iso 4	1.28811e+06	20.2968
NX_Q96SB4-2	SRPK1	0	SRSF protein kinase 1 isoform Iso 2	3.05102e+06	21.5409
NX_Q01085-2	TIAL1	0	Nucleolysin TIAR isoform Iso 2	1.00266e+07	23.2573
NX_P30493-1	HLA-B	0	HLA class I histocompatibility antigen, B-55 alpha chain isoform Iso 1	2.10031e+07	24.3241
NX_Q86VI3-1	IQGAP3	0	Ras GTPase-activating-like protein IQGAP3 isoform Iso 1	2.47372e+06	21.2382
NX_O95861-1	BPNT1	0	3'(2'),5'-bisphosphate nucleotidase 1 isoform Iso 1	7.08944e+06	22.7572
NX_Q9BRF8-1	CPPED1	0	Serine/threonine-protein phosphatase CPPED1 isoform Iso 1	1.66973e+07	23.9931
NX_P18859-2	ATP5J	0	ATP synthase-coupling factor 6, mitochondrial isoform Iso 2	3.51585e+07	25.0674
NX_Q14CX7-1	NAA25	0	N-alpha-acetyltransferase 25, NatB auxiliary subunit isoform Iso 1	1.92757e+06	20.8784
NX_Q12996-1	CSTF3	0	Cleavage stimulation factor subunit 3 isoform Iso 1	2.3879e+06	21.1873
NX_P62249-1	RPS16	0	40S ribosomal protein S16 isoform Iso 1	1.108e+08	26.7234
NX_P36543-1	ATP6V1E1	0	V-type proton ATPase subunit E 1 isoform Iso 1	1.4716e+07	23.8109
NX_Q13393-1	PLD1	0	Phospholipase D1 isoform PLD1A	1.31187e+06	20.3232
NX_Q53T59-1	HS1BP3	0	HCLS1-binding protein 3 isoform Iso 1	3.60834e+06	21.7829
NX_Q9GZS3-1	WDR61	0	WD repeat-containing protein 61 isoform Iso 1	8.1891e+06	22.9653
NX_Q9NUQ6-1	SPATS2L	0	SPATS2-like protein isoform Iso 1	2.2482e+06	21.1003
NX_Q92692-2	NECTIN2	0	Nectin-2 isoform Alpha	6.22414e+06	22.5694
NX_O76024-1	WFS1	0	Wolframin isoform Iso 1	2.05941e+06	20.9738
NX_P20591-1	MX1	0	Interferon-induced GTP-binding protein Mx1 isoform Iso 1	1.74472e+06	20.7346
NX_Q96D46-1	NMD3	0	60S ribosomal export protein NMD3 isoform Iso 1	2.16219e+06	21.0441
NX_P55036-1	PSMD4	0	26S proteasome non-ATPase regulatory subunit 4 isoform Rpn10A	1.65999e+07	23.9847
NX_P16401-1	HIST1H1B	0	Histone H1.5 isoform Iso 1	5.47373e+07	25.706
NX_O15294-1	OGT	0	UDP-N-acetylglucosamine--peptide N-acetylglucosaminyltransferase 110 kDa subunit isoform Iso 3	1.27494e+06	20.282
NX_P31483-1	TIA1	0	Nucleolysin TIA-1 isoform p40 isoform Long	1.04372e+07	23.3152
NX_Q99829-1	CPNE1	0	Copine-1 isoform Iso 1	1.27805e+07	23.6074
NX_Q8TDQ7-1	GNPDA2	0	Glucosamine-6-phosphate isomerase 2 isoform Iso 1	7.01312e+06	22.7416
NX_O15118-1	NPC1	0	Niemann-Pick C1 protein isoform Iso 1	1.94557e+06	20.8918
NX_Q9UNW9-1	NOVA2	0	RNA-binding protein Nova-2 isoform Iso 1	5.34038e+06	22.3485
NX_P49662-1	CASP4	0	Caspase-4 isoform Iso 1	1.8017e+06	20.7809
NX_Q15797-1	SMAD1	0	Mothers against decapentaplegic homolog 1 isoform Iso 1	4.41144e+06	22.0728
NX_Q8WWP7-1	GIMAP1	0	GTPase IMAP family member 1 isoform Iso 1	4.77653e+06	22.1875
NX_Q6NUK1-1	SLC25A24	0	Calcium-binding mitochondrial carrier protein SCaMC-1 isoform Iso 1	7.31339e+06	22.8021
NX_Q9BYD3-1	MRPL4	0	39S ribosomal protein L4, mitochondrial isoform Iso 1	7.8024e+06	22.8955
NX_Q8N0X7-1	SPG20	0	Spartin isoform Iso 1	3.81687e+06	21.864
NX_O60739-1	EIF1B	0	Eukaryotic translation initiation factor 1b isoform Iso 1	2.26584e+07	24.4335
NX_Q9UBR2-1	CTSZ	0	Cathepsin Z isoform Iso 1	3.48396e+07	25.0542
NX_P30740-1	SERPINB1	0	Leukocyte elastase inhibitor isoform Iso 1	6.55422e+06	22.644
NX_Q9Y5P6-1	GMPPB	0	Mannose-1-phosphate guanyltransferase beta isoform Iso 1	9.99037e+06	23.2521
NX_Q9Y6I3-1	EPN1	0	Epsin-1 isoform Iso 2	5.69581e+06	22.4415
NX_Q86VS8-1	HOOK3	0	Protein Hook homolog 3 isoform Iso 1	3.05203e+06	21.5413
NX_Q9Y4W6-1	AFG3L2	0	AFG3-like protein 2 isoform Iso 1	2.32069e+06	21.1461
NX_O15031-1	PLXNB2	0	Plexin-B2 isoform Iso 1	554172	19.08
NX_P53999-1	SUB1	0	Activated RNA polymerase II transcriptional coactivator p15 isoform Iso 1	5.96273e+07	25.8295
NX_P49841-2	GSK3B	0	Glycogen synthase kinase-3 beta isoform Iso 2	3.55551e+06	21.7616
NX_P48637-1	GSS	0	Glutathione synthetase isoform Iso 1	1.162e+07	23.4701
NX_Q5R3I4-1	TTC38	0	Tetratricopeptide repeat protein 38 isoform Iso 1	2.61619e+06	21.319
NX_P10301-1	RRAS	0	Ras-related protein R-Ras isoform Iso 1	1.72512e+07	24.0402
NX_Q14165-1	MLEC	0	Malectin isoform Iso 1	8.98463e+06	23.099
NX_P15151-4	PVR	0	Poliovirus receptor isoform Delta	2.03082e+07	24.2756
NX_O15270-1	SPTLC2	0	Serine palmitoyltransferase 2 isoform Iso 1	2.58979e+06	21.3044
NX_Q9H307-1	PNN	0	Pinin isoform Iso 1	2.9253e+06	21.4802
NX_Q9BVP2-1	GNL3	0	Guanine nucleotide-binding protein-like 3 isoform Iso 1	5.7106e+06	22.4452
NX_P68402-1	PAFAH1B2	0	Platelet-activating factor acetylhydrolase IB subunit beta isoform Iso 1	1.33987e+07	23.6756
NX_P40429-1	RPL13A	0	60S ribosomal protein L13a isoform Iso 1	1.28911e+08	26.9418
NX_Q96EY7-1	PTCD3	0	Pentatricopeptide repeat domain-containing protein 3, mitochondrial isoform Iso 1	2.19647e+06	21.0668
NX_Q9BW27-1	NUP85	0	Nuclear pore complex protein Nup85 isoform Iso 1	1.37205e+06	20.3879
NX_Q9NUQ9-1	FAM49B	0	Protein FAM49B isoform Iso 1	8.62817e+06	23.0406
NX_P37198-1	NUP62	0	Nuclear pore glycoprotein p62 isoform Iso 1	8.58443e+06	23.0333
NX_Q99700-1	ATXN2	0	Ataxin-2 isoform Iso 1	1.41749e+06	20.4349
NX_P42025-1	ACTR1B	0	Beta-centractin isoform Iso 1	1.82787e+07	24.1237
NX_Q13643-1	FHL3	0	Four and a half LIM domains protein 3 isoform Iso 1	1.21958e+07	23.5399
NX_P45973-1	CBX5	0	Chromobox protein homolog 5 isoform Iso 1	8.40981e+06	23.0036
NX_P26006-1	ITGA3	0	Integrin alpha-3 isoform Iso 2	2.92861e+06	21.4818
NX_Q9NUQ8-1	ABCF3	0	ATP-binding cassette sub-family F member 3 isoform Iso 1	2.85525e+06	21.4452
NX_Q15006-1	EMC2	0	ER membrane protein complex subunit 2 isoform Iso 1	9.42212e+06	23.1676
NX_Q9Y6B6-1	SAR1B	0	GTP-binding protein SAR1b isoform Iso 1	2.42549e+07	24.5318
NX_Q9UIQ6-1	LNPEP	0	Leucyl-cystinyl aminopeptidase isoform Iso 1	1.50352e+06	20.5199
NX_O43149-1	ZZEF1	0	Zinc finger ZZ-type and EF-hand domain-containing protein 1 isoform Iso 1	273417	18.0607
NX_Q5T013-1	HYI	0	Putative hydroxypyruvate isomerase isoform Iso 1	6.43264e+06	22.617
NX_Q92890-1	UFD1	0	Ubiquitin recognition factor in ER-associated degradation protein 1 isoform Long	1.23761e+07	23.561
NX_O15173-2	PGRMC2	0	Membrane-associated progesterone receptor component 2 isoform Iso 2	2.66752e+07	24.669
NX_Q9BU89-1	DOHH	0	Deoxyhypusine hydroxylase isoform Iso 1	4.36521e+06	22.0576
NX_Q12841-1	FSTL1	0	Follistatin-related protein 1 isoform Iso 1	5.99301e+06	22.5149
NX_P04818-1	TYMS	0	Thymidylate synthase isoform Iso 1	1.14382e+07	23.4474
NX_P54760-1	EPHB4	0	Ephrin type-B receptor 4 isoform Iso 1	2.87032e+06	21.4528
NX_Q92508-1	PIEZO1	0	Piezo-type mechanosensitive ion channel component 1 isoform Iso 1	603478	19.2029
NX_P40189-1	IL6ST	0	Interleukin-6 receptor subunit beta isoform Iso 1	1.65829e+06	20.6613
NX_Q96A49-1	SYAP1	0	Synapse-associated protein 1 isoform Iso 1	5.85164e+06	22.4804
NX_P17252-1	PRKCA	0	Protein kinase C alpha type isoform Iso 1	2.22853e+06	21.0877
NX_Q16836-2	HADH	0	Hydroxyacyl-coenzyme A dehydrogenase, mitochondrial isoform Iso 2	6.55177e+06	22.6435
NX_Q2TAY7-1	SMU1	0	WD40 repeat-containing protein SMU1 isoform Iso 1	4.45374e+06	22.0866
NX_P40925-3	MDH1	0	Malate dehydrogenase, cytoplasmic isoform Iso 3	2.54365e+07	24.6004
NX_P0CG39-1	POTEJ	0	POTE ankyrin domain family member J isoform Iso 1	5.09182e+08	28.9236
NX_Q9BY77-1	POLDIP3	0	Polymerase delta-interacting protein 3 isoform Iso 1	2.56499e+06	21.2905
NX_Q10713-1	PMPCA	0	Mitochondrial-processing peptidase subunit alpha isoform Iso 1	4.03186e+06	21.943
NX_P16070-1	CD44	0	CD44 antigen isoform Iso 1	1.92141e+07	24.1957
NX_Q99729-3	HNRNPAB	0	Heterogeneous nuclear ribonucleoprotein A/B isoform Iso 3	4.7615e+07	25.5049
NX_Q5T447-1	HECTD3	0	E3 ubiquitin-protein ligase HECTD3 isoform Iso 1	1.00477e+06	19.9384
NX_O94901-9	SUN1	0	SUN domain-containing protein 1 isoform Iso 9	1.28457e+06	20.2929
NX_P13693-1	TPT1	0	Translationally-controlled tumor protein isoform Iso 1	6.522e+07	25.9588
NX_Q9Y2H6-1	FNDC3A	0	Fibronectin type-III domain-containing protein 3A isoform Iso 1	1.07205e+06	20.0319
NX_P23588-1	EIF4B	0	Eukaryotic translation initiation factor 4B isoform Iso 1	1.05926e+07	23.3366
NX_Q5JWF2-1	GNAS	0	Guanine nucleotide-binding protein G(s) subunit alpha isoforms XLas isoform XLas-1	5.76312e+06	22.4584
NX_Q92905-1	COPS5	0	COP9 signalosome complex subunit 5 isoform Iso 1	9.5494e+06	23.187
NX_P51572-2	BCAP31	0	B-cell receptor-associated protein 31 isoform Iso 2	1.65272e+07	23.9783
NX_Q5T6F2-1	UBAP2	0	Ubiquitin-associated protein 2 isoform Iso 1	1.95124e+06	20.896
NX_Q8IUH4-1	ZDHHC13	0	Palmitoyltransferase ZDHHC13 isoform Iso 1	7.0507e+06	22.7493
NX_Q9H9B4-1	SFXN1	0	Sideroflexin-1 isoform Iso 1	1.25645e+07	23.5829
NX_Q9HB07-1	C12orf10	0	UPF0160 protein MYG1, mitochondrial isoform Iso 1	7.37309e+06	22.8138
NX_Q3V6T2-1	CCDC88A	0	Girdin isoform Iso 1	365377	18.479
NX_Q05048-1	CSTF1	0	Cleavage stimulation factor subunit 1 isoform Iso 1	3.85517e+06	21.8784
NX_P46531-1	NOTCH1	0	Neurogenic locus notch homolog protein 1 isoform Iso 1	1.12785e+06	20.1051
NX_Q92692-1	NECTIN2	0	Nectin-2 isoform Delta	6.35856e+06	22.6003
NX_Q9BVJ6-1	UTP14A	0	U3 small nucleolar RNA-associated protein 14 homolog A isoform Iso 1	1.63716e+06	20.6428
NX_Q07021-1	C1QBP	0	Complement component 1 Q subcomponent-binding protein, mitochondrial isoform Iso 1	2.53372e+07	24.5948
NX_Q86TX2-1	ACOT1	0	Acyl-coenzyme A thioesterase 1 isoform Iso 1	2.38934e+06	21.1882
NX_Q9NVS9-1	PNPO	0	Pyridoxine-5'-phosphate oxidase isoform Iso 1	6.69597e+06	22.6749
NX_Q9H299-1	SH3BGRL3	0	SH3 domain-binding glutamic acid-rich-like protein 3 isoform Iso 1	1.587e+08	27.2417
NX_Q9H074-3	PAIP1	0	Polyadenylate-binding protein-interacting protein 1 isoform Iso 3	1.25478e+07	23.5809
NX_Q14162-1	SCARF1	0	Scavenger receptor class F member 1 isoform Iso 1	1.93878e+06	20.8867
NX_Q96I25-1	RBM17	0	Splicing factor 45 isoform Iso 1	2.46887e+06	21.2354
NX_Q14019-1	COTL1	0	Coactosin-like protein isoform Iso 1	3.93385e+07	25.2294
NX_Q8IWR0-1	ZC3H7A	0	Zinc finger CCCH domain-containing protein 7A isoform Iso 1	834234	19.6701
NX_Q6P1M0-1	SLC27A4	0	Long-chain fatty acid transport protein 4 isoform Iso 1	1.42987e+06	20.4474
NX_P29353-6	SHC1	0	SHC-transforming protein 1 isoform Iso 6	3.70772e+06	21.8221
NX_P10515-1	DLAT	0	Dihydrolipoyllysine-residue acetyltransferase component of pyruvate dehydrogenase complex, mitochondrial isoform Iso 1	3.33053e+06	21.6673
NX_P78318-1	IGBP1	0	Immunoglobulin-binding protein 1 isoform Iso 1	2.79327e+06	21.4135
NX_P61289-2	PSME3	0	Proteasome activator complex subunit 3 isoform Iso 2	1.88828e+07	24.1706
NX_Q9UFN0-1	NIPSNAP3A	0	Protein NipSnap homolog 3A isoform Iso 1	8.90568e+06	23.0863
NX_P31949-1	S100A11	0	Protein S100-A11 isoform Iso 1	3.23255e+08	28.2681
NX_P49354-1	FNTA	0	Protein farnesyltransferase/geranylgeranyltransferase type-1 subunit alpha isoform Iso 1	6.17215e+06	22.5573
NX_Q9Y2T2-1	AP3M1	0	AP-3 complex subunit mu-1 isoform Iso 1	6.28386e+06	22.5832
NX_Q9Y2Q3-1	GSTK1	0	Glutathione S-transferase kappa 1 isoform Iso 1	1.95474e+07	24.2205
NX_Q86Y82-1	STX12	0	Syntaxin-12 isoform Iso 1	2.08624e+07	24.3144
NX_Q9BZV1-1	UBXN6	0	UBX domain-containing protein 6 isoform Iso 1	3.35081e+06	21.6761
NX_Q9NU22-1	MDN1	0	Midasin isoform Iso 1	102333	16.6429
NX_Q9UI12-1	ATP6V1H	0	V-type proton ATPase subunit H isoform Iso 1	3.02922e+06	21.5305
NX_Q9NX63-1	CHCHD3	0	MICOS complex subunit MIC19 isoform Iso 1	7.99193e+06	22.9301
NX_Q5JSZ5-1	PRRC2B	0	Protein PRRC2B isoform Iso 5	284936	18.1203
NX_Q9Y315-1	DERA	0	Deoxyribose-phosphate aldolase isoform Iso 1	5.92137e+06	22.4975
NX_P13645-1	KRT10	0	Keratin, type I cytoskeletal 10 isoform Iso 1	5.49358e+06	22.3893
NX_O95155-4	UBE4B	0	Ubiquitin conjugation factor E4 B isoform Iso 4	544766	19.0553
NX_Q6P1N0-1	CC2D1A	0	Coiled-coil and C2 domain-containing protein 1A isoform Iso 1	783932	19.5804
NX_Q969G3-1	SMARCE1	0	SWI/SNF-related matrix-associated actin-dependent regulator of chromatin subfamily E member 1 isoform Iso 1	3.04648e+06	21.5387
NX_Q9NTZ6-1	RBM12	0	RNA-binding protein 12 isoform Iso 1	6.64417e+06	22.6637
NX_P05386-1	RPLP1	0	60S acidic ribosomal protein P1 isoform Iso 1	3.30974e+08	28.3021
NX_Q96DV4-1	MRPL38	0	39S ribosomal protein L38, mitochondrial isoform Iso 1	4.70659e+06	22.1662
NX_Q9BZF1-1	OSBPL8	0	Oxysterol-binding protein-related protein 8 isoform Iso 1	1.36711e+06	20.3827
NX_O43809-1	NUDT21	0	Cleavage and polyadenylation specificity factor subunit 5 isoform Iso 1	2.17458e+07	24.3742
NX_Q58FF6-1	HSP90AB4P	0	Putative heat shock protein HSP 90-beta 4 isoform Iso 1	5.62519e+07	25.7454
NX_Q2M1Z3-1	ARHGAP31	0	Rho GTPase-activating protein 31 isoform Iso 1	365428	18.4792
NX_Q96T51-1	RUFY1	0	RUN and FYVE domain-containing protein 1 isoform Iso 1	1.43973e+06	20.4574
NX_Q96ME1-4	FBXL18	0	F-box/LRR-repeat protein 18 isoform Iso 4	956360	19.8672
NX_Q9BZL4-1	PPP1R12C	0	Protein phosphatase 1 regulatory subunit 12C isoform Iso 1	1.37973e+06	20.396
NX_Q96AP7-1	ESAM	0	Endothelial cell-selective adhesion molecule isoform Iso 1	6.67791e+06	22.671
NX_Q13526-1	PIN1	0	Peptidyl-prolyl cis-trans isomerase NIMA-interacting 1 isoform Iso 1	1.55283e+07	23.8884
NX_P05997-1	COL5A2	0	Collagen alpha-2(V) chain isoform Iso 1	1.44055e+06	20.4582
NX_Q32P44-1	EML3	0	Echinoderm microtubule-associated protein-like 3 isoform Iso 1	1.51914e+06	20.5348
NX_Q7Z739-1	YTHDF3	0	YTH domain-containing family protein 3 isoform Iso 1	4.15945e+06	21.988
NX_P83916-1	CBX1	0	Chromobox protein homolog 1 isoform Iso 1	1.2688e+07	23.597
NX_P62829-1	RPL23	0	60S ribosomal protein L23 isoform Iso 1	1.55895e+08	27.216
NX_P63279-1	UBE2I	0	SUMO-conjugating enzyme UBC9 isoform Iso 1	3.18081e+07	24.9229
NX_Q96CV9-1	OPTN	0	Optineurin isoform Iso 1	2.29562e+06	21.1305
NX_P28290-1	SSFA2	0	Sperm-specific antigen 2 isoform Iso 1	1.05847e+06	20.0136
NX_Q9GZV5-1	WWTR1	0	WW domain-containing transcription regulator protein 1 isoform Iso 1	7.44273e+06	22.8274
NX_Q8NBX0-1	SCCPDH	0	Saccharopine dehydrogenase-like oxidoreductase isoform Iso 1	6.5478e+06	22.6426
NX_P04080-1	CSTB	0	Cystatin-B isoform Iso 1	1.38095e+08	27.0411
NX_Q9BPW8-1	NIPSNAP1	0	Protein NipSnap homolog 1 isoform Iso 1	9.54016e+06	23.1856
NX_Q15185-1	PTGES3	0	Prostaglandin E synthase 3 isoform Iso 1	6.93578e+07	26.0476
NX_O60518-1	RANBP6	0	Ran-binding protein 6 isoform Iso 1	1.45605e+06	20.4736
NX_P37173-2	TGFBR2	0	TGF-beta receptor type-2 isoform Iso 2	3.25135e+06	21.6326
NX_P30046-1	DDT	0	D-dopachrome decarboxylase isoform Iso 1	3.26635e+07	24.9612
NX_O95292-1	VAPB	0	Vesicle-associated membrane protein-associated protein B/C isoform Iso 1	1.17905e+07	23.4911
NX_Q96EM0-1	L3HYPDH	0	Trans-3-hydroxy-L-proline dehydratase isoform Iso 1	4.70159e+06	22.1647
NX_Q9UHD2-1	TBK1	0	Serine/threonine-protein kinase TBK1 isoform Iso 1	1.54649e+06	20.5606
NX_Q9P2B4-1	CTTNBP2NL	0	CTTNBP2 N-terminal-like protein isoform Iso 1	1.37347e+06	20.3894
NX_P30483-1	HLA-B	0	HLA class I histocompatibility antigen, B-45 alpha chain isoform Iso 1	1.3897e+07	23.7283
NX_Q14739-1	LBR	0	Lamin-B receptor isoform Iso 1	5.03733e+06	22.2642
NX_P19474-1	TRIM21	0	E3 ubiquitin-protein ligase TRIM21 isoform Iso 1	4.31114e+06	22.0396
NX_P55210-1	CASP7	0	Caspase-7 isoform Alpha	5.49937e+06	22.3908
NX_Q9UNX4-1	WDR3	0	WD repeat-containing protein 3 isoform Iso 1	1.08074e+06	20.0436
NX_P07741-1	APRT	0	Adenine phosphoribosyltransferase isoform Iso 1	2.74331e+07	24.7094
NX_O76071-1	CIAO1	0	Probable cytosolic iron-sulfur protein assembly protein CIAO1 isoform Iso 1	6.45362e+06	22.6217
NX_Q9GZT3-1	SLIRP	0	SRA stem-loop-interacting RNA-binding protein, mitochondrial isoform Iso 1	1.83268e+07	24.1275
NX_Q99598-1	TSNAX	0	Translin-associated protein X isoform Iso 1	5.05048e+06	22.268
NX_P63313-1	TMSB10	0	Thymosin beta-10 isoform Iso 1	3.25706e+09	31.6009
NX_P09601-1	HMOX1	0	Heme oxygenase 1 isoform Iso 1	8.01418e+06	22.9341
NX_P30466-1	HLA-B	0	HLA class I histocompatibility antigen, B-18 alpha chain isoform Iso 1	1.56199e+07	23.8969
NX_Q12873-3	CHD3	0	Chromodomain-helicase-DNA-binding protein 3 isoform Iso 3	857458	19.7097
NX_Q92556-1	ELMO1	0	Engulfment and cell motility protein 1 isoform Iso 1	2.3794e+06	21.1822
NX_Q15643-1	TRIP11	0	Thyroid receptor-interacting protein 11 isoform Iso 1	403089	18.6207
NX_Q14344-1	GNA13	0	Guanine nucleotide-binding protein subunit alpha-13 isoform Iso 1	7.92546e+06	22.9181
NX_P99999-1	CYCS	0	Cytochrome c isoform Iso 1	2.46534e+07	24.5553
NX_P62841-1	RPS15	0	40S ribosomal protein S15 isoform Iso 1	3.60252e+07	25.1025
NX_Q9UIG0-1	BAZ1B	0	Tyrosine-protein kinase BAZ1B isoform Iso 1	1.04994e+06	20.0019
NX_Q13610-1	PWP1	0	Periodic tryptophan protein 1 homolog isoform Iso 1	6.03975e+06	22.5261
NX_P55039-1	DRG2	0	Developmentally-regulated GTP-binding protein 2 isoform Iso 1	3.99009e+06	21.928
NX_Q9Y3B8-1	REXO2	0	Oligoribonuclease, mitochondrial isoform Iso 1	1.36226e+07	23.6995
NX_P30501-1	HLA-C	0	HLA class I histocompatibility antigen, Cw-2 alpha chain isoform Iso 1	1.28669e+07	23.6172
NX_Q9HC38-1	GLOD4	0	Glyoxalase domain-containing protein 4 isoform Iso 1	1.36743e+07	23.705
NX_P62244-1	RPS15A	0	40S ribosomal protein S15a isoform Iso 1	1.34896e+08	27.0073
NX_O75844-1	ZMPSTE24	0	CAAX prenyl protease 1 homolog isoform Iso 1	5.54563e+06	22.4029
NX_Q01433-1	AMPD2	0	AMP deaminase 2 isoform Ex1B-2-3	1.72547e+06	20.7186
NX_Q15061-1	WDR43	0	WD repeat-containing protein 43 isoform Iso 1	1.59861e+06	20.6084
NX_Q07000-1	HLA-C	0	HLA class I histocompatibility antigen, Cw-15 alpha chain isoform Iso 1	1.67666e+07	23.9991
NX_Q6PJG6-1	BRAT1	0	BRCA1-associated ATM activator 1 isoform Iso 1	923033	19.816
NX_Q53H12-1	AGK	0	Acylglycerol kinase, mitochondrial isoform Iso 1	3.58713e+06	21.7744
NX_Q13428-3	TCOF1	0	Treacle protein isoform Iso 3	1.03645e+06	19.9832
NX_O60333-3	KIF1B	0	Kinesin-like protein KIF1B isoform Iso 3	590749	19.1722
[truncated: 4,986 more rows]

## Sheet: PXD003284
PXD003284: Homo sapiens HUVECs; iBAQ
Protein IDs	Majority protein IDs	Protein names	Gene names	iBAQ tc_1	iBAQ tc_2	iBAQ tc_3
G3XAH0;Q99719;E7ENS5;B4DJ62;C9JM82;Q96MY5;E7EX32;E7EPG2;E7EQM7;F8W9E5;H0Y661	G3XAH0;Q99719;E7ENS5;B4DJ62;C9JM82	Septin-5	SEPTIN5	3175800	2030300	3230100
Q9UHD8-5;Q9UHD8;Q9UHD8-2;Q9UHD8-7;Q9UHD8-3;Q9UHD8-8;Q9UHD8-9;Q9UHD8-4;F5GWR9	Q9UHD8-5;Q9UHD8;Q9UHD8-2;Q9UHD8-7;Q9UHD8-3;Q9UHD8-8;Q9UHD8-9;Q9UHD8-4	Septin-9	SEPTIN9	30309000	66514000	14561000
D6RER5;Q9NVA2;D6RGI3;Q9NVA2-2;D6RDU5;H0Y961;D6R9Y6;D6RDP1;H0Y9G8	D6RER5;Q9NVA2;D6RGI3;Q9NVA2-2;D6RDU5;H0Y961	Septin-11	SEPTIN11	19234000	125650000	48316000
Q9BVM4	Q9BVM4	Gamma-glutamylaminecyclotransferase	A2LD1	8693900	6021600	7375700
H0YGH4;P01023;F8W7L3	H0YGH4;P01023	Alpha-2-macroglobulin	A2M	610130	560910	314280
Q86V21;Q86V21-2;Q86V21-3;F5GWW7;F5GYN1;E7EW25;F5H790;F5GYW2;F5H8J5;F8W8B5;F5H3E3	Q86V21;Q86V21-2;Q86V21-3	Acetoacetyl-CoA synthetase	AACS	8707200	9434400	4675600
Q2M2I8;Q2M2I8-2;E9PG46	Q2M2I8;Q2M2I8-2;E9PG46	AP2-associated protein kinase 1	AAK1	1405000	38088000	11038000
C9JEH3;Q13685;C9JG97;C9JTS3	C9JEH3;Q13685;C9JG97;C9JTS3	Angio-associated migratory cell protein	AAMP	5286700	31582000	15192000
Q5JTZ9	Q5JTZ9	Alanine--tRNA ligase, mitochondrial	AARS2	1138200	8497700	2569800
Q9UDR5;F8WAH1;F8WE53	Q9UDR5;F8WAH1;F8WE53	Alpha-aminoadipic semialdehyde synthase, mitochondrial;Lysine ketoglutarate reductase;Saccharopine dehydrogenase	AASS	6727600	18313000	6061600
Q9NY61	Q9NY61	Protein AATF	AATF	1883300	7899700	1545000
Q9NRK6	Q9NRK6	ATP-binding cassette sub-family B member 10, mitochondrial	ABCB10	0	1947300	649100
Q9NP58;Q9NP58-4;B4E055	Q9NP58;Q9NP58-4	ATP-binding cassette sub-family B member 6, mitochondrial	ABCB6	2534200	4274100	832420
Q9NUT2;Q9NUT2-2;G3XAP3;A5D8W3;E7ENE8;C9JTY4;C9JYI3	Q9NUT2;Q9NUT2-2;G3XAP3;A5D8W3	ATP-binding cassette sub-family B member 8, mitochondrial	ABCB8	1802900	3543800	2104000
O15439;O15439-2;Q8IVZ4;B7Z3Q7	O15439;O15439-2;Q8IVZ4;B7Z3Q7	Multidrug resistance-associated protein 4	ABCC4	1882600	2124900	947630
O14678;F8W7M4;H0YJL8;G3V4U7;H0YJ78	O14678;F8W7M4	ATP-binding cassette sub-family D member 4	ABCD4	186630	480070	761400
P61221;D6R9I9;D6RGF4;H0Y990	P61221;D6R9I9	ATP-binding cassette sub-family E member 1	ABCE1	50386000	220110000	46977000
Q9UG63;C9JZV3;C9JHK9	Q9UG63;C9JZV3;C9JHK9	ATP-binding cassette sub-family F member 2	ABCF2	31984000	77006000	35851000
Q9NUJ1;B7Z6A8;C9IZX5	Q9NUJ1;B7Z6A8	Abhydrolase domain-containing protein 10, mitochondrial	ABHD10	4720800	22881000	5365800
Q8N2K0-2;Q8N2K0;Q8N2K0-3;Q5T712	Q8N2K0-2;Q8N2K0;Q8N2K0-3	Monoacylglycerol lipase ABHD12	ABHD12	0	3416900	3369900
Q96IU4;B4DNR3;F8W9U3;B4DQI4;Q96IU4-2	Q96IU4;B4DNR3;F8W9U3;B4DQI4;Q96IU4-2	Abhydrolase domain-containing protein 14B	ABHD14B	29648000	57180000	12563000
O95870;B7Z4R6;F6WSP1;F2Z3H2	O95870;B7Z4R6	Abhydrolase domain-containing protein 16A	ABHD16A	2695000	6825900	5712800
Q9NYB9;Q9NYB9-4;E7EP65;E7EW77;Q9NYB9-2;E9PEZ7;Q9NYB9-3;H0Y6B5;F8WEB9;F8WAQ3;F8WBL5;F8WAZ8;F8WCD7;F8WAU3;E7EUA1	Q9NYB9;Q9NYB9-4;E7EP65;E7EW77;Q9NYB9-2;E9PEZ7;Q9NYB9-3	Abl interactor 2	ABI2	7616900	5065100	5822300
Q9P2A4;Q9P2A4-2	Q9P2A4;Q9P2A4-2	ABI gene family member 3	ABI3	4018700	18102000	6846300
O94929-3;O94929;O94929-2;O94929-4;H0YFM1;D6RHE7	O94929-3;O94929;O94929-2	Actin-binding LIM protein 3	ABLIM3	2591000	2834800	2776700
P09110;C9JDE9;F5GXL8;H0Y4D4;B4E072;G5E935	P09110;C9JDE9;F5GXL8;H0Y4D4;B4E072;G5E935	3-ketoacyl-CoA thiolase, peroxisomal	ACAA1	0	21444000	3551800
Q13085-4;Q13085;Q13085-2;Q13085-3;F8W6G0;D3YTK0	Q13085-4;Q13085;Q13085-2;Q13085-3;F8W6G0	Acetyl-CoA carboxylase 1;Biotin carboxylase	ACACA	6289000	23908000	15462000
Q5T4U5;P11310-2;P11310;B7Z9I1;B4DJE7;E9PJM9;E9PRX4	Q5T4U5;P11310-2;P11310;B7Z9I1;B4DJE7	Medium-chain specific acyl-CoA dehydrogenase, mitochondrial	ACADM	4698700	6303800	136470
P45954;B4DQ51	P45954;B4DQ51	Short/branched chain specific acyl-CoA dehydrogenase, mitochondrial	ACADSB	672510	5540100	2390900
Q15027	Q15027	Arf-GAP with coiled-coil, ANK repeat and PH domain-containing protein 1	ACAP1	1156500	10704000	7075700
Q15057;F8WAU0	Q15057	Arf-GAP with coiled-coil, ANK repeat and PH domain-containing protein 2	ACAP2	3740100	5688100	1755300
P24752;H0YEL7;G3XAB4;E9PRQ6;E9PKF3	P24752	Acetyl-CoA acetyltransferase, mitochondrial	ACAT1	26701000	99481000	15458000
Q9BWD1;B7Z233	Q9BWD1;B7Z233	Acetyl-CoA acetyltransferase, cytosolic	ACAT2	156400000	267530000	51768000
P12821;P12821-2;P12821-3;B4DXI3;F6X3S4;F5H1K1	P12821;P12821-2;P12821-3;B4DXI3	Angiotensin-converting enzyme;Angiotensin-converting enzyme, soluble form	ACE	22385000	36719000	13053000
E7ENH9;P53396;P53396-2;B4E3P0	E7ENH9;P53396;P53396-2;B4E3P0	ATP-citrate synthase	ACLY	65272000	183620000	74920000
P21399;Q9HBB2;Q59FI0;Q5VZA6	P21399;Q9HBB2;Q59FI0;Q5VZA6	Cytoplasmic aconitate hydratase	ACO1;IRP1	9907500	20434000	10202000
Q9NPJ3;F5H2L4	Q9NPJ3;F5H2L4	Acyl-coenzyme A thioesterase 13	ACOT13	3881300	65818000	327050
O00154-4;O00154;O00154-5;O00154-6;O00154-3;B4DUX0;O00154-2;F5GWE2;Q6ZUV0	O00154-4;O00154;O00154-5;O00154-6;O00154-3;B4DUX0;O00154-2	Cytosolic acyl coenzyme A thioester hydrolase	ACOT7	5628600	96118000	31185000
Q15067;Q15067-2;F5GYQ8;F5H0M0	Q15067;Q15067-2;F5GYQ8;F5H0M0	Peroxisomal acyl-coenzyme A oxidase 1;Acyl-coenzyme A oxidase	ACOX1	19262000	27233000	7660200
B4DFQ6;Q96CM8;B4DHT5;E9PF16;B4DUF5;D6RF87	B4DFQ6;Q96CM8;B4DHT5;E9PF16;B4DUF5	Acyl-CoA synthetase family member 2, mitochondrial	ACSF2	5515700	6383700	11995000
O95573;F5GWH2;F5H062;C9JC11	O95573	Long-chain-fatty-acid--CoA ligase 3	ACSL3	27037000	70315000	28441000
O60488;O60488-2;H0Y9A0;D6RF95;D6RD96;D6RDA8;D6RFW9	O60488;O60488-2	Long-chain-fatty-acid--CoA ligase 4	ACSL4	7391200	55907000	10877000
Q9NUB1;Q9NUB1-2;Q6ZV30;F5H6F4;E9PC79;F8W7Y1;Q5TF43	Q9NUB1;Q9NUB1-2;Q6ZV30;F5H6F4;E9PC79;F8W7Y1	Acetyl-coenzyme A synthetase 2-like, mitochondrial	ACSS1	2185400	2550900	1193900
Q5QPH3;Q9NR19;F6WZD5;E7EWU3;B3KUV2;C9JY31;B4DEH9;C9IYL0;F8WCJ4	Q5QPH3;Q9NR19;F6WZD5;E7EWU3;B3KUV2	Acetyl-coenzyme A synthetase, cytoplasmic	ACSS2	9972900	10890000	3657800
P12814;Q1HE25;P12814-2;B7TY16;H0YJW3;G3V2N5;H0YJ11;G3V2W4;G3V5M4;G3V2X9;G3V2E8;G3V380;B7Z4P8	P12814;Q1HE25;P12814-2;B7TY16	Alpha-actinin-1	ACTN1	249270000	682380000	146690000
O43707;D6PXK4;F5GXS2;E7EV83	O43707;D6PXK4;F5GXS2	Alpha-actinin-4	ACTN4	178150000	615770000	141340000
P42025;G5E9Q5	P42025;G5E9Q5	Beta-centractin	ACTR1B	3026700	11325000	8854900
Q9H981;Q9H981-2;H0Y849;Q9H981-3	Q9H981;Q9H981-2;H0Y849;Q9H981-3	Actin-related protein 8	ACTR8	1568500	1515600	1485200
G3V2U7;P07311	G3V2U7;P07311	Acylphosphatase;Acylphosphatase-1	ACYP1	12859000	13626000	1228500
P00813;F5GWI4;F5GXW0;F5GYD4	P00813;F5GWI4	Adenosine deaminase	ADA	13153000	25678000	11822000
Q13444-5;Q13444-8;Q13444;Q13444-3;Q13444-4;E9PN65;Q13444-6;Q13444-7;Q13444-2;Q13444-9;Q13444-10;A6NG98;Q13444-11	Q13444-5;Q13444-8;Q13444;Q13444-3;Q13444-4;E9PN65;Q13444-6;Q13444-7;Q13444-2;Q13444-9;Q13444-10;A6NG98;Q13444-11	Disintegrin and metalloproteinase domain-containing protein 15	ADAM15	493800	9823600	7412300
P78536;P78536-2;E7EUI5	P78536;P78536-2	Disintegrin and metalloproteinase domain-containing protein 17	ADAM17	7802800	10996000	4070600
Q13443;A0AVL1;Q13443-2;F8WC54;C9JPM3;C9J6H5	Q13443;A0AVL1;Q13443-2;F8WC54	Disintegrin and metalloproteinase domain-containing protein 9	ADAM9	14000000	37003000	14680000
P78563;P78563-3;F5H398;G5E9B4;P78563-4;P78563-2	P78563;P78563-3;F5H398;G5E9B4;P78563-4;P78563-2	Double-stranded RNA-specific editase 1	ADARB1	408920	1660700	1033100
Q96D53;Q96D53-2	Q96D53;Q96D53-2	Uncharacterized aarF domain-containing protein kinase 4	ADCK4	1832500	2765900	702510
P35611-3;E7ENY0;A2A3N8;P35611;E7EV99;P35611-2;Q86XM2;H0Y9H2;Q96D30;D6RF25;D6RAH3;D6RJE2;H0YFD8;P35612;P35612-3;P35612-4;B4DM17;P35612-2;H0YG19	P35611-3;E7ENY0;A2A3N8;P35611;E7EV99;P35611-2;Q86XM2;H0Y9H2;Q96D30	Alpha-adducin	ADD1	17851000	51276000	26108000
Q9UEY8-2;Q9UEY8	Q9UEY8-2;Q9UEY8	Gamma-adducin	ADD3	6711900	16801000	13637000
P11766;H0YAG8;D6RFE4;D6R9G2;D6RAY0	P11766;H0YAG8	Alcohol dehydrogenase class-3	ADH5	28176000	217520000	37977000
Q9BV57;Q9BV57-2	Q9BV57;Q9BV57-2	1,2-dihydroxy-3-keto-5-methylthiopentene dioxygenase	ADI1	72918000	72616000	14796000
P30520;F8W9D6;Q5SY84;Q8N142-2;Q8N142;G3V232;G3V5D8	P30520;F8W9D6	Adenylosuccinate synthetase isozyme 2;Adenylosuccinate synthetase	ADSS	66725000	338370000	246030000
Q8IUX7;Q8IUX7-2	Q8IUX7;Q8IUX7-2	Adipocyte enhancer-binding protein 1	AEBP1	879470	1052600	565410
Q8N556;E9PDT7	Q8N556;E9PDT7	Actin filament-associated protein 1	AFAP1	1869400	11042000	1537200
Q8TED9;Q8TED9-2;Q8TED9-4;Q8TED9-3	Q8TED9;Q8TED9-2;Q8TED9-4	Actin filament-associated protein 1-like 1	AFAP1L1	1636400	2771000	1256500
P35573;P35573-3;P35573-2	P35573;P35573-3;P35573-2	Glycogen debranching enzyme;4-alpha-glucanotransferase;Amylo-alpha-1,6-glucosidase	AGL	3829100	5961600	2827600
Q9NRZ7-3;Q9NRZ7;Q9NRZ7-2;E7EPU6;C9JL26	Q9NRZ7-3;Q9NRZ7;Q9NRZ7-2	1-acyl-sn-glycerol-3-phosphate acyltransferase gamma	AGPAT3	1113200	1063800	2738200
Q9NRZ5;B4DSF9;Q5TEE8;G3XAF1;H0Y5R3;Q6AI25	Q9NRZ5;B4DSF9	1-acyl-sn-glycerol-3-phosphate acyltransferase delta	AGPAT4	4364800	6477000	2909700
Q9NUQ2;H0YC22	Q9NUQ2;H0YC22	1-acyl-sn-glycerol-3-phosphate acyltransferase epsilon	AGPAT5	5292700	24363000	7576100
O00468;E9PD05;H0Y5U1	O00468	Agrin	AGRN	916060	1428700	3236900
O43865;O43865-2;C9K0S0	O43865;O43865-2	Putative adenosylhomocysteinase 2	AHCYL1	3654000	18030000	588770
O95433;B4DUR9;G3V438;H0YJG7;G3V3W9;H0YJ63;H0YJU2;H0YJG6	O95433;B4DUR9;G3V438	Activator of 90 kDa heat shock protein ATPase homolog 1	AHSA1	283450000	242050000	95678000
O95831;O95831-3;O95831-2;E9PMA0;Q2QKE4;Q1L6K6;Q1L6K4	O95831;O95831-3;O95831-2;E9PMA0;Q2QKE4	Apoptosis-inducing factor 1, mitochondrial	AIFM1;PDCD8	15290000	64285000	44686000
Q9Y4K1;F5H7N3;B4DU04;Q96QW7	Q9Y4K1	Absent in melanoma 1 protein	AIM1	566220	898940	669480
O00170;E9PMH2;E9PPD7	O00170;E9PMH2;E9PPD7	AH receptor-interacting protein;Peptidyl-prolyl cis-trans isomerase	AIP	24887000	71622000	44401000
Q96IF1;A8MX18;H0YJL9;G3V481;G3V5F5	Q96IF1;A8MX18	LIM domain-containing protein ajuba	AJUBA	411670	268520	517610
Q5T9B7;P00568;H0Y4J6;H0YID2;Q9Y6K8-3;Q9Y6K8-2	Q5T9B7;P00568;H0Y4J6	Adenylate kinase isoenzyme 1	AK1	79224000	289730000	31646000
Q9UIJ7;E7ET30;Q9HC01	Q9UIJ7;E7ET30;Q9HC01	GTP:AMP phosphotransferase, mitochondrial	AK3	34284000	81035000	37164000
Q92667;Q92667-2	Q92667;Q92667-2	A-kinase anchor protein 1, mitochondrial	AKAP1	130070	428430	1982900
Q9UKA4	Q9UKA4	A-kinase anchor protein 11	AKAP11	780160	1745900	218480
Q02952;Q02952-2;Q02952-3	Q02952;Q02952-2;Q02952-3	A-kinase anchor protein 12	AKAP12	93225000	223140000	149170000
Q9Y2D5-6;Q9Y2D5-5;Q9Y2D5;Q9Y2D5-4;Q9Y2D5-7;C9JVY5	Q9Y2D5-6;Q9Y2D5-5;Q9Y2D5;Q9Y2D5-4;Q9Y2D5-7;C9JVY5	A-kinase anchor protein 2	AKAP2	42117000	91136000	67586000
O43823;B7Z8L8	O43823	A-kinase anchor protein 8	AKAP8	10045000	19348000	15938000
P14550;Q5T621	P14550;Q5T621	Alcohol dehydrogenase [NADP(+)]	AKR1A1	65374000	157220000	28676000
P15121;E9PCX2;E9PEF9	P15121;E9PCX2	Aldose reductase	AKR1B1	67579000	277670000	56778000
P42330;P17516;H0Y804;A6NHU4;E9PBP5;B5ME26	P42330;P17516	Aldo-keto reductase family 1 member C3;Aldo-keto reductase family 1 member C4	AKR1C3;AKR1C4	23281000	31749000	9828000
O43488;Q8NHP1;F8W7D9;O95154	O43488	Aflatoxin B1 aldehyde reductase member 2	AKR7A2	3613700	5375500	542510
B4DTU0;Q13740;Q13740-2;F5GXJ9;Q6ZS95	B4DTU0;Q13740;Q13740-2;F5GXJ9	CD166 antigen	ALCAM	61672000	118690000	36529000
P00352;E7ER57;H0Y4S2;Q5SYQ8;Q5SYQ9;Q5SYQ7	P00352;E7ER57;H0Y4S2	Retinal dehydrogenase 1	ALDH1A1	175900000	271780000	63009000
O94788;O94788-2;F5H2Y9;F5H3R1;H0YMG7;H0YM00;H0YKL3;E9PF31;Q9UED3	O94788;O94788-2;F5H2Y9;F5H3R1;H0YMG7;H0YM00	Retinal dehydrogenase 2	ALDH1A2	11096000	42055000	12182000
P05091;F8VXI5;E7EUE5;F8W0A9;F8VP50	P05091;F8VXI5;E7EUE5;F8W0A9	Aldehyde dehydrogenase, mitochondrial	ALDH2	50111000	137990000	59035000
P51648-2;P51648;H0Y3F3;P30838;E7ERM4;E9PNN6;A8MYB8;P48448;C9JMC5;C9JKT2;C9JGJ2;E9PJV0	P51648-2;P51648	Fatty aldehyde dehydrogenase	ALDH3A2	1026600	24248000	6822200
P30038;D2D4A3;B4DGE4;Q5TF55;C9JTC4;E9PF68	P30038;D2D4A3;B4DGE4	Delta-1-pyrroline-5-carboxylate dehydrogenase, mitochondrial	ALDH4A1	5983100	9895900	3370900
P49419;P49419-2;E7EPT3;F8VS02;P49419-3;H0YHM6;F8VVF2;F8WD33;F8WDY6	P49419;P49419-2;E7EPT3;F8VS02;P49419-3	Alpha-aminoadipic semialdehyde dehydrogenase	ALDH7A1	28105000	53407000	17299000
P49189;B4DXY7	P49189;B4DXY7	4-trimethylaminobutyraldehyde dehydrogenase	ALDH9A1	11747000	56010000	29965000
Q53S48;A8MXJ1;B5MCF5;Q9Y6Q2;Q9UNN4;Q9UNN4-2;P52655;F8WA59;P52655-2;C9JJY0	Q53S48;A8MXJ1;B5MCF5;Q9Y6Q2	Stonin-1	ALF;STON1-GTF2A1L;STON1	1132700	4940400	1962500
Q9Y303;Q9Y303-3;Q9Y303-2	Q9Y303;Q9Y303-3;Q9Y303-2	Putative N-acetylglucosamine-6-phosphate deacetylase	AMDHD2	2171700	5845900	3459800
P49418;F5H533;P49418-2;F5H6E8;E7EMY9;H0Y7T8	P49418;F5H533;P49418-2;F5H6E8	Amphiphysin	AMPH	3543800	3343100	492710
Q9H1A4;H0Y564;F8WAS1	Q9H1A4;H0Y564	Anaphase-promoting complex subunit 1	ANAPC1	2050400	3374100	698640
Q9UJX3;Q9UJX3-2;F8VZ62;F8VYX8;F8VQY8;F8VVU6;F8VVT8;H0YIW2	Q9UJX3;Q9UJX3-2	Anaphase-promoting complex subunit 7	ANAPC7	1037500	2769500	2848300
O15123;O15123-3;O15123-2;E7EVQ3	O15123;O15123-3;O15123-2;E7EVQ3	Angiopoietin-2	ANGPT2	975480	16632000	2552500
Q9P2R3-2;Q9P2R3;Q9P2R3-4;F5H754;Q9P2R3-3	Q9P2R3-2;Q9P2R3;Q9P2R3-4;F5H754;Q9P2R3-3	Ankyrin repeat and FYVE domain-containing protein 1	ANKFY1	288610	8341900	3950100
Q86XL3;F5H2H5;Q86XL3-2;F5H417;A8KAG3;F5H1D4;F5H1E7;F5H6J0	Q86XL3;F5H2H5;Q86XL3-2	Ankyrin repeat and LEM domain-containing protein 2	ANKLE2	11381000	15640000	2805300
Q8IV38;G3V0G5;F8WDN1;F8WB95	Q8IV38;G3V0G5	Ankyrin repeat and MYND domain-containing protein 2	ANKMY2	4048100	9683400	2241700
Q15327	Q15327	Ankyrin repeat domain-containing protein 1	ANKRD1	1368500	3757500	1665300
O75179;O75179-2;E7EUV3;H0YM23;G5E964;E7EWI7;O75179-4;O75179-3;C9JRC1;B5MEE3;H0YLQ3;H0YMS3;O75179-5;B3KU50	O75179;O75179-2;E7EUV3;H0YM23;G5E964;E7EWI7;O75179-4;O75179-3;C9JRC1;B5MEE3	Ankyrin repeat domain-containing protein 17	ANKRD17	1189700	2383400	873270
Q9ULJ7;E9PDW0	Q9ULJ7;E9PDW0	Ankyrin repeat domain-containing protein 50	ANKRD50	4484000	11481000	5184700
Q92625;E7EM84;Q05CP0	Q92625;E7EM84	Ankyrin repeat and SAM domain-containing protein 1A	ANKS1A	1058400	2183100	960640
Q9H8Y5;B8ZZS4	Q9H8Y5;B8ZZS4	Ankyrin repeat and zinc finger domain-containing protein 1	ANKZF1	463410	679740	463210
Q9NQW6;Q9NQW6-2;C9JJT6	Q9NQW6;Q9NQW6-2	Actin-binding protein anillin	ANLN	5141900	4679300	3066100
Q9NW15;Q9NW15-3;Q9NW15-2;C9JHS1;Q9NW15-4;C9J670;C9JPY2;C9JQC9;C9IYD3;C9JH90;C9JA49;C9IZD0	Q9NW15;Q9NW15-3;Q9NW15-2;C9JHS1;Q9NW15-4	Anoctamin-10	ANO10	4827600	11753000	9938900
P39687;F2Z3H3;H0YN26	P39687;F2Z3H3;H0YN26	Acidic leucine-rich nuclear phosphoprotein 32 family member A	ANP32A	137490000	87004000	22096000
Q9BTT0;Q5TB20;E9PEA6;Q5TB19;Q5TB25;H0YCE2;E9PLC4;E9PPH5	Q9BTT0;Q5TB20;E9PEA6;Q5TB19;Q5TB25;H0YCE2	Acidic leucine-rich nuclear phosphoprotein 32 family member E	ANP32E	32652000	5904500	4715400
P15144;B4DP96;H0YMC1;H0YLZ8	P15144;B4DP96	Aminopeptidase N	ANPEP	144920000	306200000	85957000
P12429;D6RA82;D6RFG5;D6RCA8;D6RAZ8;D6RFJ9	P12429;D6RA82	Annexin A3;Annexin	ANXA3	114650000	316190000	151620000
P09525;Q6P452;B4DDF9	P09525;Q6P452;B4DDF9	Annexin A4;Annexin	ANXA4	73870000	144300000	59399000
P08758;E7ENQ5;D6RBL5;E9PHT9;D6RBE9;D6RCN3	P08758;E7ENQ5;D6RBL5;E9PHT9;D6RBE9	Annexin A5;Annexin	ANXA5	902070000	1824200000	413230000
O94973-2;O94973;C9J1S3;O94973-3;E7ESQ4;E9PJJ7;E9PR62;E7EVC3;E9PBJ2;H0YDE9;H0YEG0;E9PQP4	O94973-2;O94973;C9J1S3;O94973-3;E7ESQ4;E9PJJ7	AP-2 complex subunit alpha-2	AP2A2	91732	17945000	5523400
Q96CW1;Q96CW1-2;E9PFW3;F5H0H0;B4DJB1;C9JJ47;C9JGT8;C9JJD3;C9JTK4;C9JPV8	Q96CW1;Q96CW1-2;E9PFW3;F5H0H0;B4DJB1;C9JJ47	AP-2 complex subunit mu	AP2M1	10975000	134880000	61727000
P27695;G3V3M6;G3V5Q1;G3V3C7;G3V359;G3V5M0;G3V5D9;G3V574;G3V3Y6	P27695;G3V3M6;G3V5Q1;G3V3C7;G3V359;G3V5M0	DNA-(apurinic or apyrimidinic site) lyase;DNA-(apurinic or apyrimidinic site) lyase, mitochondrial	APEX1	184930000	274350000	175840000
Q9HDC9;H0Y512;Q9HDC9-2	Q9HDC9;H0Y512;Q9HDC9-2	Adipocyte plasma membrane-associated protein	APMAP;C20orf3	21382000	152720000	49046000
Q8NCW5;Q8NCW5-2;Q5T3I3;Q5T3I4	Q8NCW5;Q8NCW5-2;Q5T3I3;Q5T3I4	NAD(P)H-hydrate epimerase	APOA1BP	14778000	49229000	9833700
B0QYD3;Q9UH17;B0QYD2;Q9UH17-2;Q96AK3;Q6ICH2;P31941;P31941-2	B0QYD3;Q9UH17;B0QYD2;Q9UH17-2	Probable DNA dC->dU-editing enzyme APOBEC-3B	APOBEC3B	2332800	6166200	624770
Q9NRW3	Q9NRW3	Probable DNA dC->dU-editing enzyme APOBEC-3C	APOBEC3C	5630900	4323900	2549000
P05067;P05067-9;P05067-8;B4DII8;P05067-7;E9PG40;P05067-6;P05067-5;P05067-4;P05067-3;E9PEV0;P05067-10;E9PEV8;P05067-2	P05067;P05067-9;P05067-8;B4DII8;P05067-7;E9PG40;P05067-6;P05067-5;P05067-4;P05067-3;E9PEV0;P05067-10;E9PEV8	Amyloid beta A4 protein;N-APP;Soluble APP-alpha;Soluble APP-beta;C99;Beta-amyloid protein 42;Beta-amyloid protein 40;C83;P3(42);P3(40);C80;Gamma-secretase C-terminal fragment 59;Gamma-secretase C-terminal fragment 57;Gamma-secretase C-terminal fragment 50;C31	APP	28600000	34324000	18016000
F8W1P5;Q8NEU8;F5GZG0;F8VS86;F8VXB0	F8W1P5;Q8NEU8;F5GZG0	DCC-interacting protein 13-beta	APPL2	1182300	2227900	895480
P07741;G5E9J2	P07741	Adenine phosphoribosyltransferase	APRT	56465000	90415000	15116000
H0Y8K2;B4E220;P29972;B4DNW4;E7EM69;F5GY19;E9PC21;F8W6T5	H0Y8K2;B4E220;P29972;B4DNW4;E7EM69;F5GY19;E9PC21;F8W6T5	Aquaporin-1	AQP1	12243000	18964000	14427000
Q96P48;Q96P48-3;Q96P48-1;Q96P48-4;Q96P48-2;E7EU13;B2RTS2;Q96P48-5;F8WBT0;F5GWN4;F5GWQ2	Q96P48;Q96P48-3;Q96P48-1;Q96P48-4;Q96P48-2;E7EU13;B2RTS2;Q96P48-5	Arf-GAP with Rho-GAP domain, ANK repeat and PH domain-containing protein 1	ARAP1	3278400	3695600	2507200
Q8WWN8;G5E9Y3;B4DIT1;Q05CH1;E5RJU5	Q8WWN8;G5E9Y3;B4DIT1	Arf-GAP with Rho-GAP domain, ANK repeat and PH domain-containing protein 3	ARAP3	724400	3654800	2476400
P84085;C9J1Z8;F8WDB3;F8WCJ5;F5H6T5;F5H1V1	P84085;C9J1Z8	ADP-ribosylation factor 5	ARF5	3240100	1814700	1430400
Q9NP61;E9PB03;C9JZR4;F5GYF6;B0QYV8;B0QYV9	Q9NP61;E9PB03;C9JZR4;F5GYF6	ADP-ribosylation factor GTPase-activating protein 3	ARFGAP3	3444900	10312000	9803000
Q9NWB6;Q9NWB6-2;E7EUG0	Q9NWB6;Q9NWB6-2;E7EUG0	Arginine and glutamate-rich protein 1	ARGLU1	1340500	37947000	5365100
Q8IWW6;Q504X1;Q8IWW6-2;H0Y5D8	Q8IWW6;Q504X1;Q8IWW6-2;H0Y5D8	Rho GTPase-activating protein 12	ARHGAP12	36383	323530	251120
Q8N392;Q8N392-2	Q8N392;Q8N392-2	Rho GTPase-activating protein 18	ARHGAP18	4986400	52356000	22020000
Q7Z5H3-2;B4DED8;A6NDI7;Q7Z5H3;Q7Z5H3-3;A6NHM7;A6NJ38;D6R9V6;Q7Z5H3-4	Q7Z5H3-2;B4DED8;A6NDI7;Q7Z5H3;Q7Z5H3-3;A6NHM7;A6NJ38;D6R9V6;Q7Z5H3-4	Rho GTPase-activating protein 22	ARHGAP22	60542	91181	76419
Q8N264;Q8N264-3;Q8N264-2;D6RCP5;Q8N264-4;D6RBC2;D6RHH1	Q8N264;Q8N264-3;Q8N264-2;D6RCP5	Rho GTPase-activating protein 24	ARHGAP24	5360900	3013900	1654800
Q6ZUM4;E9PIR1;F8WBX1;Q6ZUM4-3;E9PNT2;Q6ZUM4-2;B7Z6T0;F8WBN5;Q6ZUM4-4;E9PNX6	Q6ZUM4;E9PIR1;F8WBX1;Q6ZUM4-3;E9PNT2;Q6ZUM4-2;B7Z6T0	Rho GTPase-activating protein 27	ARHGAP27	1036900	938420	201090
Q52LW3;F8VWZ8;Q52LW3-2	Q52LW3;F8VWZ8	Rho GTPase-activating protein 29	ARHGAP29	5972300	12759000	7847100
Q9NRY4;Q9NRY4-2;A2RRE5	Q9NRY4;Q9NRY4-2;A2RRE5	Rho GTPase-activating protein 35	ARHGAP35;GRLF1	1644400	2026900	759290
P52566;F5H3P3;H0YGX7;F5H6Q0;F5H2R5	P52566;F5H3P3;H0YGX7;F5H6Q0;F5H2R5	Rho GDP-dissociation inhibitor 2	ARHGDIB	1292300000	1850000000	459800000
O15013;O15013-6;O15013-5;O15013-4;O15013-7;H0YAN8;C9JE94;E9PB39	O15013;O15013-6;O15013-5;O15013-4;O15013-7;H0YAN8	Rho guanine nucleotide exchange factor 10	ARHGEF10	4518200	12261000	4017800
O15085-2;O15085;F8W8P9	O15085-2;O15085;F8W8P9	Rho guanine nucleotide exchange factor 11	ARHGEF11	0	308470	171530
Q9NZN5-2;Q9NZN5;E9PMR6	Q9NZN5-2;Q9NZN5;E9PMR6	Rho guanine nucleotide exchange factor 12	ARHGEF12	1591900	2463400	1806300
O94989;E7ERD8	O94989;E7ERD8	Rho guanine nucleotide exchange factor 15	ARHGEF15	0	6204600	1169700
Q96PE2	Q96PE2	Rho guanine nucleotide exchange factor 17	ARHGEF17	1224000	854640	353300
P36404;G3V184	P36404;G3V184	ADP-ribosylation factor-like protein 2	ARL2	14389000	32224000	5734600
O75915;E9PER8;B4DWQ6;F8WF33;C9JQU6;F8WF90	O75915;E9PER8	PRA1 family protein 3	ARL6IP5	181470000	1283600000	84346000
Q96BM9	Q96BM9	ADP-ribosylation factor-like protein 8A	ARL8A	10038000	30263000	6654300
P49407;P49407-2;E9PM35;H0YET9	P49407;P49407-2;E9PM35	Beta-arrestin-1	ARRB1	4828200	20330000	13217000
P15848;Q8N322	P15848;Q8N322	Arylsulfatase B	ARSB	1921300	5110300	5979800
O00192;E9PDC3;O00192-2;C9JJX6;E7EV58	O00192;E9PDC3;O00192-2;C9JJX6;E7EV58	Armadillo repeat protein deleted in velo-cardio-facial syndrome	ARVCF	2022600	5145000	2888700
Q13510-2;Q13510;E9PDS0;E7EMM4;E7ERV9	Q13510-2;Q13510;E9PDS0;E7EMM4;E7ERV9	Acid ceramidase;Acid ceramidase subunit alpha;Acid ceramidase subunit beta	ASAH1	196330	7339700	2056100
F8WBW0;Q9ULH1-2;Q9ULH1;H0YBF7;H0YBM4;H0YBY9;E5RFD9	F8WBW0;Q9ULH1-2;Q9ULH1;H0YBF7	Arf-GAP with SH3 domain, ANK repeat and PH domain-containing protein 1	ASAP1	792280	3017600	885130
O43150;O43150-2	O43150;O43150-2	Arf-GAP with SH3 domain, ANK repeat and PH domain-containing protein 2	ASAP2	3022500	4920700	1732000
Q8N3C0;E7EW23;E5RFZ0;Q9H5A2	Q8N3C0	Activating signal cointegrator 1 complex subunit 3	ASCC3	2812400	7758600	2425000
Q9Y294	Q9Y294	Histone chaperone ASF1A	ASF1A	40080000	46624000	13540000
Q9UBL3;Q9UBL3-3;Q9UBL3-2;F5H8F7;F5H4L4;H0YBF6;E5RFH5	Q9UBL3;Q9UBL3-3;Q9UBL3-2;F5H8F7	Set1/Ash2 histone methyltransferase complex subunit ASH2	ASH2L	4461100	9998100	3861100
P04424;E7EMI0;E9PE48;F8W943;Q6XYD2	P04424;E7EMI0;E9PE48	Argininosuccinate lyase	ASL	4159100	19411000	5431800
O95671;O95671-2;F5GXH4;E7ER97	O95671;O95671-2;F5GXH4;E7ER97	N-acetylserotonin O-methyltransferase-like protein	ASMTL	26104000	36692000	11117000
O43681;E7EVN0	O43681;E7EVN0	ATPase ASNA1	ASNA1	10035000	54474000	8830500
P08243;E9PCI3;E9PCX6;F8WEJ5;C9J057;C9JT45;C9JM09	P08243;E9PCI3;E9PCX6	Asparagine synthetase [glutamine-hydrolyzing];Asparagine synthetase	ASNS	5964400	12109000	1040900
Q12797;F5H667;F8W7A9;E5RHK2;E5RG56;Q12797-2;Q8TB28;Q6NXR7;E5RHJ2;Q9H291;B7ZM95;B4DIC9;Q12797-3;Q12797-4;E5RG29;G3XAN5	Q12797;F5H667	Aspartyl/asparaginyl beta-hydroxylase	ASPH	9379200	22133000	7556500
Q9NVI7-2;Q9NVI7;H0Y2W2;G3V1I6;E9PDY1;A8MSP6;Q5SV14;A6NFL3;Q5T9A2	Q9NVI7-2;Q9NVI7;H0Y2W2;G3V1I6	ATPase family AAA domain-containing protein 3A	ATAD3A	0	21574000	8860000
Q8NHH9;Q8NHH9-2;Q8NHH9-4;B7Z7X8;B5MCN0;Q8NHH9-3;C9JQQ5	Q8NHH9;Q8NHH9-2;Q8NHH9-4;B7Z7X8;B5MCN0;Q8NHH9-3;C9JQQ5	Atlastin-2	ATL2	791110	2255400	2871400
Q13315;E9PFP9;E9PIN0;E9PIQ5;E9PRG7;H0YEC6	Q13315;E9PFP9	Serine-protein kinase ATM	ATM	344940	386460	452090
E5RIM7;O00244;E5RGN3	E5RIM7;O00244;E5RGN3	Copper transport protein ATOX1	ATOX1	261710000	188660000	4151600
Q9Y2G3;H0Y854	Q9Y2G3	Probable phospholipid-transporting ATPase IF	ATP11B	1031200	1434200	11141000
Q8NB49;Q8NB49-4;Q8NB49-3;Q8NB49-2	Q8NB49;Q8NB49-4;Q8NB49-3;Q8NB49-2	Probable phospholipid-transporting ATPase IG	ATP11C	1558100	2242200	1456400
Q9HD20;Q9HD20-2;Q9HD20-3	Q9HD20;Q9HD20-2	Probable cation-transporting ATPase 13A1	ATP13A1	3559400	14811000	10381000
P05026;P05026-2;A6NGH2;B7Z9S8	P05026;P05026-2;A6NGH2;B7Z9S8	Sodium/potassium-transporting ATPase subunit beta-1	ATP1B1	12873000	18240000	4916000
P20020;P20020-4;P20020-3;P20020-6;P20020-2;P20020-5;E7ERY9;H0YHH6;F8W1V5	P20020;P20020-4;P20020-3;P20020-6;P20020-2;P20020-5;E7ERY9	Plasma membrane calcium-transporting ATPase 1	ATP2B1	2620500	4906400	2876700
P23634;P23634-8;P23634-6;P23634-7;P23634-2;P23634-3;P23634-4;P23634-5;E7EME2;Q01814-2;Q01814-3;Q01814-7;Q01814-4	P23634;P23634-8;P23634-6;P23634-7;P23634-2;P23634-3;P23634-4;P23634-5	Plasma membrane calcium-transporting ATPase 4	ATP2B4	9961900	20714000	9987100
P25705;A8K092	P25705;A8K092	ATP synthase subunit alpha, mitochondrial;ATP synthase subunit alpha	ATP5A1	273730000	994880000	182510000
P18859;A8MUH2	P18859;A8MUH2	ATP synthase-coupling factor 6, mitochondrial	ATP5J	201790000	357030000	27037000
O75787;B7Z9I3;B7Z413;B7Z1I9;H0Y750	O75787;B7Z9I3;B7Z413;B7Z1I9;H0Y750	Renin receptor	ATP6AP2	8396700	15926000	3259600
B7Z3B7;F5H569;Q93050;Q93050-1;B7Z641;F5H1T6	B7Z3B7;F5H569;Q93050;Q93050-1;B7Z641	V-type proton ATPase 116 kDa subunit a isoform 1	ATP6V0A1	8262200	14243000	3355200
O43520	O43520	Probable phospholipid-transporting ATPase IC	ATP8B1	1431500	1024600	492770
O75110;O75110-2	O75110;O75110-2	Probable phospholipid-transporting ATPase IIA	ATP9A	1765800	1174000	377630
Q8N5M1;E9PMH4;C9J2Q2	Q8N5M1;E9PMH4;C9J2Q2	ATP synthase mitochondrial F1 complex assembly factor 2	ATPAF2	8685800	17795000	1744000
Q7L8W6;H0YNH5;H0YND7	Q7L8W6;H0YNH5	ATP-binding domain-containing protein 4	ATPBD4	4439200	7012000	569000
Q9UII2;Q9UII2-2;Q9UII2-3	Q9UII2	ATPase inhibitor, mitochondrial	ATPIF1	9069000	131180000	64368000
Q13535;Q13535-3;Q13535-2;H0Y9K2;H0Y8Y6;H0Y8R8	Q13535;Q13535-3;Q13535-2	Serine/threonine-protein kinase ATR	ATR	390820	2716800	786480
P46100;P46100-4;P46100-3;P46100-5;P46100-2;P46100-6;F8WDE0;Q5H9A3;E9PCV7	P46100;P46100-4;P46100-3;P46100-5;P46100-2;P46100-6;F8WDE0	Transcriptional regulator ATRX	ATRX	2373100	1703400	2359400
Q9UBB4;Q9UBB4-2;B1AHE3;E7ESH8;E9PCY2;B1AHE4;H0Y7N2	Q9UBB4;Q9UBB4-2;B1AHE3	Ataxin-10	ATXN10	5490200	23796000	7475300
Q8WWM7;Q8WWM7-3;Q8WWM7-2;A8K1R6;Q8WWM7-4;Q8WWM7-5;Q8WWM7-6;C9JXV8;Q8WWM7-7	Q8WWM7;Q8WWM7-3;Q8WWM7-2;A8K1R6;Q8WWM7-4;Q8WWM7-5;Q8WWM7-6	Ataxin-2-like protein	ATXN2L	8415600	45171000	30964000
F5H4C0;F5H7N7;F5H096;F5H211;E9PEE0;E9PE62;P54252;P54252-2;C9JQV6;E9PB63;G3V3R7;H0YFR2;P54252-3;G3V4U9;G3V328;G3V2G1;E9PJN5;G3V3T6;G3V526;D6RDL9;G3V2G2;G3V5H3;G3V4F4;G3V4F5;G3V3S5;G3V390;G3V4B1;D6R9I5;G3V3T0;D3VVP3;G3V3A6	F5H4C0;F5H7N7;F5H096;F5H211;E9PEE0;E9PE62;P54252;P54252-2;C9JQV6;E9PB63;G3V3R7;H0YFR2;P54252-3;G3V4U9;G3V328;G3V2G1;E9PJN5;G3V3T6;G3V526;D6RDL9;G3V2G2	Ataxin-3	ATXN3	9119600	20007000	7547100
P30530;P30530-2	P30530;P30530-2	Tyrosine-protein kinase receptor UFO	AXL	1826700	4433700	3246300
Q9UPN4;Q9UPN4-2;Q9UPN4-3	Q9UPN4;Q9UPN4-2;Q9UPN4-3	5-azacytidine-induced protein 1	AZI1	847110	1578400	804000
P61769;F5H6I0;H0YLF3	P61769;F5H6I0;H0YLF3	Beta-2-microglobulin;Beta-2-microglobulin form pI 5.3	B2M	41436000	457060000	141110000
O95817;C9JFK9	O95817;C9JFK9	BAG family molecular chaperone regulator 3	BAG3	5181700	45228000	19494000
Q8IXM2;H0YIS7;C9J4G0;F8W1H0;F8W038;E9PB29	Q8IXM2;H0YIS7;C9J4G0;F8W1H0;F8W038;E9PB29	Chromatin complexes subunit BAP18	BAP18;C17orf49	1010300	16446000	10635000
Q07812-2;Q07812;Q07812-8;Q07812-5;Q07812-7;Q07812-4;H0YA56;Q07812-6	Q07812-2;Q07812;Q07812-8;Q07812-5;Q07812-7	Apoptosis regulator BAX	BAX	4282400	93710000	36156000
Q9NRL2;Q9NRL2-2;F5H239	Q9NRL2;Q9NRL2-2;F5H239	Bromodomain adjacent to zinc finger domain protein 1A	BAZ1A	1920100	2650300	785710
Q9UIG0;Q9UIG0-2	Q9UIG0;Q9UIG0-2	Tyrosine-protein kinase BAZ1B	BAZ1B	5813600	10396000	3935100
Q9UIF8;Q9UIF8-3;Q9UIF8-5;Q9UIF8-2;Q9UIF8-4	Q9UIF8;Q9UIF8-3;Q9UIF8-5;Q9UIF8-2;Q9UIF8-4	Bromodomain adjacent to zinc finger domain protein 2B	BAZ2B	377020	403550	98462
P50895	P50895	Basal cell adhesion molecule	BCAM	3563500	7904900	3201600
F5H5P2;P12694;B4DP47;F5GXU9;E7ESE6;H0YH31	F5H5P2;P12694;B4DP47;F5GXU9	2-oxoisovalerate dehydrogenase subunit alpha, mitochondrial	BCKDHA	5007300	12348000	8267300
O95999	O95999	B-cell lymphoma/leukemia 10	BCL10	41460	24223000	11753000
P11274;P11274-2;H0Y2V4;A9UF05;A9UF01;E9PGJ4;A9UF04;H0Y554;E9PCM1	P11274;P11274-2;H0Y2V4	Breakpoint cluster region protein	BCR	3800200	12104000	4382500
Q9BUT1;Q9BUT1-2;D6RIR6;D6R9U8;D6R9P2;D6RFG2;D6RBF6	Q9BUT1;Q9BUT1-2	3-hydroxybutyrate dehydrogenase type 2	BDH2	446370	29799000	7717000
P21810;A6NLG9;C9JKG1	P21810;A6NLG9;C9JKG1	Biglycan	BGN	1502300	22830000	14648000
Q8TD16-2;Q8TD16	Q8TD16-2;Q8TD16	Protein bicaudal D homolog 2	BICD2	7039700	17742000	6037200
O00499-2;O00499-6;O00499;O00499-11;O00499-4;O00499-7;O00499-9;O00499-5;O00499-3;O00499-8;O00499-10;Q9UBW5;F5H0W4;Q9UBW5-2	O00499-2;O00499-6;O00499;O00499-11;O00499-4;O00499-7;O00499-9;O00499-5;O00499-3;O00499-8;O00499-10	Myc box-dependent-interacting protein 1	BIN1	23586000	51464000	38646000
Q9NQY0;Q9NQY0-2;E5RHU4;E5RJI6	Q9NQY0;Q9NQY0-2;E5RHU4	Bridging integrator 3	BIN3	4875700	2174800	4917600
O15392;O15392-2;O15392-4;O15392-5;G8JLJ6;O15392-3;O15392-6;O15392-7	O15392;O15392-2;O15392-4;O15392-5	Baculoviral IAP repeat-containing protein 5	BIRC5	10123000	18200000	1733100
Q13867;E7EMN3	Q13867;E7EMN3	Bleomycin hydrolase	BLMH	9121500	15440000	3411800
P13497;P13497-6;P13497-2;P13497-5;P13497-4;Q9Y6L7	P13497;P13497-6;P13497-2;P13497-5;P13497-4	Bone morphogenetic protein 1	BMP1	369580	923590	252650
P22004;H0YFR7;B4DUF7	P22004;H0YFR7;B4DUF7	Bone morphogenetic protein 6	BMP6	275500	716020	467850
Q14692;A8MV67;A8MXU9	Q14692	Ribosome biogenesis protein BMS1 homolog	BMS1	10407000	16858000	6300700
P51813;Q08881	P51813	Cytoplasmic tyrosine-protein kinase BMX	BMX	12089000	34741000	17022000
O60238;H0YBC7;B0AZS9	O60238;H0YBC7;B0AZS9	BCL2/adenovirus E1B 19 kDa protein-interacting protein 3-like	BNIP3L	3740000	58563000	17701000
Q9H3K6;Q9H3K6-2	Q9H3K6;Q9H3K6-2	BolA-like protein 2	BOLA2	104360000	458240000	311350000
Q53S33	Q53S33	BolA-like protein 3	BOLA3	4172700	5880100	3333400
Q14137;Q96Q25;E9PIF8;E9PRN9	Q14137;Q96Q25	Ribosome biogenesis protein BOP1	BOP1;KM-PA-2	16971000	38791000	22267000
P07738;C9JH23	P07738	Bisphosphoglycerate mutase	BPGM	6561700	15182000	6732500
E9PE19	E9PE19		BPTF	757340	717700	881610
P51587;E9PIQ1	P51587	Breast cancer type 2 susceptibility protein	BRCA2	22527	50976	23939
Q8WY22	Q8WY22	BRI3-binding protein	BRI3BP	2090200	20968000	5629600
Q8TDN6	Q8TDN6	Ribosome biogenesis protein BRX1 homolog	BRIX1	14088000	64840000	43191000
E7EPE1;Q10589	E7EPE1;Q10589	Bone marrow stromal antigen 2	BST2	1367900	4567000	4605100
A6NHF2;B4DLJ9;P43251;F8W1Q3	A6NHF2;B4DLJ9;P43251;F8W1Q3	Biotinidase	BTD	1650200	1132700	316510
P20290-2;D6RDG3;H0Y9Y1	P20290-2;D6RDG3;H0Y9Y1		BTF3	1224300	290520000	34175000
O60566-3;O60566;C9JLW5;O60566-2;H0YN44;H0YMK5	O60566-3;O60566;C9JLW5;O60566-2	Mitotic checkpoint serine/threonine-protein kinase BUB1 beta	BUB1B	489300	780670	618010
O43684;O43684-2;B4DDM6	O43684;O43684-2;B4DDM6	Mitotic checkpoint protein BUB3	BUB3	32233000	207070000	97748000
Q13895;F8WBL2	Q13895	Bystin	BYSL	207790	18387000	5965300
Q7L1Q6;Q7L1Q6-2;C9IZ80;C9JFN4;C9JWF5;C9J188;C9JV57	Q7L1Q6;Q7L1Q6-2;C9IZ80;C9JFN4	Basic leucine zipper and W2 domain-containing protein 1	BZW1	8177300	28202000	4420800
Q496Y1;Q7Z3E2;H0Y7V5;F6VCB7	Q496Y1;Q7Z3E2	Uncharacterized protein C10orf118	C10orf118	119760	286670	759740
Q86WR7;A6NDS2;Q86WR7-2;D3DRR9	Q86WR7;A6NDS2;Q86WR7-2;D3DRR9	Uncharacterized protein C10orf47	C10orf47	0	1942200	1035300
Q9H0W9;Q9H0W9-2;Q9H0W9-3;E9PQS1;E9PPB5;E9PIP1;E9PLB3;E9PLC5;E9PSC3;E9PR95;Q9H0W9-4	Q9H0W9;Q9H0W9-2;Q9H0W9-3;E9PQS1;E9PPB5;E9PIP1;E9PLB3;E9PLC5;E9PSC3;E9PR95	Ester hydrolase C11orf54	C11orf54	7035300	19532000	7355500
E9PR47;E9PNP3;Q9H7C9;E9PIQ4;E9PLK9;Q9H7C9-2;E9PJP1;Q9H7C9-3	E9PR47;E9PNP3;Q9H7C9;E9PIQ4	UPF0366 protein C11orf67	C11orf67	0	54710000	9799600
Q9H3H3-3;Q9H3H3-2;Q9H3H3	Q9H3H3-3;Q9H3H3-2;Q9H3H3	UPF0696 protein C11orf68	C11orf68	2104300	14263000	1991400
Q8N999;C9J663;Q8N999-3	Q8N999;C9J663;Q8N999-3	Uncharacterized protein C12orf29	C12orf29	4109200	12971000	4490700
Q9NQ89;F5GXX6;F5H744;F5H271	Q9NQ89;F5GXX6;F5H744;F5H271	Uncharacterized protein C12orf4	C12orf4	591880	733290	446790
Q7Z3D6-2;Q7Z3D6;Q7Z3D6-3;G8JLP2;Q7Z3D6-5;Q7Z3D6-4;H0YB09;H0YB62;H0YB11	Q7Z3D6-2;Q7Z3D6;Q7Z3D6-3;G8JLP2;Q7Z3D6-5;Q7Z3D6-4;H0YB09;H0YB62	UPF0317 protein C14orf159, mitochondrial	C14orf159	597250	13493000	3583000
Q7Z6K5;E2QRD5;H0YMP5;H0YL85;H0YMK0;H0YL03	Q7Z6K5;E2QRD5	UPF0552 protein C15orf38	C15orf38;C15orf38-AP3S2	23126000	40639000	19287000
Q6ZUT6;Q6ZUT6-4;Q6ZUT6-2;Q6ZUT6-3;H0YM82	Q6ZUT6;Q6ZUT6-4;Q6ZUT6-2	Uncharacterized protein C15orf52	C15orf52	419060	5026400	732510
E7EWW0;Q7Z3J2;F5H7K1;G5E9I3;C9J7I2;Q7Z3J2-2;F6S1J4	E7EWW0;Q7Z3J2;F5H7K1;G5E9I3;C9J7I2;Q7Z3J2-2	UPF0505 protein C16orf62	C16orf62	5871400	5006700	689290
Q1ED39	Q1ED39	Protein C16orf88	C16orf88	585020	2055200	3435800
Q6PK18-2;Q6PK18	Q6PK18-2;Q6PK18	PKHD domain-containing transmembrane protein C17orf101	C17orf101	4532300	5475000	2883500
Q53F19;Q53F19-2	Q53F19;Q53F19-2	Uncharacterized protein C17orf85	C17orf85	1881200	6405400	5315200
Q9NUL5;Q9NUL5-4;Q9NUL5-3;Q9NUL5-2	Q9NUL5;Q9NUL5-4;Q9NUL5-3;Q9NUL5-2	UPF0515 protein C19orf66	C19orf66	703140	6321200	199610
Q96EU7	Q96EU7	C1GALT1-specific chaperone 1	C1GALT1C1	2222000	1420400	3398400
Q9NWV4;B1ARP7	Q9NWV4	UPF0587 protein C1orf123	C1orf123	72590000	206980000	109350000
Q9H246;B1AKK6	Q9H246;B1AKK6	Uncharacterized protein C1orf21	C1orf21	1061300	1469800	868530
Q8N6N3;Q8N6N3-2	Q8N6N3;Q8N6N3-2	UPF0690 protein C1orf52	C1orf52	3550900	5143700	3967900
Q07021	Q07021	Complement component 1 Q subcomponent-binding protein, mitochondrial	C1QBP	325530000	404470000	221730000
Q96MY1;C9JX76;Q96MY1-2;O94818;B4DSQ0;F5H1E3;O94818-2;B3KRF4	Q96MY1;C9JX76;Q96MY1-2	Uncharacterized protein C20orf112	C20orf112	3457800	7551800	1661600
A8MSH5;Q9BY42;A2A2L5;A2A2L6	A8MSH5;Q9BY42;A2A2L5	UPF0549 protein C20orf43	C20orf43	7852100	17592000	10973000
P30042;F2Z2Q0;P30042-2	P30042;F2Z2Q0;P30042-2	ES1 protein homolog, mitochondrial	C21orf33	7410200	47002000	10581000
P57076;C9J818;F8VZ95;D3DSE6;F5GXV2;C9JX57;Q9NX33	P57076;C9J818;F8VZ95;D3DSE6;F5GXV2;C9JX57	Uncharacterized protein C21orf59	C21orf59	16040000	30794000	6074600
Q8N357;F8WCT7	Q8N357;F8WCT7	Transmembrane protein C2orf18	C2orf18	1503400	6228400	154390
B5MDU6;Q9H6V9-2;Q9H6V9;B7ZAJ5;B5MCU4;B7ZA47;B4DRG3;C9JUM0;D3YTH1;B5MCE2	B5MDU6;Q9H6V9-2;Q9H6V9;B7ZAJ5;B5MCU4;B7ZA47	UPF0554 protein C2orf43	C2orf43	3715300	3082600	661100
Q8NDZ4;B7Z1W3;C9JY09;E7ET39	Q8NDZ4;B7Z1W3;C9JY09;E7ET39	Deleted in autism protein 1	C3orf58	8290800	15885000	4122100
Q5T280;E7ESY7	Q5T280;E7ESY7	Uncharacterized protein C9orf114	C9orf114	585290	4081700	4768100
Q9NZ63;E7EVT7	Q9NZ63;E7EVT7	Uncharacterized protein C9orf78	C9orf78	14984000	27923000	15188000
Q9Y6J0;G5E9F3;F5H5W5;C9J068;C9JT60	Q9Y6J0;G5E9F3;F5H5W5;C9J068;C9JT60	Calcineurin-binding protein cabin-1	CABIN1	271910	59061	26582
Q5VU97;Q5VU97-2	Q5VU97	VWFA and cache domain-containing protein 1	CACHD1	631670	243070	53099
P54289;P54289-5;P54289-4;F8WC36;P54289-2;P54289-3;H0Y715;E7ERK3;B7Z658	P54289;P54289-5;P54289-4;F8WC36;P54289-2;P54289-3	Voltage-dependent calcium channel subunit alpha-2/delta-1;Voltage-dependent calcium channel subunit alpha-2-1;Voltage-dependent calcium channel subunit delta-1	CACNA2D1	4654100	11117000	7419500
Q9HB71;B3KSF1;Q5R370;Q9HB71-2;B2ZWH1	Q9HB71;B3KSF1;Q5R370	Calcyclin-binding protein	CACYBP	453100000	803160000	409070000
P27708;F8VPD4;H0YGP4;P31327;P31327-2	P27708;F8VPD4	CAD protein;Glutamine-dependent carbamoyl-phosphate synthase;Aspartate carbamoyltransferase;Dihydroorotase	CAD	11468000	73253000	26702000
Q16602;E7EN01	Q16602	Calcitonin gene-related peptide type 1 receptor	CALCRL	117300000	252840000	121660000
Q05682-4;F5H1Z9;Q05682-5;E9PGZ1;C9J813	Q05682-4;F5H1Z9;Q05682-5;E9PGZ1;C9J813		CALD1	279460	29410000	7620300
P27797	P27797	Calreticulin	CALR	350070000	772870000	253190000
E9PF82;Q13557-11;Q13557-4;Q13557-6;E9PBG7;Q13557-3;Q13557;D6R938;Q13557-5;Q13557-10;Q13557-9;Q13557-8;Q13557-12;H0Y9J2;H0Y9C2;Q9UQM7-2;Q9UQM7;E7EQE4;E9PBE8;D6RHX9	E9PF82;Q13557-11;Q13557-4;Q13557-6;E9PBG7;Q13557-3;Q13557;D6R938;Q13557-5;Q13557-10;Q13557-9;Q13557-8;Q13557-12;H0Y9J2	Calcium/calmodulin-dependent protein kinase type II subunit delta	CAMK2D	5793300	15141000	5877200
Q5T5Y3-3;Q5T5Y3;Q5T5Y3-2	Q5T5Y3-3;Q5T5Y3;Q5T5Y3-2	Calmodulin-regulated spectrin-associated protein 1	CAMSAP1	455120	704110	337220
P40121;B4DU58;B8ZZS7;E7ENU9;E7EUE9;E7EUR2;B8ZZL6	P40121;B4DU58;B8ZZS7;E7ENU9;E7EUE9;E7EUR2	Macrophage-capping protein	CAPG	36914000	161610000	95039000
P07384;E9PRM1;E9PQB3;E9PLQ6;E9PSA6;E9PJA6;E9PMC6;E9PLC9;E9PJJ3;E9PLX0;E9PIA9;E9PL37	P07384	Calpain-1 catalytic subunit	CAPN1	35948000	100040000	21867000
Q9Y6W3	Q9Y6W3	Calpain-7	CAPN7	21106	40004	388360
Q14444;Q14444-2;G3V153;E9PLA9;E9PEK6;E9PP31	Q14444;Q14444-2;G3V153;E9PLA9;E9PEK6	Caprin-1	CAPRIN1	61228000	191580000	34924000
P47755;A8MW68;F8W9N7;B4DG50;C9JUG7;F8WED3	P47755;A8MW68;F8W9N7;B4DG50;C9JUG7	F-actin-capping protein subunit alpha-2	CAPZA2	56414000	104690000	35665000
E7EQ40;B1AK88;P47756-2;P47756;B1AK87;B1AK85;F6USW4;F6Q0E3	E7EQ40;B1AK88;P47756-2;P47756;B1AK87;B1AK85;F6USW4	F-actin-capping protein subunit beta	CAPZB	134340000	467640000	90812000
Q9BXL7	Q9BXL7	Caspase recruitment domain-containing protein 11	CARD11	134040	215530	274730
Q5EG05;Q5EG05-2;E9PQW1	Q5EG05;Q5EG05-2;E9PQW1	Caspase recruitment domain-containing protein 16	CARD16	1926200	2005300	8558500
E9PEM7;G3XAM9;Q9Y2G2;Q9Y2G2-3;Q9Y2G2-2;B7Z7N9;E5RHJ3	E9PEM7;G3XAM9;Q9Y2G2	Caspase recruitment domain-containing protein 8	CARD8	6005800	9985900	5589500
Q9HA77;F5H623	Q9HA77	Probable cysteine--tRNA ligase, mitochondrial	CARS2	162200	4967000	2021300
O15234;B4DKR6	O15234;B4DKR6	Protein CASC3	CASC3	637370	1679900	428110
G5E934;Q6P4E1;Q6P4E1-2;H0YM51;H0YMR0;Q6P4E1-3;Q8N7K6;H0YKJ7	G5E934;Q6P4E1;Q6P4E1-2	Protein CASC4	CASC4	304210	2180800	3580500
Q8NG31;Q8NG31-2;Q8NG31-4;E7EUS1;Q8NG31-3;H0YCZ2;H0YEY7	Q8NG31;Q8NG31-2;Q8NG31-4;E7EUS1;Q8NG31-3;H0YCZ2	Protein CASC5	CASC5	330720	203540	570910
P55212;D6RBM3;P55212-2	P55212;D6RBM3	Caspase-6;Caspase-6 subunit p18;Caspase-6 subunit p11	CASP6	2241600	8675700	3181800
P55210-3;P55210;B4DUB5;Q5SVL2;A6NF73;Q5SVL1	P55210-3;P55210;B4DUB5;Q5SVL2;A6NF73;Q5SVL1	Caspase-7;Caspase-7 subunit p20;Caspase-7 subunit p11	CASP7	8246800	7044600	11013000
P04040	P04040	Catalase	CAT	11259000	48963000	18806000
Q03135	Q03135	Caveolin-1	CAV1	125160000	535060000	141560000
Q13951-2;Q13951	Q13951-2;Q13951	Core-binding factor subunit beta	CBFB	23957000	115060000	61377000
P35520-2;P35520;B7Z2D6;F5H2U1;C9JMA6	P35520-2;P35520;B7Z2D6;F5H2U1;C9JMA6	Cystathionine beta-synthase;Cysteine synthase	CBS	1094000	8150400	1959300
E9PCS5;P83916;B5MD17;C9JWS9	E9PCS5;P83916;B5MD17	Chromobox protein homolog 1	CBX1	52353000	90290000	31850000
P45973;G3V1X9;F8VNY3	P45973;G3V1X9	Chromobox protein homolog 5	CBX5	202860000	269380000	116490000
Q96A19	Q96A19	Coiled-coil domain-containing protein 102A	CCDC102A	673630	1363200	423920
O60826;F5GXW9	O60826;F5GXW9	Coiled-coil domain-containing protein 22	CCDC22	7937800	9592400	7397700
Q8N954;Q8N954-2	Q8N954;Q8N954-2	Coiled-coil domain-containing protein 75	CCDC75	286720	5275000	6597800
Q9NUP7;Q9NUP7-2;Q5VVL2;Q5VVK9	Q9NUP7;Q9NUP7-2;Q5VVL2	tRNA guanosine-2-O-methyltransferase TRM13 homolog	CCDC76	412530	478090	110960
Q76M96-2;Q76M96;E7ENF7	Q76M96-2;Q76M96;E7ENF7	Coiled-coil domain-containing protein 80	CCDC80	415710	108730	88824
A6NKD9;H0YJE0;H0YJY5;G3V2D7;G3V5D5;G3V4C8	A6NKD9;H0YJE0;H0YJY5;G3V2D7;G3V5D5	Coiled-coil domain-containing protein 85C	CCDC85C	294260	1889700	7562100
Q9H6F5;E7ES61;B4DY99;H0YG79	Q9H6F5	Coiled-coil domain-containing protein 86	CCDC86	45317	12240000	12184000
Q3V6T2;Q3V6T2-2;Q3V6T2-3;Q3V6T2-4;B7ZM78;H0Y470;H0Y7U8;H0Y7K3;B3KW94;C9J225	Q3V6T2;Q3V6T2-2;Q3V6T2-3;Q3V6T2-4;B7ZM78	Girdin	CCDC88A	1802000	2968700	2004600
Q9P219;Q9P219-2;F8W8F4;Q9P219-3;B4DZB8	Q9P219	Protein Daple	CCDC88C	1166700	1986600	417150
Q9BW85;F5H2Z1	Q9BW85	Coiled-coil domain-containing protein 94	CCDC94	7475700	12147000	2871700
P51946;E9PDB6;D6RG18;D6RHI7	P51946;E9PDB6;D6RG18;D6RHI7	Cyclin-H	CCNH	8839600	8714400	4913300
O60563	O60563	Cyclin-T1	CCNT1	0	4027700	2182100
Q8ND76;Q8ND76-2;Q8ND76-3;B7Z8E4	Q8ND76;Q8ND76-2;Q8ND76-3;B7Z8E4	Cyclin-Y	CCNY	11653000	8981900	5013600
Q8N7R7;Q8N7R7-3;Q8N7R7-2	Q8N7R7;Q8N7R7-3;Q8N7R7-2	Cyclin-Y-like protein 1	CCNYL1	10326000	14006000	13851000
O14618;E9PP76;E9PK03	O14618;E9PP76	Copper chaperone for superoxide dismutase;Superoxide dismutase [Cu-Zn]	CCS	17437000	34353000	16907000
P49368;E9PAQ6;B4DUR8;P49368-2;Q5SZX6;E9PRC8;Q5SZW8;E9PQ35;Q5SZX9;E9PM09	P49368;E9PAQ6;B4DUR8;P49368-2	T-complex protein 1 subunit gamma	CCT3	215720000	759010000	308500000
P50991;F5H5W3;B7Z9L0;B7Z2F4	P50991;F5H5W3;B7Z9L0;B7Z2F4	T-complex protein 1 subunit delta	CCT4	202710000	507160000	168260000
P48643;E9PCA1;B7ZAR1;E7EWW2;E7ENZ3;B4DYD8;D6RIZ7;H0Y914	P48643;E9PCA1;B7ZAR1;E7EWW2;E7ENZ3;B4DYD8	T-complex protein 1 subunit epsilon	CCT5	336790000	639020000	124590000
P40227;B4DPJ8;A6NCD2	P40227;B4DPJ8;A6NCD2	T-complex protein 1 subunit zeta	CCT6A	116230000	472280000	95208000
Q99832;B8ZZC9;B7Z4T9;B7Z4Z7;F5GZK5;B7Z1C9;A8MWI8;F8WAM2;F8WBP8	Q99832;B8ZZC9;B7Z4T9;B7Z4Z7;F5GZK5;B7Z1C9;A8MWI8	T-complex protein 1 subunit eta	CCT7	61491000	408840000	68301000
P50990;G5E9B2;B4DEM7;B4DQH4	P50990;G5E9B2;B4DEM7;B4DQH4	T-complex protein 1 subunit theta	CCT8	102520000	542800000	231350000
Q6YHK3;Q6YHK3-4;Q6YHK3-3	Q6YHK3;Q6YHK3-4	CD109 antigen	CD109	27926000	30561000	1581500
P48509;E9PMR4;E9PL82;E9PRJ3;E9PI15;E9PLZ6;E9PJC8	P48509;E9PMR4;E9PL82;E9PRJ3	CD151 antigen	CD151	7133200	117760000	73526000
Q9NZQ7;Q9NZQ7-3;Q9NZQ7-2	Q9NZQ7;Q9NZQ7-3;Q9NZQ7-2	Programmed cell death 1 ligand 1	CD274	1744500	7900500	4776400
Q5ZPR3;Q5ZPR3-2;H0YL10;H0YN29;Q5ZPR3-4;H0YK40;Q5ZPR3-3	Q5ZPR3;Q5ZPR3-2;H0YL10;H0YN29;Q5ZPR3-4	CD276 antigen	CD276	3144800	11891000	7973600
Q9NPF0;F5H6D3	Q9NPF0	CD320 antigen	CD320	4700400	5567000	2963900
O15446-2;O15446	O15446-2;O15446	DNA-directed RNA polymerase I subunit RPA34	CD3EAP	962730	14394000	5897200
P25942;P25942-2;H0YE23	P25942;P25942-2;H0YE23	Tumor necrosis factor receptor superfamily member 5	CD40	7866400	65275000	61319000
P16070;P16070-5;E7EPC6;P16070-7;P16070-3;P16070-4;P16070-6;P16070-17;P16070-8;P16070-16;P16070-10;P16070-11;P16070-13;P16070-14;P16070-12;B6EAT9;H0Y2P0;H0YD13;H0YE40;P16070-9;H0Y5E4;P16070-15;H0YCV9;H0YDW7;H0YDX6;H0YD17;E9PKC6;O95370;Q86UZ1;H0YD90	P16070;P16070-5;E7EPC6;P16070-7;P16070-3;P16070-4;P16070-6;P16070-17;P16070-8;P16070-16;P16070-10;P16070-11;P16070-13;P16070-14;P16070-12;B6EAT9;H0Y2P0;H0YD13;H0YE40	CD44 antigen	CD44	1085000	40885000	36945000
Q08722;E9PB22;Q08722-4;Q08722-3;Q08722-2	Q08722;E9PB22;Q08722-4;Q08722-3;Q08722-2	Leukocyte surface antigen CD47	CD47	2091800	161720000	3958600
B1AP13;P08174-2;Q14UF6;Q14UF4;P08174;E9PSH2;Q14UF5;B1AP15;F5H2H0	B1AP13;P08174-2;Q14UF6;Q14UF4;P08174;E9PSH2;Q14UF5;B1AP15;F5H2H0	Complement decay-accelerating factor	CD55;DAF	8970000	42639000	28263000
E9PR17;P13987;E9PNW4;H0YET2	E9PR17;P13987;E9PNW4;H0YET2	CD59 glycoprotein	CD59	280780000	3463800000	212620000
P08962;C9JV86;F8VWK8;F8W022;Q8N6Z9;F8VZE2;F8VV56;F8VNT9;F8VX62	P08962;C9JV86;F8VWK8;F8W022;Q8N6Z9;F8VZE2;F8VV56;F8VNT9	CD63 antigen	CD63	6435500	114680000	81277000
P14209;A6NIW1;A8MQT7;C9JUA7;P14209-2	P14209;A6NIW1	CD99 antigen	CD99	16475000	94884000	68719000
Q8TCZ2-5;Q8TCZ2;Q8TCZ2-2;Q8TCZ2-3;E9PD27;H0Y4H3	Q8TCZ2-5;Q8TCZ2;Q8TCZ2-2;Q8TCZ2-3;E9PD27	CD99 antigen-like protein 2	CD99L2	1974600	13100000	11858000
G3V1C4;P30260;G5EA36;B4DL80;F6QPS0;E9PLI0	G3V1C4;P30260;G5EA36;B4DL80	Cell division cycle protein 27 homolog	CDC27	799770	6825300	5904200
P49427	P49427	Ubiquitin-conjugating enzyme E2 R1	CDC34	0	12977000	12614000
O60508;Q5SRN1;H0Y7P6;B4DHE3;Q5SRM9	O60508;Q5SRN1	Pre-mRNA-processing factor 17	CDC40	7219100	12503000	5784300
Q5VT25-6;Q5VT25-2;Q5VT25;Q5VT25-5;F5H5N0;Q5VT25-4;Q5VT25-3;H0Y5V1;E9PEF7;H0Y7V8;H0Y6V3;H0Y6R0	Q5VT25-6;Q5VT25-2;Q5VT25;Q5VT25-5;F5H5N0;Q5VT25-4;Q5VT25-3;H0Y5V1	Serine/threonine-protein kinase MRCK alpha	CDC42BPA	3181500	8690100	2414000
Q9Y5S2;H0YLY0;Q86TR8;Q09013-1;Q09013-6;Q09013-16;Q09013;Q09013-15;Q09013-11;E9PBC4;Q09013-7;Q09013-5;Q09013-8;Q09013-2;Q09013-10;Q09013-12	Q9Y5S2	Serine/threonine-protein kinase MRCK beta	CDC42BPB	5408800	16295000	6561300
Q9H3Q1;B3KUS7	Q9H3Q1;B3KUS7	Cdc42 effector protein 4	CDC42EP4	0	1924400	2899600
P55287;F5H2W2;P55287-2;F5H7U9	P55287;F5H2W2;P55287-2	Cadherin-11	CDH11	1128400	1605700	648670
C9JRI6;P55290;F5H6D5;A8W477;A8W476;F5H2J5;H0YH43;F5H7W7	C9JRI6;P55290;F5H6D5	Cadherin-13	CDH13	4953700	25689000	12888000
P19022;A8MWK3;C9J8J8;C9J126;P55283;G3V1P8;F5GY85	P19022;A8MWK3	Cadherin-2	CDH2	1975700	9704600	11029000
P33151;E7EPJ8;F5H6D9;B4DTR2	P33151;E7EPJ8;F5H6D9	Cadherin-5	CDH5	10990000	116370000	30544000
P06493;P06493-2;E5RIU6	P06493;P06493-2;E5RIU6	Cyclin-dependent kinase 1	CDK1	38213000	157580000	39149000
A8K1U6;Q00537;F5H6Z0;F8VQZ9;F8VZY6;B7Z8T0;Q00536;F5H203;E5RGN0;Q07002-3;Q07002-2;Q07002;F8W1S5;E9PMF2;E5RJM2;D6RA44;H0YBX5;F8VUX2	A8K1U6;Q00537;F5H6Z0	Cyclin-dependent kinase 17	CDK17	5707200	15617000	2515100
P11802;F8VWX7;F8VTV8;F8VYH9;F8W1L8;F8VZ51;F8VZZ0;B4DNF9;F8VXD2;Q96BE9;F8VYY1;F8VZ13	P11802;F8VWX7;F8VTV8;F8VYH9;F8W1L8	Cyclin-dependent kinase 4	CDK4	1931800	15601000	663620
Q00535;Q00535-2	Q00535;Q00535-2	Cyclin-dependent kinase 5	CDK5	1002600	1158000	842840
Q00534	Q00534	Cyclin-dependent kinase 6	CDK6	6494100	17393000	3676000
Q5VV42;Q5VV42-2;Q5VV42-3	Q5VV42	Threonylcarbamoyladenosine tRNA methylthiotransferase	CDKAL1	1505300	1704700	212530
E7ES52;P46527;B4DPH2	E7ES52;P46527	Cyclin-dependent kinase inhibitor 1B	CDKN1B	1105500	5070800	4238000
O95674;E7EQ83;F6VWC5	O95674	Phosphatidate cytidylyltransferase 2	CDS2	1084500	2679500	2137200
Q9UKY7;Q9UKY7-2;H0Y8K3;D6R9V8;Q9UKY7-3;D6RFH2;D6RDN0;D6RAV0;D6R973	Q9UKY7;Q9UKY7-2;H0Y8K3	Protein CDV3 homolog	CDV3	160870000	311560000	226950000
P17676	P17676	CCAAT/enhancer-binding protein beta	CEBPB	89186	68522	36560
Q03701;F5H3Y6;C9J9W7	Q03701;F5H3Y6	CCAAT/enhancer-binding protein zeta	CEBPZ	7563600	9777200	5197700
Q03188;H0Y8J2;Q6PIR0	Q03188;H0Y8J2;Q6PIR0	Centromere protein C 1	CENPC1	94180	101670	392570
Q02224;Q02224-3;Q02224-2;F8W957;D6RBW0	Q02224;Q02224-3;Q02224-2;F8W957	Centromere-associated protein E	CENPE	135890	208420	21364
P49454	P49454	Centromere protein F	CENPF	758560	1074600	247970
Q6ZU80;Q6ZU80-1;H0YJE3;Q6ZU80-3;H0YIZ9;Q9ULA4;Q86TS1;H0YJD7	Q6ZU80;Q6ZU80-1;H0YJE3;Q6ZU80-3;H0YIZ9	Centrosomal protein of 128 kDa	CEP128	89811	262990	380090
Q53EZ4;Q53EZ4-2;H0Y432	Q53EZ4	Centrosomal protein of 55 kDa	CEP55	2235900	9977300	5010200
Q8TCT0;Q6NX59	Q8TCT0;Q6NX59	Ceramide kinase	CERK	1030000	685970	340390
E5RJF8;O15182;E5RK82	E5RJF8;O15182;E5RK82	Centrin-3	CETN3	2604600	1679300	2265400
Q9UEE9;Q9UEE9-2	Q9UEE9;Q9UEE9-2	Craniofacial development protein 1	CFDP1	4537800	11844000	8050100
P08603;C9JYL1;F8WDX4;P08603-2;Q5TFM2	P08603;C9JYL1;F8WDX4;P08603-2	Complement factor H	CFH	411230	1848100	273480
Q0VF96;Q0VF96-2	Q0VF96;Q0VF96-2	Cingulin-like protein 1	CGNL1	5809300	11572000	3242800
Q13111;Q13111-3;C9JLF8;Q13111-2	Q13111;Q13111-3;C9JLF8;Q13111-2	Chromatin assembly factor 1 subunit A	CHAF1A	2211000	4055000	1374500
Q13112	Q13112	Chromatin assembly factor 1 subunit B	CHAF1B	4656500	6918800	957550
Q9NYJ1-2;Q9NYJ1	Q9NYJ1-2;Q9NYJ1	Coiled-coil-helix-coiled-coil-helix domain-containing protein 8	CHCHD8	73977000	130450000	36869000
O14646;O14646-2;E7EPE9;H0Y8V4;F5H2C7	O14646;O14646-2	Chromodomain-helicase-DNA-binding protein 1	CHD1	3936200	4908800	2846000
E9PG89;Q12873;Q12873-2	E9PG89;Q12873;Q12873-2	Chromodomain-helicase-DNA-binding protein 3	CHD3	956510	2870600	1353900
Q3L8U1;Q3L8U1-3;Q3L8U1-2;C9JR69	Q3L8U1;Q3L8U1-3;Q3L8U1-2	Chromodomain-helicase-DNA-binding protein 9	CHD9	248360	436900	149920
Q9BWS9-2;Q9BWS9;Q9BWS9-3;E9PPA0;E9PPH0;E9PRL3;E9PIP0;E9PI70;E9PKF1;H0YC89;H0YCC4;H0YDL6	Q9BWS9-2;Q9BWS9;Q9BWS9-3;E9PPA0;E9PPH0;E9PRL3;E9PIP0;E9PI70;E9PKF1	Chitinase domain-containing protein 1	CHID1	16803000	15220000	12360000
Q9UQN3;C9J0A7;B4DJG8;Q92828	Q9UQN3;C9J0A7;B4DJG8	Charged multivesicular body protein 2b	CHMP2B	0	15269000	38428000
Q9UHD1;Q9UHD1-2;E9PPQ5;E9PHZ2;E9PSD5;E9PIZ4;E9PL00;E9PIF7	Q9UHD1;Q9UHD1-2;E9PPQ5	Cysteine and histidine-rich domain-containing protein 1	CHORDC1	128170000	153720000	45627000
Q99653;H0YNG9;F5GX29;H0YKE7;H0YLY7;H0YLX1	Q99653;H0YNG9;F5GX29;H0YKE7	Calcineurin B homologous protein 1	CHP1;CHP	34288000	101440000	36596000
Q9Y3Y2-3;Q9Y3Y2;Q9Y3Y2-4;Q5T7Y7	Q9Y3Y2-3;Q9Y3Y2;Q9Y3Y2-4	Chromatin target of PRMT1 protein	CHTOP	13870000	64709000	23311000
Q14011;B4E2X2;E7EWT5;B3KT17	Q14011;B4E2X2;E7EWT5	Cold-inducible RNA-binding protein	CIRBP	10077000	34927000	24679000
Q969X6;Q969X6-2;Q969X6-3	Q969X6;Q969X6-2;Q969X6-3	Cirhin	CIRH1A	0	5737600	2894500
Q2M5E1;O14578;O14578-3;O14578-2;P13612	Q2M5E1;O14578;O14578-3	Citron Rho-interacting kinase	CIT	916290	1684900	422680
Q14008-3;Q14008;Q14008-2;H0YEK7;H0YDX5;E7ER31;H0YCF6;E9PQH5	Q14008-3;Q14008;Q14008-2	Cytoskeleton-associated protein 5	CKAP5	7584800	23077000	7590700
P61024;Q5T179;Q9BZU3	P61024;Q5T179	Cyclin-dependent kinases regulatory subunit 1	CKS1B	51047000	198290000	34522000
P33552	P33552	Cyclin-dependent kinases regulatory subunit 2	CKS2	70019000	101070000	39765000
P51797-5;P51797;F8W9R3;P51797-3;P51797-2;P51797-4;Q5SNW4	P51797-5;P51797;F8W9R3	Chloride transport protein 6	CLCN6	1680800	1519700	977890
P51798;Q4VXY0;E9PDB9	P51798;Q4VXY0;E9PDB9	H(+)/Cl(-) exchange transporter 7	CLCN7	7722600	12734000	3225200
O75508;B4DFI2	O75508;B4DFI2	Claudin-11	CLDN11	3554400	228310000	23615000
Q86T13;H0YGK6	Q86T13	C-type lectin domain family 14 member A	CLEC14A	4325200	53799000	26395000
O15247;E9PGQ2;A6PVS0	O15247;E9PGQ2;A6PVS0	Chloride intracellular channel protein 2	CLIC2	4159700	3527600	2389900
P30622-2;P30622;P30622-1;F5H0P3;F5H0N7;F5H6A0;E7EQ42;F6VGP8;F5H1T5;F5H270;F5H367;F5H6H4;E7EM63	P30622-2;P30622;P30622-1;F5H0P3;F5H0N7	CAP-Gly domain-containing linker protein 1	CLIP1	7770700	23130000	9429000
Q9HAW4;Q9HAW4-3;Q9HAW4-2;E7ESG2;F5H7R3	Q9HAW4;Q9HAW4-3;Q9HAW4-2;E7ESG2;F5H7R3	Claspin	CLSPN	9375.9	94994	79639
P10909-2;P10909-5;P10909;P10909-4;E7ETA7;P10909-3;H0YC35;H0YLK8;E7ETB4;E7ERK6;H0YAS8;E5RJZ5;E5RH61;E5RGB0;E5RG36	P10909-2;P10909-5;P10909;P10909-4;E7ETA7;P10909-3;H0YC35	Clusterin;Clusterin beta chain;Clusterin alpha chain;Clusterin	CLU	1744900	33942000	8988000
Q8NFW8;Q8NFW8-2;F5GYM0;F5H296	Q8NFW8;Q8NFW8-2	N-acylneuraminate cytidylyltransferase	CMAS	4865400	15077000	4684000
Q8IY22;Q8IY22-2;Q8IY22-3;F5GWB5	Q8IY22;Q8IY22-2;Q8IY22-3;F5GWB5	C-Maf-inducing protein	CMIP	304040	2093100	1614600
P62633;P62633-2;P62633-3;B4DP17	P62633;P62633-2;P62633-3;B4DP17	Cellular nucleic acid-binding protein	CNBP	1642100	10051000	29671000
Q5U0E9	Q5U0E9	Cellular nucleic acid-binding protein	CNBP	3210900	4639600	18801000
Q99439;E7ENR3;A6NFI4	Q99439;E7ENR3;A6NFI4	Calponin-2	CNN2	7221400	126490000	60867000
Q15417;F8WA86;B4DFK6;E9PDU6	Q15417;F8WA86;B4DFK6;E9PDU6	Calponin-3	CNN3	17591000	157350000	37851000
P09543;P09543-2;F8W7I0;C9K0L8	P09543;P09543-2;F8W7I0	2,3-cyclic-nucleotide 3-phosphodiesterase	CNP	25093000	101190000	67391000
Q9Y2B0;F8W031;F8VXJ7;F8W1K5;H0YI18;F8VP03;Q9Y2B0-2;F8W1U5;H0YIH9	Q9Y2B0;F8W031;F8VXJ7	Protein canopy homolog 2	CNPY2	88784000	345310000	87726000
Q9BT09	Q9BT09	Protein canopy homolog 3	CNPY3	47672000	83863000	22356000
Q8N129	Q8N129	Protein canopy homolog 4	CNPY4	6740200	18800000	4737500
Q96F85;B8ZZB8;Q96F85-2	Q96F85;B8ZZB8;Q96F85-2	CB1 cannabinoid receptor-interacting protein 1	CNRIP1	88089000	134640000	63426000
P38432	P38432	Coilin	COIL	1551500	1944000	2580400
Q99715;D6RGG3;Q99715-4;Q99715-2;C9JLI9;H0Y4P7;H0Y5N9	Q99715;D6RGG3;Q99715-4;Q99715-2;C9JLI9	Collagen alpha-1(XII) chain	COL12A1	796620	2274000	974350
F5GZA2;P39060;P39060-1;F8WDA7;P39060-2	F5GZA2;P39060;P39060-1;F8WDA7;P39060-2	Collagen alpha-1(XVIII) chain;Endostatin	COL18A1	21588000	107270000	25774000
P02462;P02462-2;F8WEC9;E7EQD0;P29400-2;E7EVY4;P29400	P02462;P02462-2;F8WEC9	Collagen alpha-1(IV) chain;Arresten	COL4A1	222990	73648000	30871000
E7EPD1;P08572;A2A352	E7EPD1;P08572	Collagen alpha-2(IV) chain;Canstatin	COL4A2	936580	47817000	16466000
Q9Y5P4-3;Q9Y5P4;Q9Y5P4-2;H0Y9J1	Q9Y5P4-3;Q9Y5P4;Q9Y5P4-2	Collagen type IV alpha-3-binding protein	COL4A3BP	14775000	17736000	3559000
P20908;F2Z359	P20908;F2Z359	Collagen alpha-1(V) chain	COL5A1	6461300	8144000	3393100
P05997	P05997	Collagen alpha-2(V) chain	COL5A2	712020	3147900	967860
P12109;B4DRR8	P12109;B4DRR8	Collagen alpha-1(VI) chain	COL6A1	1154100	283590	346750
E7EPK9;P27658	E7EPK9;P27658	Collagen alpha-1(VIII) chain;Vastatin	COL8A1	3217000	4560300	903660
Q5KU26	Q5KU26	Collectin-12	COLEC12	2829900	4277900	2439200
P21964;P21964-2;E7EMS6;E7EUU8;F8WBW9	P21964;P21964-2;E7EMS6	Catechol O-methyltransferase	COMT	183740000	170480000	27886000
Q9UBF2;F6X838	Q9UBF2;F6X838	Coatomer subunit gamma-2	COPG2	3907200	9752900	4832500
O75208;O75208-2	O75208	Ubiquinone biosynthesis protein COQ9, mitochondrial	COQ9	14090000	40719000	5937900
Q9BR76;E7EW44;H0Y3L6;F5H390;F5H0D2;A9Z1Z3;A9Z1Z3-3	Q9BR76	Coronin-1B	CORO1B	2036800	95862000	43243000
Q5RI15-2;Q5RI15	Q5RI15-2;Q5RI15	Cytochrome c oxidase protein 20 homolog	COX20	4614900	76400000	43218000
P10606	P10606	Cytochrome c oxidase subunit 5B, mitochondrial	COX5B	2540300	300610000	216270000
P14854	P14854	Cytochrome c oxidase subunit 6B1	COX6B1	55398000	173100000	65800000
P09669	P09669	Cytochrome c oxidase subunit 6C	COX6C	618870000	897590000	240440000
P15954;D6R9Z7	P15954;D6R9Z7	Cytochrome c oxidase subunit 7C, mitochondrial	COX7C	5686200	22131000	1921200
O75976;F5GZH6;F5H0M8	O75976;F5GZH6;F5H0M8	Carboxypeptidase D	CPD	5066000	8905800	4292200
Q99829;F2Z2V0;A6PVH9;E7ENH5;Q5JX44;Q5JX60;Q5JX59;Q5JX58;Q5JX56;Q5JX55;Q5JX45;Q5JX52;Q5JX61;Q5JX54;E7EV27;Q5JX57;Q5JX53;H0Y524	Q99829;F2Z2V0;A6PVH9;E7ENH5;Q5JX44;Q5JX60;Q5JX59;Q5JX58;Q5JX56;Q5JX55;Q5JX45;Q5JX52;Q5JX61;Q5JX54	Copine-1	CPNE1	20119000	53948000	16436000
Q96FN4;Q719H8	Q96FN4;Q719H8	Copine-2	CPNE2	19644000	17550000	4216900
Q9BRF8;Q9BRF8-2	Q9BRF8;Q9BRF8-2	Calcineurin-like phosphoesterase domain-containing protein 1	CPPED1	35401000	181740000	221220000
O95639;O95639-2;O95639-3;B7Z7B0;C9JEV9;C9K0K2;A6NMK7;F8WEL7	O95639;O95639-2;O95639-3;B7Z7B0;C9JEV9;C9K0K2	Cleavage and polyadenylation specificity factor subunit 4	CPSF4	8693200	13859000	1343100
P50416;P50416-2	P50416;P50416-2	Carnitine O-palmitoyltransferase 1, liver isoform	CPT1A	0	13603000	10623000
P43155;P43155-2;C9JBD1;P43155-3;H0Y4Z7;A6PVN3	P43155;P43155-2;C9JBD1;P43155-3	Carnitine O-acetyltransferase	CRAT	1474800	8741500	3454000
Q96HD1-2;Q96HD1;F8WBY3	Q96HD1-2;Q96HD1	Cysteine-rich with EGF-like domain protein 1	CRELD1	3270800	5779800	6167900
Q6UXH1-5;Q6UXH1-6;Q6UXH1;Q6UXH1-4;Q6UXH1-2;Q6UXH1-3;A6PWM2	Q6UXH1-5;Q6UXH1-6;Q6UXH1;Q6UXH1-4;Q6UXH1-2;Q6UXH1-3;A6PWM2	Cysteine-rich with EGF-like domain protein 2	CRELD2	5427600	13069000	17213000
Q9NZV1	Q9NZV1	Cysteine-rich motor neuron 1 protein;Processed cysteine-rich motor neuron 1 protein	CRIM1	975480	19084000	8773500
P52943;B7Z6C0;H0YFA4;H0YHD8	P52943;B7Z6C0;H0YFA4;H0YHD8	Cysteine-rich protein 2	CRIP2	58448000	652990000	267480000
B4DLE8	B4DLE8		CRYBG3	442830	773360	441750
Q08257;A6NN60;A6NP24;C9JH92;Q5HYE7	Q08257;A6NN60;A6NP24;C9JH92;Q5HYE7	Quinone oxidoreductase	CRYZ	8404500	49572000	10808000
O95825;A6NMA8;A6NHJ8;A6NND8;C9K0F7;B3KQ77;C9JZK8;F8WF64	O95825;A6NMA8;A6NHJ8;A6NND8;C9K0F7	Quinone oxidoreductase-like protein 1	CRYZL1	1322900	10185000	6768700
O75390;B4DJV2;H0YH82;F8W1S4;F8VPA1;F8VPF9;F8W4S1;F8VTT8;F8VX68;F8VRP1;F8VX07;F8VZK9;F8W642;F8VRI6;H0YIC4;F8VR34;F8VWQ5	O75390;B4DJV2	Citrate synthase, mitochondrial;Citrate synthase	CS	44135000	363530000	193960000
P16989;P16989-3;H0YG22	P16989;P16989-3	DNA-binding protein A	CSDA	2461400	45200000	6200900
G5E9Q2;O75534;E9PGZ0;O75534-2;E9PLT0;E9PNG3;E9PLD4;E9PKN4	G5E9Q2;O75534;E9PGZ0;O75534-2;E9PLT0	Cold shock domain-containing protein E1	CSDE1	68355000	138770000	38386000
P55060;P55060-3;F8W904;E7ENK9;B4DUC5;F5GX54;B4DM67;E7EPX1;P55060-2	P55060;P55060-3;F8W904;E7ENK9;B4DUC5;F5GX54;B4DM67;E7EPX1	Exportin-2	CSE1L	40911000	239680000	34277000
P21291;E9PND2;B3KVC9;E9PP21;E9PS42	P21291;E9PND2;B3KVC9;E9PP21;E9PS42	Cysteine and glycine-rich protein 1	CSRP1	409540000	1062600000	549510000
F8VW96;Q16527;F8VQR7	F8VW96;Q16527;F8VQR7	Cysteine and glycine-rich protein 2	CSRP2	16503000	23318000	17893000
P04080	P04080	Cystatin-B	CSTB	201370000	769820000	193480000
G3V599;O15320;G3XAC5;O15320-3;O15320-4;O15320-8;O15320-5;O15320-2;O15320-7;O15320-6;F8W9E1;Q96RT6;G3V5K6;G3V3C4;Q8IX95	G3V599;O15320;G3XAC5;O15320-3;O15320-4;O15320-8;O15320-5;O15320-2;O15320-7;O15320-6;F8W9E1	Cutaneous T-cell lymphoma-associated antigen 5	CTAGE5	2581400	1680700	1094900
Q13363;Q7Z2Q5;H0Y8W7;H0Y9M9;D6RAX2;H0Y8U5;E7EPF8;E7ESU7;E9PGB1;E7EUB3	Q13363;Q7Z2Q5;H0Y8W7;H0Y9M9;D6RAX2	C-terminal-binding protein 1	CTBP1	3802000	34723000	2938700
P56545;P56545-2;Q5SQP8	P56545;P56545-2;Q5SQP8	C-terminal-binding protein 2	CTBP2	10544000	66566000	35204000
Q9Y5B0;Q9Y5B0-4;Q9Y5B0-3;Q9Y5B0-2	Q9Y5B0;Q9Y5B0-4;Q9Y5B0-3;Q9Y5B0-2	RNA polymerase II subunit A C-terminal domain phosphatase	CTDP1	657320	3115500	1058900
P29279;P29279-2	P29279;P29279-2	Connective tissue growth factor	CTGF	30363000	270030000	109550000
P35221-2;F6XBD8;P35221;B4E2G8;G3XAM7;F8W845;F5GXI1;Q8N1C0;E5RIB1;E5RG03;E5RGY6;E5RHV7;E5RIC3;E5RJ41;P26232;P26232-5;P26232-2;P26232-3;E5RIE0;E5RJL0;P26232-6;P26232-4;E5RGY7;E5RFM3;H0YBB8;E5RGD2;REV__Q9P2T0;REV__Q9P2T0-2;E5RJP7;E5RIT8;E5RJZ2	P35221-2;F6XBD8;P35221;B4E2G8;G3XAM7;F8W845;F5GXI1;Q8N1C0	Catenin alpha-1	CTNNA1	94941000	267060000	100170000
P17812;B4DR64;B7Z9C4	P17812;B4DR64	CTP synthase 1	CTPS1	57903000	72474000	24284000
Q9NRF8;E9PBY8	Q9NRF8	CTP synthase 2	CTPS2	2694600	8698600	1656300
P10619;Q5JZH0;Q5JZG9	P10619;Q5JZH0;Q5JZG9	Lysosomal protective protein;Lysosomal protective protein 32 kDa chain;Lysosomal protective protein 20 kDa chain	CTSA	2403500	32700000	26998000
P07858;F5GWW0;F5H2P9;B4DMY4;E9PQM1;E9PSG5;E9PLY3;E9PHZ5;E9PNL5;E9PKQ7;E9PKD0;E9PCB3;E9PJ67;E9PR54;E9PS78;E9PL32	P07858;F5GWW0;F5H2P9;B4DMY4	Cathepsin B;Cathepsin B light chain;Cathepsin B heavy chain	CTSB	105180000	576390000	141380000
P53634;F5HGG6	P53634;F5HGG6	Dipeptidyl peptidase 1;Dipeptidyl peptidase 1 exclusion domain chain;Dipeptidyl peptidase 1 heavy chain;Dipeptidyl peptidase 1 light chain	CTSC	7268900	12492000	12260000
P07339;C9JH19;F8WD96;F8W787	P07339	Cathepsin D;Cathepsin D light chain;Cathepsin D heavy chain	CTSD	22451000	141630000	49636000
P25774;B4DWC9	P25774;B4DWC9	Cathepsin S	CTSS	3160100	6582900	2602300
Q9UBR2	Q9UBR2	Cathepsin Z	CTSZ	8660200	172180000	47950000
Q14247;B4E358;H0YCD9;H0YEV2;E9PP90;E9PKG3	Q14247	Src substrate cortactin	CTTN	5476800	18832000	9037000
Q13618;Q13618-2;Q13618-3	Q13618;Q13618-2;Q13618-3	Cullin-3	CUL3	4040900	7431100	2605700
Q9NTM9;Q5TCZ7	Q9NTM9	Copper homeostasis protein cutC homolog	CUTC	4144500	22494000	7573200
Q9BVG4;A6NDF3	Q9BVG4;A6NDF3	UPF0368 protein Cxorf26	CXorf26	38933000	75972000	8303500
Q9H5V9;A8MPX7;F5GWL7	Q9H5V9;A8MPX7;F5GWL7	UPF0428 protein CXorf56	CXorf56	5137800	4793200	2326600
B7Z7L3;P00387;P00387-2;B1AHF3;F8WCX7	B7Z7L3;P00387;P00387-2;B1AHF3	NADH-cytochrome b5 reductase 3;NADH-cytochrome b5 reductase 3 membrane-bound form;NADH-cytochrome b5 reductase 3 soluble form	CYB5R3	76932000	279040000	62084000
P99999;C9JFR7	P99999;C9JFR7	Cytochrome c	CYCS	29932000	74509000	30830000
Q7L576;E7EQ04;Q7L576-2;Q7L576-3;H0YL50;H0YN93;H0YL39;H0YLJ5;E5RFQ0;H0YNP0;E5RJW3;H0YNK3	Q7L576;E7EQ04	Cytoplasmic FMR1-interacting protein 1	CYFIP1	7959500	20421000	10488000
Q02318	Q02318	Sterol 26-hydroxylase, mitochondrial	CYP27A1	1073900	1642900	884150
Q16850;F5H3N4;Q16850-2	Q16850;F5H3N4;Q16850-2	Lanosterol 14-alpha demethylase	CYP51A1	9335300	35729000	6888500
O00622;B4DI61;F8W9U7	O00622;B4DI61;F8W9U7	Protein CYR61	CYR61	85563000	675790000	281250000
C9JG04;Q15438;Q15438-2;C9J324	C9JG04;Q15438;Q15438-2;C9J324	Cytohesin-1	CYTH1	5324100	5549900	2054500
Q99418;Q99418-2;G5E9B7;F8W8E2	Q99418;Q99418-2;G5E9B7;F8W8E2	Cytohesin-2	CYTH2	10330000	9741200	294610
Q9Y4D1;Q9Y4D1-2;Q9Y4D1-3;F5H2L5	Q9Y4D1;Q9Y4D1-2;Q9Y4D1-3	Disheveled-associated activator of morphogenesis 1	DAAM1	672750	1075200	607320
Q5VWQ8;G3XA90;H0Y3A3;Q5VWQ8-2;Q5VWQ8-4;Q5VWQ8-3	Q5VWQ8;G3XA90;H0Y3A3;Q5VWQ8-2;Q5VWQ8-4;Q5VWQ8-3	Disabled homolog 2-interacting protein	DAB2IP	434430	613370	199210
Q8NCG7;E7ET49;B4DQU0;Q8NCG7-2	Q8NCG7;E7ET49;B4DQU0;Q8NCG7-2	Sn1-specific diacylglycerol lipase beta	DAGLB	550410	1227300	386490
Q6PI48;Q9H9M6	Q6PI48	Aspartate--tRNA ligase, mitochondrial	DARS2	7022000	27730000	10032000
P07108;B8ZWD6;B8ZWD7;P07108-2;P07108-3	P07108;B8ZWD6;B8ZWD7;P07108-2;P07108-3	Acyl-CoA-binding protein	DBI	456520000	661020000	466900000
Q9NV06;E7EVM5;E5RHM4;C9J9I4;E5RJ28;Q9NV06-2	Q9NV06;E7EVM5	DDB1- and CUL4-associated factor 13	DCAF13	6222300	19940000	5038000
G3V3G9;Q5TAQ9;B7Z8C9;P0C7V8;A6NGE4;Q5TAQ8;H0YDY4	G3V3G9;Q5TAQ9;B7Z8C9	DDB1- and CUL4-associated factor 8	DCAF8	307830	5352000	3210600
Q96JQ0	Q96JQ0	Protocadherin-16	DCHS1	487780	1048200	1279500
D6RFG8;P27707;D6RCP9;D6RG38	D6RFG8;P27707;D6RCP9	Deoxycytidine kinase	DCK	4428600	6085200	3120100
H0YLN1;Q9NPI6;H0YLY1;H0YK68	H0YLN1;Q9NPI6;H0YLY1	mRNA-decapping enzyme 1A	DCP1A	573470	11397000	3638700
Q9UJW0-3;Q9UJW0;Q9UJW0-2;E5RI97;E5RGG1;E5RK21	Q9UJW0-3;Q9UJW0;Q9UJW0-2	Dynactin subunit 4	DCTN4	10692000	38487000	25701000
Q9H773	Q9H773	dCTP pyrophosphatase 1	DCTPP1	7957300	18856000	2921600
Q9BTE7;H0YCN4;E9PM04;E9PQV9;B4DH25;Q92564;Q92564-2;B4DH26;H0Y907;E9PLS2;H0YD80;E9PM78;E9PLH8;H0Y9C5	Q9BTE7;H0YCN4;E9PM04;E9PQV9	DCN1-like protein 5	DCUN1D5	3576100	14574000	5224100
O94760	O94760	N(G),N(G)-dimethylarginine dimethylaminohydrolase 1	DDAH1	0	44208000	21471000
O95865;E9PBN5;Q5SRR8;Q5SSV3;A3KGN5;H0Y7N1	O95865;E9PBN5;Q5SRR8;Q5SSV3;A3KGN5	N(G),N(G)-dimethylarginine dimethylaminohydrolase 2	DDAH2	9180000	39958000	36400000
Q92466;Q92466-4;Q92466-2;Q92466-5;Q92466-3	Q92466;Q92466-4;Q92466-2	DNA damage-binding protein 2	DDB2	205830	14507000	6798700
Q13206;E9PIF2;E7EUR6	Q13206;E9PIF2;E7EUR6	Probable ATP-dependent RNA helicase DDX10	DDX10	9461900	12294000	5992400
Q9NVP1;F5H863	Q9NVP1;F5H863	ATP-dependent RNA helicase DDX18	DDX18	3196300	6413800	3943800
Q9NUU7;B4DRZ7;F8W9W5;Q9UMR2-3	Q9NUU7;B4DRZ7;F8W9W5;Q9UMR2-3	ATP-dependent RNA helicase DDX19A	DDX19A	1401400	13126000	7519600
Q9UHI6;E9PJ60;B4DWV7	Q9UHI6;E9PJ60	Probable ATP-dependent RNA helicase DDX20	DDX20	7518200	14434000	8463400
Q9NR30;Q9NR30-2;Q3SWU7	Q9NR30;Q9NR30-2	Nucleolar RNA helicase 2	DDX21	92823000	233740000	41388000
Q9GZR7;G3V529;F5H4J5;Q4V9L5;F5GYL3;E7ETZ2;F5H4V3	Q9GZR7;G3V529;F5H4J5;Q4V9L5;F5GYL3;E7ETZ2	ATP-dependent RNA helicase DDX24	DDX24	6065200	12674000	8256700
Q96GQ7;Q3MI07	Q96GQ7	Probable ATP-dependent RNA helicase DDX27	DDX27	629410	10667000	1481300
O00571;B4E3E8;B4DLU5;B4E3C4;B4DLA0;H0Y960	O00571;B4E3E8;B4DLU5	ATP-dependent RNA helicase DDX3X	DDX3X	44578000	94794000	18565000
Q9H0S4;G5E955;F5H1N9	Q9H0S4;G5E955;F5H1N9	Probable ATP-dependent RNA helicase DDX47	DDX47	30768000	31900000	3860900
P17844;E7ETL9	P17844;E7ETL9	Probable ATP-dependent RNA helicase DDX5	DDX5	112460000	279560000	143660000
Q9BQ39;F5H3H6	Q9BQ39;F5H3H6	ATP-dependent RNA helicase DDX50	DDX50	3726100	10626000	8785200
Q9Y2R4;A8MTP9;F5H0R7;F5H5G9	Q9Y2R4;A8MTP9	Probable ATP-dependent RNA helicase DDX52	DDX52	990870	5723600	985890
Q8TDD1-2;Q8TDD1;H0YHH7;F8VRX4	Q8TDD1-2;Q8TDD1	ATP-dependent RNA helicase DDX54	DDX54	834870	6725200	6076400
Q8NHQ9;F5H5U2;Q8IYH0;F5H3E5	Q8NHQ9;F5H5U2;Q8IYH0	ATP-dependent RNA helicase DDX55	DDX55	1352900	946860	1235800
Q9NY93;C9JV95;G3V0G3;F8WDT8;F8WEI3	Q9NY93;C9JV95;G3V0G3;F8WDT8	Probable ATP-dependent RNA helicase DDX56	DDX56	979830	5546700	2260900
O95786;O95786-2;B3KWW1;A2A376;F5H5W6;F5GY09	O95786;O95786-2;B3KWW1;A2A376	Probable ATP-dependent RNA helicase DDX58	DDX58	3269600	6984100	6382900
Q5H9U9;Q5H9U9-2;H0Y8H0;H0Y939	Q5H9U9;Q5H9U9-2;H0Y8H0	Probable ATP-dependent RNA helicase DDX60-like	DDX60L	540410	274280	143350
Q16698;B7Z6B8;E5RFV2;E5RJG7;E5RJD2;E5RID6;H0YAW3	Q16698;B7Z6B8	2,4-dienoyl-CoA reductase, mitochondrial	DECR1	13726000	42940000	5019600
Q9H4E7;F5H853	Q9H4E7;F5H853	Differentially expressed in FDCP 6 homolog	DEF6	317470	425780	191210
P35659;B4DFG0;B4DN37;H0Y993;D6R9L5;D6RDA2;H0Y8X0	P35659;B4DFG0;B4DN37;H0Y993	Protein DEK	DEK	9630400	35253000	9566600
E9PF32;H0YAY3;A2RUS2;A2RUS2-2;A2RUS2-3;B3KRG7;H0YBK9	E9PF32;H0YAY3;A2RUS2;A2RUS2-2;A2RUS2-3;B3KRG7;H0YBK9	DENN domain-containing protein 3	DENND3	563520	405580	194830
Q6ICB0	Q6ICB0	Desumoylating isopeptidase 1	DESI1	11759000	12440000	1695900
O60443;B3KT05;O60443-2;C9JSR4	O60443;B3KT05	Non-syndromic hearing impairment protein 5	DFNA5	7295500	19002000	7079000
Q96DF8;F8WEF8	Q96DF8;F8WEF8	Protein DGCR14	DGCR14	2853600	5772300	3262100
Q9UBM7;B4E1K5;E9PM00;E9PMT8;E9PJ54;E9PIP9;E9PQ71;E9PRL8;H0YE57;E9PLZ2	Q9UBM7;B4E1K5	7-dehydrocholesterol reductase	DHCR7	4425700	172750000	78291000
P00374;B4DDD2;B4DM58;Q86XF0;C9JJ68	P00374;B4DDD2	Dihydrofolate reductase	DHFR	28494000	28976000	18610000
P49366;P49366-2	P49366;P49366-2	Deoxyhypusine synthase	DHPS	2718300	4250900	1521400
Q9Y394;Q9Y394-2;H0YJ66;F8W9Q4;H0YJE4;H0YJR8	Q9Y394;Q9Y394-2;H0YJ66;F8W9Q4;H0YJE4	Dehydrogenase/reductase SDR family member 7	DHRS7	9730400	12521000	9451600
O60231;B0V0F8;A2AB15;F8VPA4;Q5SQH5;Q5JP46;B0V0F7	O60231;B0V0F8;A2AB15	Putative pre-mRNA-splicing factor ATP-dependent RNA helicase DHX16	DHX16	4847000	5784500	4394300
Q7Z478	Q7Z478	ATP-dependent RNA helicase DHX29	DHX29	6883500	11366000	2998800
Q7L2E3-2;Q7L2E3;Q7L2E3-3	Q7L2E3-2;Q7L2E3;Q7L2E3-3	Putative ATP-dependent RNA helicase DHX30	DHX30	1202100	7937400	1771400
Q9H2U1;F5GZS0;Q9H2U1-2;Q9H2U1-3;E7EWK3	Q9H2U1;F5GZS0;Q9H2U1-2;Q9H2U1-3;E7EWK3	Probable ATP-dependent RNA helicase DHX36	DHX36	12172000	24056000	9238200
Q8IY37;F5H3Y4	Q8IY37;F5H3Y4	Probable ATP-dependent RNA helicase DHX37	DHX37	3796700	689710	2549900
F5H7I1;O60879;C9J6U3;O60879-3;A6NML8;O60879-2	F5H7I1;O60879;C9J6U3;O60879-3;A6NML8;O60879-2	Protein diaphanous homolog 2	DIAPH2	11892000	15376000	6101000
C9JDG0;Q9NSV4;C9JDG1;Q9NSV4-4;C9JL55;Q9NSV4-5;A8MYX0;Q9NSV4-6;C9JDG2;Q9NSV4-7;F8W838;A6NG52;Q9NSV4-1;Q9NSV4-2	C9JDG0;Q9NSV4;C9JDG1;Q9NSV4-4;C9JL55;Q9NSV4-5;A8MYX0;Q9NSV4-6;C9JDG2;Q9NSV4-7;F8W838;A6NG52;Q9NSV4-1;Q9NSV4-2	Protein diaphanous homolog 3	DIAPH3	1210800	2138300	690370
Q68CQ4	Q68CQ4	Digestive organ expansion factor homolog	DIEXF	1816400	3108200	2139700
Q9UNQ2	Q9UNQ2	Probable dimethyladenosine transferase	DIMT1	5074000	4633500	2339400
Q8TDM6;Q8TDM6-4;Q8TDM6-2;Q8TDM6-3	Q8TDM6;Q8TDM6-4;Q8TDM6-2	Disks large homolog 5	DLG5	87987	306200	210560
Q9NVR5;Q9NVR5-2	Q9NVR5;Q9NVR5-2	Protein kintoun	DNAAF2	81869	576200	227900
P31689;F5GZ88;B7Z5C0	P31689;F5GZ88;B7Z5C0	DnaJ homolog subfamily A member 1	DNAJA1	70995000	199170000	97236000
Q96EY1;Q96EY1-2;E7ES32	Q96EY1;Q96EY1-2	DnaJ homolog subfamily A member 3, mitochondrial	DNAJA3	16796000	22535000	2895700
Q8WW22-2;Q8WW22;E9PDM9;F5H170;C9JDE6;F8WF76;F5GWV1	Q8WW22-2;Q8WW22;E9PDM9;F5H170	DnaJ homolog subfamily A member 4	DNAJA4	3746000	16544000	5294800
P25685;B4DX52	P25685;B4DX52	DnaJ homolog subfamily B member 1	DNAJB1	32744000	45393000	10555000
Q9NXW2;Q9NXW2-2	Q9NXW2;Q9NXW2-2	DnaJ homolog subfamily B member 12	DNAJB12	6669900	8124700	5344000
Q9UDY4;C9JUL4	Q9UDY4;C9JUL4	DnaJ homolog subfamily B member 4	DNAJB4	265170000	334840000	94211000
Q8IXB1;F8W884;Q8IXB1-2;Q3B7W8;E7EP04;Q71S60	Q8IXB1;F8W884;Q8IXB1-2;Q3B7W8;E7EP04	DnaJ homolog subfamily C member 10	DNAJC10	16027000	19114000	11489000
O75165;F5GX04;H0Y8Q2;H0YA63	O75165	DnaJ homolog subfamily C member 13	DNAJC13	18340000	20400000	5852000
Q6P3W2;D3DQZ6	Q6P3W2;D3DQZ6	DnaJ homolog subfamily C member 24	DNAJC24;ZCSL3	1157300	718690	1961200
Q13217	Q13217	DnaJ homolog subfamily C member 3	DNAJC3	44486000	112320000	45334000
Q99615;Q7Z784	Q99615;Q7Z784	DnaJ homolog subfamily C member 7	DNAJC7	29812000	83385000	52867000
Q8WXX5	Q8WXX5	DnaJ homolog subfamily C member 9	DNAJC9	89672000	128120000	30503000
Q4LDG9;B2RD38;G3V2M0;Q4LDG9-2	Q4LDG9;B2RD38;G3V2M0;Q4LDG9-2	Dynein light chain 1, axonemal	DNAL1	2787100	4414200	2858500
O00115;B7Z4K6	O00115;B7Z4K6	Deoxyribonuclease-2-alpha	DNASE2	22475000	65667000	37180000
O00429;O00429-3;O00429-5;O00429-6;B4DGC9;F8VZ52;B4DPZ9;B4DDQ3;F8W1W3;F8VUJ9;F8VYL3;F8VR28;H0YHY4	O00429;O00429-3;O00429-5;O00429-6;B4DGC9	Dynamin-1-like protein	DNM1L	0	2098600	1170900
Q5QJE6;E9PRB3	Q5QJE6	Deoxynucleotidyltransferase terminal-interacting protein 2	DNTTIP2	12085000	21308000	12356000
A8MU08;Q14185	A8MU08;Q14185	Dedicator of cytokinesis protein 1	DOCK1	1950100	2733800	979000
B3FL70;Q96BY6;Q96BY6-2;E7EV00;F8WE73;H0YFC5	B3FL70;Q96BY6;Q96BY6-2	Dedicator of cytokinesis protein 10	DOCK10.2;DOCK10	810290	1163000	713610
H0Y599;Q8N1I0-3;Q8N1I0;H0Y2M7;Q8N1I0-2;H0Y2Y2;H0Y7H7;F5GXW1;H0YG08;Q8N1I0-4;C9J7D9;C9J637;E7ET88	H0Y599;Q8N1I0-3;Q8N1I0;H0Y2M7;Q8N1I0-2;H0Y2Y2;H0Y7H7;F5GXW1	Dedicator of cytokinesis protein 4	DOCK4	5184500	13216000	2851100
Q96HP0;C9IZV6	Q96HP0;C9IZV6	Dedicator of cytokinesis protein 6	DOCK6	3277900	6676800	4122700
D3YTH2;Q9BZ29-5;E9PCD6;A8MWZ5;Q9BZ29;Q9BZ29-3;E9PFM9;Q6ZSL5;F5GZE8;Q5JUD8;Q5JUD3;REV__H0Y9Z8	D3YTH2;Q9BZ29-5;E9PCD6;A8MWZ5;Q9BZ29;Q9BZ29-3;E9PFM9;Q6ZSL5	Dedicator of cytokinesis protein 9	DOCK9	16950	1144000	522520
Q9BU89	Q9BU89	Deoxyhypusine hydroxylase	DOHH	20839000	42304000	14069000
P27487;F8WE17;F8WBB6	P27487	Dipeptidyl peptidase 4;Dipeptidyl peptidase 4 membrane form;Dipeptidyl peptidase 4 soluble form	DPP4	5649400	4069600	1148500
Q9UHL4	Q9UHL4	Dipeptidyl peptidase 2	DPP7	0	10534000	3473900
Q16555;B4DR31;Q8NAN9;Q14194;E9PD68;E5RFU4	Q16555;B4DR31	Dihydropyrimidinase-related protein 2	DPYSL2	146640000	515610000	210350000
Q01658	Q01658	Protein Dr1	DR1	135670000	194840000	35650000
Q9Y295;H0YI06;F8WEE0	Q9Y295	Developmentally-regulated GTP-binding protein 1	DRG1	25884000	86553000	41082000
O14972;A8MTY9;B7Z6B1;B7Z606;A8MY26;E7EWN9	O14972;A8MTY9;B7Z6B1;B7Z606;A8MY26;E7EWN9	Down syndrome critical region protein 3	DSCR3	0	8749600	6320200
P23919;G5E9E9	P23919	Thymidylate kinase	DTYMK	2511000	110490000	92419000
A6NGJ0;P51808;F2Z328	A6NGJ0;P51808;F2Z328	Dynein light chain Tctex-type 3	DYNLT3	39670000	80295000	19374000
O75923-8;O75923-13;O75923-10;O75923-11;O75923-14;O75923-12;O75923-9;O75923-2;O75923-7;O75923-4;O75923-5;O75923;O75923-6;O75923-3;E7ETW8;O75923-15	O75923-8;O75923-13;O75923-10;O75923-11;O75923-14;O75923-12;O75923-9;O75923-2;O75923-7;O75923-4;O75923-5;O75923;O75923-6;O75923-3;E7ETW8;O75923-15	Dysferlin	DYSF	35525000	57208000	22382000
Q99848	Q99848	Probable rRNA-processing protein EBP2	EBNA1BP2	28429000	56213000	29905000
Q13011	Q13011	Delta(3,5)-Delta(2,4)-dienoyl-CoA isomerase, mitochondrial	ECH1	634420	78492000	18770000
P30084	P30084	Enoyl-CoA hydratase, mitochondrial	ECHS1	121730000	329720000	14855000
O75521;O75521-2;F1LLU7;C9JB63;F8WAW4;C9J000;F8W6J1	O75521;O75521-2;F1LLU7;C9JB63;F8WAW4	Enoyl-CoA delta isomerase 2, mitochondrial	ECI2	12298000	103560000	58733000
O43854;O43854-2	O43854;O43854-2	EGF-like repeat and discoidin I-like domain-containing protein 3	EDIL3	7537600	7821100	5081200
P05305	P05305	Endothelin-1;Endothelin-1;Big endothelin-1	EDN1	851110	575810	292250
P68104;Q5VTE0;Q6IQ15	P68104;Q5VTE0;Q6IQ15	Elongation factor 1-alpha 1;Putative elongation factor 1-alpha-like 3	EEF1A1;EEF1A1P5	486460000	782890000	204200000
P24534;C9JZW3;F2Z2G2;F8WF65	P24534	Elongation factor 1-beta	EEF1B2	349690000	664280000	137760000
E9PRY8;P29692-2;P29692;E9PK01;E9PI39;E9PQ49;E9PQZ1;E9PL12;E9PPR1;H0YCK7;E9PIZ1;E9PMW7;E9PK72;H0YE72;E9PKK3;H0YE58;E9PJD0;E9PNW6;E9PQC9	E9PRY8;P29692-2;P29692;E9PK01;E9PI39;E9PQ49;E9PQZ1;E9PL12;E9PPR1;H0YCK7;E9PIZ1;E9PMW7	Elongation factor 1-delta	EEF1D	853820	103230000	22810000
P26641;B4DTG2;B4DUP0;E7EMT2	P26641;B4DTG2;B4DUP0	Elongation factor 1-gamma	EEF1G	164350000	645970000	134480000
P13639;B4DPU3;F5H370;F5GZG3;B4DMC6	P13639;B4DPU3;F5H370	Elongation factor 2	EEF2	554470000	1774900000	385870000
O00418	O00418	Eukaryotic elongation factor 2 kinase	EEF2K	21892000	44676000	12064000
Q12805;Q12805-4;Q12805-2;Q12805-3;E9PGL6;Q580Q6;C9JPZ9;C9J4J8;C9JQX7;C9JUM4	Q12805;Q12805-4;Q12805-2;Q12805-3;E9PGL6	EGF-containing fibulin-like extracellular matrix protein 1	EFEMP1	15406000	49455000	23066000
Q96C19;H0Y4Y4;C9JTI6;E9PFH3;Q9BUP0;B4DEE0	Q96C19	EF-hand domain-containing protein D2	EFHD2	107870000	248500000	64061000
P98172	P98172	Ephrin-B1	EFNB1	2080300	5588600	2117100
P52799;B5MEE4	P52799;B5MEE4	Ephrin-B2	EFNB2	5037400	8247600	2899500
Q9GZT9;Q9GZT9-2;Q9GZT9-3;Q9H6Z9;G3V3M1	Q9GZT9;Q9GZT9-2;Q9GZT9-3	Egl nine homolog 1	EGLN1	2183800	6000700	3195800
Q8N3D4;E9PIH6;H0YDZ9;E9PSB0	Q8N3D4	EH domain-binding protein 1-like protein 1	EHBP1L1	122000	277580	1336600
Q9NZN4;F5H559;B4DNU6;F5H1J1;F5GXL2;B7ZAY3;B4DE23	Q9NZN4;F5H559;B4DNU6;F5H1J1;F5GXL2	EH domain-containing protein 2	EHD2	230040000	332680000	44477000
Q9NZN3;B4DFR5	Q9NZN3	EH domain-containing protein 3	EHD3	3599500	1895100	1491200
Q9H9B1;Q9H9B1-3;C9JD67;Q9H9B1-2;Q9H9B1-4	Q9H9B1;Q9H9B1-3;C9JD67	Histone-lysine N-methyltransferase EHMT1	EHMT1	109040	1412100	1660500
P41567;O60739	P41567;O60739	Eukaryotic translation initiation factor 1;Eukaryotic translation initiation factor 1b	EIF1;EIF1B	42100000	131460000	12273000
P47813;O14602;A6NJH9	P47813;O14602;A6NJH9	Eukaryotic translation initiation factor 1A, X-chromosomal;Eukaryotic translation initiation factor 1A, Y-chromosomal	EIF1AX;EIF1AY	87846000	204760000	122450000
Q9BY44;F8WAE5;B4DQ14;B4DF96;Q9BY44-2;C9IZE1;F8WAT3;F8WF18	Q9BY44;F8WAE5;B4DQ14;B4DF96;Q9BY44-2	Eukaryotic translation initiation factor 2A	EIF2A	7570600	73800000	13128000
P49770;G3V5E5;H0YJJ8	P49770;G3V5E5;H0YJJ8	Translation initiation factor eIF-2B subunit beta	EIF2B2	16778000	31112000	5293100
Q9H9G7;Q9H9G7-2	Q9H9G7;Q9H9G7-2	Protein argonaute-3	EIF2C3	0	3557200	649140
Q14152;F5H335	Q14152;F5H335	Eukaryotic translation initiation factor 3 subunit A	EIF3A	46102000	226240000	128080000
P55884-2;F8W8C8;P55884;B4DV79;C9JZG1;C9JQN7	P55884-2;F8W8C8;P55884;B4DV79	Eukaryotic translation initiation factor 3 subunit B	EIF3B	112030000	221360000	28054000
Q99613;B4DVQ5;B4DDN4;F5H1I1;B4DVU3;B5ME19;F5H4V1;B4DRU0;F5GZC5;F5GZ22;C9J1F3;C9JJ55	Q99613;B4DVQ5;B4DDN4;F5H1I1;B4DVU3;B5ME19;F5H4V1;B4DRU0;F5GZC5;F5GZ22;C9J1F3;C9JJ55	Eukaryotic translation initiation factor 3 subunit C	EIF3C;EIF3CL	59483000	133700000	28969000
O15371;A8MWD3;B4DVY1;B0QYA4;B0QYA5;B0QYA3;B0QYA7;B0QYA6;B0QYA8	O15371;A8MWD3;B4DVY1	Eukaryotic translation initiation factor 3 subunit D	EIF3D	92483000	251140000	42183000
P60228;E5RGA2;H0YBR5;H0YAW4;E5RIT4;E5RHS5;E5RII3;E5RJ25;E5RIP5	P60228;E5RGA2	Eukaryotic translation initiation factor 3 subunit E	EIF3E	1091900	79546000	24683000
B0QY89;Q9Y262;G8JLH4;B0QY90;B3KNG0;C9K0Q7;C9JHP4;H0Y7E6	B0QY89;Q9Y262;G8JLH4;B0QY90	Eukaryotic translation initiation factor 3 subunit L	EIF3EIP;EIF3L	56353000	98588000	106650000
B3KSH1;O00303;B4DMT5;E9PQV8;H0YDT6	B3KSH1;O00303;B4DMT5	Eukaryotic translation initiation factor 3 subunit F	EIF3F	66762000	186090000	27146000
O75821	O75821	Eukaryotic translation initiation factor 3 subunit G	EIF3G	82650000	195640000	107460000
O15372;E5RGU4;E5RJT0;E5RFH0;E5RFW7;E5RH59;E5RHC7	O15372;E5RGU4	Eukaryotic translation initiation factor 3 subunit H	EIF3H	23201000	44026000	13417000
Q13347;Q5TFK1	Q13347	Eukaryotic translation initiation factor 3 subunit I	EIF3I	76534000	381660000	180150000
O75822;F5H425;B4DUI3;H0YGJ7;H0YLP3	O75822;F5H425;B4DUI3	Eukaryotic translation initiation factor 3 subunit J	EIF3J	41269000	122890000	45025000
Q9UBQ5;B7ZAM9;B4DQ48	Q9UBQ5;B7ZAM9	Eukaryotic translation initiation factor 3 subunit K	EIF3K	28227000	57098000	5866600
Q7L2H7;B4E2Q4;H0YCQ8;E9PRY0;E7ESM3;E9PN86;E9PRI2	Q7L2H7;B4E2Q4	Eukaryotic translation initiation factor 3 subunit M	EIF3M	4326000	11904000	902730
P60842;B4DKP9;B4E102;E7EMV8;F8WE11;E9PBH4;C9JUF0	P60842	Eukaryotic initiation factor 4A-I	EIF4A1	34992000	308440000	125420000
Q14240-2;Q14240;E7EQG2;Q9NZE6	Q14240-2;Q14240;E7EQG2;Q9NZE6	Eukaryotic initiation factor 4A-II	EIF4A2	2086900	9317900	5389800
E7EX17;P23588;B4DS13;E7EPC9;F8VX11;F8VSC7;F8W0K0;F8VYE9;F8VRU1	E7EX17;P23588;B4DS13;E7EPC9;F8VX11	Eukaryotic translation initiation factor 4B	EIF4B	16968000	59636000	51812000
O60573;B8ZZ50;B8ZZJ9;B9A044;B8ZZL3;B9A023;B4E1E4;C9JEL3	O60573;B8ZZ50;B8ZZJ9;B9A044;B8ZZL3;B9A023;B4E1E4	Eukaryotic translation initiation factor 4E type 2	EIF4E2	11260000	8226400	726490
Q13541	Q13541	Eukaryotic translation initiation factor 4E-binding protein 1	EIF4EBP1	51399000	45098000	25440000
Q13542	Q13542	Eukaryotic translation initiation factor 4E-binding protein 2	EIF4EBP2	1058500	22542000	18332000
Q9NRA8;B1AKL4;B1AKL3;Q9NRA8-2;B4DR76;B1AKL5;B0QYZ7;B1AKL6	Q9NRA8;B1AKL4;B1AKL3;Q9NRA8-2	Eukaryotic translation initiation factor 4E transporter	EIF4ENIF1	890150	1605400	540420
P78344;D3DQV9;P78344-2;H0Y3P2;H0YCH5;H0YD77;H0YEC5;E9PKF8;H0YCF8;H0YDP4;H0YDC0;H0YEN8;H0YD99;E9PCV8	P78344;D3DQV9;P78344-2;H0Y3P2;H0YCH5	Eukaryotic translation initiation factor 4 gamma 2	EIF4G2	5443300	55614000	28494000
P55010;H0YN40;H0YLZ1;H0YM54;H0YMJ8;H0YK11;H0YK29	P55010	Eukaryotic translation initiation factor 5	EIF5	29758000	75879000	35220000
P63241-2;P63241;Q6IS14	P63241-2;P63241;Q6IS14	Eukaryotic translation initiation factor 5A-1;Eukaryotic translation initiation factor 5A-1-like	EIF5A;EIF5AL1	75310000	314150000	128050000
O60841	O60841	Eukaryotic translation initiation factor 5B	EIF5B	16612000	95028000	25546000
Q9BQ52;B4DPL9;E9PGJ0;G5E9D5;E7ES68;Q9BQ52-3;Q9BQ52-2	Q9BQ52;B4DPL9;E9PGJ0;G5E9D5;E7ES68;Q9BQ52-3	Zinc phosphodiesterase ELAC protein 2	ELAC2	533100	9625600	1785700
P41970;F8VUJ0;H0YIH6	P41970;F8VUJ0	ETS domain-containing protein Elk-3	ELK3	3406800	4305100	2244500
Q92556;B4DJV6;Q92556-3;Q92556-2;C9IZR8;C9JIW2;C9JB20;C9J5X3	Q92556;B4DJV6;Q92556-3	Engulfment and cell motility protein 1	ELMO1	4467000	14169000	8664400
B4DRL5;Q96JJ3;Q5JVZ5;Q7Z5G9;F5GZP8;B4DZ20;H0YEH5;H0YCM7;E9PBG2;Q5JW01;Q5JVZ8;Q5JVZ4	B4DRL5;Q96JJ3;Q5JVZ5;Q7Z5G9;F5GZP8;B4DZ20;H0YEH5;H0YCM7	Engulfment and cell motility protein 2	ELMO2	254620	9870000	15001000
Q9BW60;B4DP24	Q9BW60;B4DP24	Elongation of very long chain fatty acids protein 1	ELOVL1	31653000	151420000	36914000
Q92979	Q92979	Ribosomal RNA small subunit methyltransferase NEP1	EMG1	7145700	43859000	14034000
O00423-3;O00423;F8W717;G3V3N9;G3V500;H0YJK4;G3V538;G3V4H6;G3V497;G3V5C8;G3V3J1;G3V4U5	O00423-3;O00423;F8W717;G3V3N9	Echinoderm microtubule-associated protein-like 1	EML1	1481000	5187000	2511900
O95834-2;O95834;C9JRL6;F5GYW5	O95834-2;O95834;C9JRL6	Echinoderm microtubule-associated protein-like 2	EML2	958670	4612000	5358500
Q8N8S7;Q8N8S7-2;H0YH67	Q8N8S7;Q8N8S7-2;H0YH67	Protein enabled homolog	ENAH	1518100	21636000	14735000
O94919	O94919	Endonuclease domain-containing 1 protein	ENDOD1	8714600	17272000	17266000
P17813;P17813-2;F5GX88;F5H5M0	P17813;P17813-2;F5GX88;F5H5M0	Endoglin	ENG	41232000	250500000	34641000
G3XAF6;P49961-2;P49961;B7Z599;Q86VV3;P49961-3	G3XAF6;P49961-2;P49961;B7Z599;Q86VV3;P49961-3	Ectonucleoside triphosphate diphosphohydrolase 1	ENTPD1	448750	10933000	863480
Q5NDL2;Q5NDL2-3;A8K2U1;Q5NDL2-2;F5H225;C9JQM7;B4E243;C9J4G5	Q5NDL2;Q5NDL2-3;A8K2U1;Q5NDL2-2;F5H225	EGF domain-specific O-linked N-acetylglucosamine transferase	EOGT	6867800	26435000	3493500
Q9Y2J2-2;A8K968;Q9Y2J2;Q9Y2J2-3;F5H7W5;E7EUF8	Q9Y2J2-2;A8K968;Q9Y2J2;Q9Y2J2-3	Band 4.1-like protein 3	EPB41L3	14827000	24023000	11179000
Q9HCM4;Q9HCM4-3;Q9HCM4-4;Q9HCM4-2	Q9HCM4;Q9HCM4-3;Q9HCM4-4;Q9HCM4-2	Band 4.1-like protein 5	EPB41L5	862340	2747200	0
P29317;Q9UF33;D6RAL5;Q9UF33-2;P29322;Q06187;Q5JY90	P29317	Ephrin type-A receptor 2	EPHA2	11018000	31822000	13217000
P54764;E9PG71;F5GZZ5;C9JEM6;C9JIX8	P54764;E9PG71	Ephrin type-A receptor 4	EPHA4	243870	403730	241790
P29323;P29323-3;P29323-2;B1AKC9;A6NJM0;Q6NVW1	P29323;P29323-3;P29323-2;B1AKC9;A6NJM0;Q6NVW1	Ephrin type-B receptor 2	EPHB2	1171100	4548300	2146700
P07099;B1AQP9;B1AQP8	P07099	Epoxide hydrolase 1	EPHX1	53564000	38923000	20678000
Q9UBC2-2;Q9UBC2;A2RRF3	Q9UBC2-2;Q9UBC2;A2RRF3	Epidermal growth factor receptor substrate 15-like 1	EPS15L1	2341400	8964000	5148900
Q12929;F5H819;B4DX66;F5H0R8;H0YFG1;F5H3Q6;F5GYM8	Q12929;F5H819;B4DX66	Epidermal growth factor receptor kinase substrate 8	EPS8	2980800	4887400	3127600
O75616;O75616-2	O75616;O75616-2	GTPase Era, mitochondrial	ERAL1	0	2638400	705650
Q9NZ08-2;Q9NZ08;D6RAL9	Q9NZ08-2;Q9NZ08	Endoplasmic reticulum aminopeptidase 1	ERAP1	18261000	41206000	12399000
Q6P179;Q6P179-3;D6RGW0;Q6P179-2;Q6P179-4;H0YAL8	Q6P179;Q6P179-3;D6RGW0;Q6P179-2;Q6P179-4	Endoplasmic reticulum aminopeptidase 2	ERAP2	31037000	30593000	9097400
Q03468;H0Y3B0;F5H493	Q03468	DNA excision repair protein ERCC-6	ERCC6	111740	167390	72206
Q2NKX8;B5MDQ0	Q2NKX8;B5MDQ0	DNA excision repair protein ERCC-6-like	ERCC6L	898050	2902400	1580400
Q969X5;Q969X5-2	Q969X5;Q969X5-2	Endoplasmic reticulum-Golgi intermediate compartment protein 1	ERGIC1	5007600	68534000	21878000
Q8IV48;E5RIV7	Q8IV48;E5RIV7	3-5 exoribonuclease 1	ERI1	2779300	6339900	1088200
Q96DZ1;Q96DZ1-2;B5MC72	Q96DZ1;Q96DZ1-2;B5MC72	Endoplasmic reticulum lectin 1	ERLEC1	12501000	15693000	4289900
O94905;E5RHW4;E5RJ09;O94905-3;O94905-2	O94905;E5RHW4	Erlin-2	ERLIN2	13981000	32952000	13063000
Q7Z2K6;E7ER77;Q6ZMD3;B3KSB1	Q7Z2K6;E7ER77	Endoplasmic reticulum metallopeptidase 1	ERMP1	637250	11945000	2946700
P30040;F8VY02;F8W1G0;C9J183	P30040;F8VY02	Endoplasmic reticulum resident protein 29	ERP29	150920000	251980000	83481000
Q9BS26	Q9BS26	Endoplasmic reticulum resident protein 44	ERP44	33548000	149400000	51162000
Q96AP7;F8WDW9	Q96AP7;F8WDW9	Endothelial cell-selective adhesion molecule	ESAM	855040	45362000	15509000
P10768	P10768	S-formylglutathione hydrolase	ESD	53210000	251620000	153870000
Q9H501;Q6P6H6	Q9H501	ESF1 homolog	ESF1	4335500	4004300	4098500
Q9NQ30;Q3V4E3	Q9NQ30;Q3V4E3	Endothelial cell-specific molecule 1	ESM1	3142300	3982900	26544000
P62495;B7Z7P8;Q96CG1;D6RCB3	P62495;B7Z7P8;Q96CG1	Eukaryotic peptide chain release factor subunit 1	ETF1	52779000	100840000	41378000
P13804;B4DT43;H0YK49;H0YNX6;H0YLU7;H0YL12;H0YKF0;H0YL83	P13804;B4DT43;H0YK49;H0YNX6;H0YLU7;H0YL12;H0YKF0	Electron transfer flavoprotein subunit alpha, mitochondrial	ETFA	24114000	153500000	36779000
P38117-2;P38117	P38117-2;P38117	Electron transfer flavoprotein subunit beta	ETFB	3492000	119940000	61644000
Q9HBU6;E9PD44;H0YH69;G5E969;H0YGP7;H0YFP7	Q9HBU6;E9PD44;H0YH69;G5E969;H0YGP7	Ethanolamine kinase 1	ETNK1	2711400	1731800	2489800
Q96KP1;G8JLK9;Q2MDF5	Q96KP1	Exocyst complex component 2	EXOC2	4954800	5822600	3865300
O60645;Q6P2E8;O60645-2;H0Y995;D6RB59	O60645;Q6P2E8;O60645-2;H0Y995;D6RB59	Exocyst complex component 3	EXOC3	5385400	15567000	4462700
Q9UPT5;Q9UPT5-6;Q9UPT5-1;Q9UPT5-5;Q9UPT5-2;F8W6Q7;F5H1P1;Q9UPT5-4;B5MCY9;C9JME6	Q9UPT5;Q9UPT5-6;Q9UPT5-1;Q9UPT5-5;Q9UPT5-2;F8W6Q7;F5H1P1	Exocyst complex component 7	EXOC7	21644000	21412000	3299000
Q9Y3B2;B1AMU4;B1AMU3;B1AMU7	Q9Y3B2;B1AMU4;B1AMU3;B1AMU7	Exosome complex component CSL4	EXOSC1;RP11-452K12.9	2700600	22118000	10099000
Q01780;Q01780-2;B4DKG8	Q01780;Q01780-2;B4DKG8	Exosome component 10	EXOSC10	12205000	21354000	9194000
Q9NQT5;A8K0K6	Q9NQT5;A8K0K6	Exosome complex component RRP40	EXOSC3	17533000	24269000	5202500
Q96B26;Q5JXM0	Q96B26;Q5JXM0	Exosome complex component RRP43	EXOSC8;DKFZp564C0482	4743800	45302000	8032600
D6RIY6;Q06265-2;Q06265;Q06265-4;Q06265-3;D6RA17;D6R905;D6RAP4	D6RIY6;Q06265-2;Q06265	Exosome complex component RRP45	EXOSC9	7622800	6994900	1743400
B7Z5W1;Q9Y624;B7Z941	B7Z5W1;Q9Y624;B7Z941	Junctional adhesion molecule A	F11R	26158000	51860000	20587000
P25116	P25116	Proteinase-activated receptor 1	F2R	185210	49072000	33317000
P15090;E5RIR0;P02689;E5RH45	P15090	Fatty acid-binding protein, adipocyte	FABP4	207220000	363780000	128380000
O60427;H0YB97;A8K0I7;F5GWE3;F5H852;F5GYH4;C9JJB3;F5H5X5;F5H2H3;F5H0Y2;F5H1Q7;C9J425	O60427;H0YB97	Fatty acid desaturase 1	FADS1	3654600	4778500	3456800
O95864;O95864-3;O95864-2;B7Z634	O95864;O95864-3;O95864-2;B7Z634	Fatty acid desaturase 2	FADS2	56731000	93932000	28356000
Q9NVQ4-2;Q9NVQ4-3;Q9NVQ4;C9JDZ2	Q9NVQ4-2;Q9NVQ4-3;Q9NVQ4;C9JDZ2	Fas apoptotic inhibitory molecule 1	FAIM	3509100	1470400	2299400
Q8N5W9	Q8N5W9	Protein FAM101B	FAM101B	0	1268300	6704100
Q9BTL3	Q9BTL3	RNMT-activating mini protein	FAM103A1	15431000	14144000	12429000
Q9H098-2;Q9H098;C9JW51;C9JQ40;C9J6N5;C9J3Q3;C9JP05;C9J6Y8;C9JYP1;F8WCJ2	Q9H098-2;Q9H098;C9JW51;C9JQ40;C9J6N5;C9J3Q3;C9JP05	Protein FAM107B	FAM107B	19579000	75240000	44629000
Q96PZ2	Q96PZ2	Protein FAM111A	FAM111A	1520100	1320600	1664500
A6NFQ2;A6NFQ2-2;F5H2W8;A6NFQ2-3;H0YC74;F5H712;Q8N1I1	A6NFQ2;A6NFQ2-2;F5H2W8;A6NFQ2-3;H0YC74;F5H712;Q8N1I1	Protein FAM115C	FAM115C	2783200	16067000	6993100
Q9BPY3;E9PMJ2;G3V179	Q9BPY3;E9PMJ2;G3V179	Protein FAM118B	FAM118B	8438400	19908000	4837000
Q5W0V3;C9JEP3;Q5W0V3-2;Q5W0V4	Q5W0V3;C9JEP3;Q5W0V3-2	Protein FAM160B1	FAM160B1	12755000	8026800	3188900
Q5VUB5	Q5VUB5	Protein FAM171A1	FAM171A1	659290	2306600	1396700
Q9NVM1	Q9NVM1	Protein FAM176B	FAM176B	12282000	19341000	2151000
P0CB43;Q9BTY7;E9PPP0	P0CB43;Q9BTY7;E9PPP0	Protein FAM203B;Protein FAM203A	FAM203B;FAM203A	690300	9323200	5886100
Q9BRX8;Q9BRX8-2	Q9BRX8;Q9BRX8-2	Redox-regulatory protein FAM213A	FAM213A	148530000	276690000	31762000
Q9Y4E1-4;Q9Y4E1;Q9Y4E1-2;F5H0J6;Q9Y4E1-3;F5H871	Q9Y4E1-4;Q9Y4E1;Q9Y4E1-2;F5H0J6;Q9Y4E1-3;F5H871	WASH complex subunit FAM21C	FAM21C	1796000	774530	1509600
Q8N5C1	Q8N5C1	Protein FAM26E	FAM26E	10282000	8209900	539710
Q9Y421	Q9Y421	Protein FAM32A	FAM32A	14228000	10101000	1703900
Q5VSL9;Q5VSL9-2;Q5VSL9-3;Q5VSL9-4	Q5VSL9;Q5VSL9-2	Protein FAM40A	FAM40A	1366600	3774800	1351600
Q9H0Q0;C9IYV6;C9JPE5	Q9H0Q0	Protein FAM49A	FAM49A	336120	16453000	9723200
Q14320;B0S8I6	Q14320;B0S8I6	Protein FAM50A	FAM50A	15797000	29643000	23236000
E9PBS3;B4DIM2;Q6ZS17;Q6ZS17-2;H0Y442	E9PBS3;B4DIM2;Q6ZS17;Q6ZS17-2;H0Y442	Protein FAM65A	FAM65A	3766200	6974600	2722800
Q9H4H8;Q9H4H8-2	Q9H4H8;Q9H4H8-2	Protein FAM83D	FAM83D	0	2285000	421710
Q96KN1	Q96KN1	Protein FAM84B	FAM84B	3652000	5019300	4783200
Q658Y4;E7ER68;G3V120;E7EMD5	Q658Y4;E7ER68;G3V120	Protein FAM91A1	FAM91A1	929970	10757000	3849800
Q9HB96	Q9HB96	Fanconi anemia group E protein	FANCE	79259	113410	125540
Q9NVI1;Q9NVI1-1;Q9NVI1-2;F8W7R3	Q9NVI1;Q9NVI1-1;Q9NVI1-2;F8W7R3	Fanconi anemia group I protein	FANCI	1948800	1399100	491370
Q8WVX9;E7ETC1;E9PNW8;E9PPB8	Q8WVX9;E7ETC1;E9PNW8	Fatty acyl-CoA reductase 1	FAR1	3132700	10003000	2536200
P49327;F5H0D4	P49327	Fatty acid synthase;[Acyl-carrier-protein] S-acetyltransferase;[Acyl-carrier-protein] S-malonyltransferase;3-oxoacyl-[acyl-carrier-protein] synthase;3-oxoacyl-[acyl-carrier-protein] reductase;3-hydroxypalmitoyl-[acyl-carrier-protein] dehydratase;Enoyl-[acyl-carrier-protein] reductase;Oleoyl-[acyl-carrier-protein] hydrolase	FASN	102380000	421490000	120640000
Q9NYY8;Q9NYY8-2;C9JPI6	Q9NYY8;Q9NYY8-2	FAST kinase domain-containing protein 2	FASTKD2	842190	2555600	1040600
Q6V0I7;Q6V0I7-3;Q6V0I7-2	Q6V0I7;Q6V0I7-3;Q6V0I7-2	Protocadherin Fat 4	FAT4	475010	685670	534970
Q8WUP2;Q8WUP2-3;Q8WUP2-2;E7EWE8;E7EN81;E7EPI5;D6RAI6;D6RA19;D6R9I4;D6R9V9;Q5VVD3;D6RAI8	Q8WUP2;Q8WUP2-3;Q8WUP2-2	Filamin-binding LIM protein 1	FBLIM1	286580	290080000	131240000
P35555;F5H2N7;F8W7L2;H0YND0;F6U495	P35555	Fibrillin-1	FBN1	2362100	9746100	4847700
P35556;D6RJI3;P35556-2;E9PHW4;D6REJ2	P35556;D6RJI3;P35556-2	Fibrillin-2	FBN2	216130	852670	620400
E9PG19;O94868;O94868-2;E7ENZ2;O94868-3;C9JM66	E9PG19;O94868;O94868-2	FCH and double SH3 domains protein 2	FCHSD2	2227700	2356500	1358800
P37268;B4DJE5;E9PNM1;E9PJG4;B7Z1J3;B4DT56;B3KQ95;E9PS69;E9PSH1;E9PNJ2;E9PQ90	P37268;B4DJE5;E9PNM1;E9PJG4;B7Z1J3	Squalene synthase	FDFT1	29255000	65083000	16250000
P14324;E9PCI9	P14324;E9PCI9	Farnesyl pyrophosphate synthase	FDPS	77650000	268280000	38953000
Q6P4F2;Q8N8B8;E7EQL1	Q6P4F2;Q8N8B8;E7EQL1	Adrenodoxin-like protein, mitochondrial	FDX1L	0	8914800	5959300
B4DHX5;E7EQC1;P22570;B7Z7G2;P22570-2;B4DQQ4;G3V0F2	B4DHX5;E7EQC1;P22570;B7Z7G2;P22570-2;B4DQQ4;G3V0F2	NADPH:adrenodoxin oxidoreductase, mitochondrial	FDXR	15253000	41743000	25921000
P22830-2;P22830	P22830-2;P22830	Ferrochelatase, mitochondrial	FECH	8839700	16854000	6380400
P39748;F5H1Y3	P39748	Flap endonuclease 1	FEN1	116720000	150150000	57173000
Q86UX7;Q86UX7-2;F5H1C6;H0YFT5;F5H3I6	Q86UX7;Q86UX7-2	Fermitin family homolog 3	FERMT3	103760000	259540000	72756000
F8VWL3;E9PJX4;B7Z493;Q96M96;F8W1R0;G3XA97;E9PNX0;Q96M96-2;E9PQT1;Q96M96-3;H0YDQ0;F8VVF1	F8VWL3;E9PJX4;B7Z493;Q96M96;F8W1R0	FYVE, RhoGEF and PH domain-containing protein 4	FGD4	8819500	13316000	7164600
Q6ZNL6;B7ZM68;Q6ZNL6-2	Q6ZNL6;B7ZM68	FYVE, RhoGEF and PH domain-containing protein 5	FGD5	2424900	9789000	6253600
P09038;P09038-1;P09038-3;P09038-2	P09038;P09038-1;P09038-3;P09038-2	Fibroblast growth factor 2	FGF2	865890	8559400	9866300
P07954;P07954-2	P07954;P07954-2	Fumarate hydratase, mitochondrial	FH	54439000	125280000	36386000
Q14192;Q5TM15;F8WDA8;C9J3S8	Q14192	Four and a half LIM domains protein 2	FHL2	200440000	578350000	243280000
Q13643	Q13643	Four and a half LIM domains protein 3	FHL3	33335000	86770000	56027000
Q4L180;Q4L180-2;Q4L180-7;Q4L180-3;C9JYJ6;C9JN41;Q4L180-5;Q4L180-6	Q4L180;Q4L180-2;Q4L180-7;Q4L180-3;C9JYJ6;C9JN41;Q4L180-5;Q4L180-6	Filamin A-interacting protein 1-like	FILIP1L	985840	2437800	413870
Q96AY3;F8WA23;H0Y827;Q9H6J3;F5H1P8;C9JPC3	Q96AY3;F8WA23;H0Y827;Q9H6J3;F5H1P8	Peptidyl-prolyl cis-trans isomerase FKBP10	FKBP10	34167000	87000000	46017000
Q9NWM8;F8WBZ0	Q9NWM8	Peptidyl-prolyl cis-trans isomerase FKBP14	FKBP14	43784000	63010000	14405000
P62942;Q5W0X3;Q5VVH2;F8W6G9	P62942;Q5W0X3	Peptidyl-prolyl cis-trans isomerase FKBP1A;Peptidyl-prolyl cis-trans isomerase	FKBP1A	76431000	2715500000	1232300000
P26885;F5H0N4	P26885;F5H0N4	Peptidyl-prolyl cis-trans isomerase FKBP2;Peptidyl-prolyl cis-trans isomerase	FKBP2	43119000	135190000	47416000
Q00688;G3V5F2	Q00688	Peptidyl-prolyl cis-trans isomerase FKBP3	FKBP3	261610000	312470000	219440000
Q02790;F5H120;H0YFG2;F5H1U3	Q02790	Peptidyl-prolyl cis-trans isomerase FKBP4;Peptidyl-prolyl cis-trans isomerase FKBP4, N-terminally processed	FKBP4	52500000	170380000	53421000
Q13451;B7Z8G2;B7Z7Z8;F5H7R1;H0Y3A5	Q13451;B7Z8G2;B7Z7Z8	Peptidyl-prolyl cis-trans isomerase FKBP5	FKBP5	51790000	108120000	50071000
Q9Y680;Q9Y680-2;Q9Y680-3;F8WE12;F8WBF2;F8WCU2	Q9Y680;Q9Y680-2;Q9Y680-3	Peptidyl-prolyl cis-trans isomerase FKBP7	FKBP7	9320300	14222000	8848300
Q14318-2;Q14318;C8C9T5	Q14318-2;Q14318;C8C9T5	Peptidyl-prolyl cis-trans isomerase FKBP8	FKBP8	1656600	20539000	9850300
O95302;B7Z1U8;B7Z6H3;B7Z230	O95302;B7Z1U8;B7Z6H3;B7Z230	Peptidyl-prolyl cis-trans isomerase FKBP9	FKBP9	6468600	13757000	3407400
Q01543;G3V183;Q01543-2;B4DFV4;E9PKJ7	Q01543;G3V183;Q01543-2;B4DFV4	Friend leukemia integration 1 transcription factor	FLI1	6056600	21824000	8964600
Q13045;F5H407;E7EPM0	Q13045;F5H407;E7EPM0	Protein flightless-1 homolog	FLII	18975000	52106000	22689000
P21333-2;P21333;Q5HY54;E9PHF0;E7EWU2;H0Y5F3	P21333-2;P21333;Q5HY54	Filamin-A	FLNA	45106000	108720000	13008000
E7EMK3;Q14254;E7EMK1	E7EMK3;Q14254;E7EMK1	Flotillin-2	FLOT2	3793500	34140000	9862500
P17948;P17948-3;P17948-2;P17948-4;P17948-5;P17948-6;B2BF48;F8WBM6	P17948;P17948-3;P17948-2;P17948-4	Vascular endothelial growth factor receptor 1	FLT1	1470200	3577600	2454100
Q96CP2;Q4VC44-3;Q4VC44;Q4VC44-2	Q96CP2	FLYWCH family member 2	FLYWCH2	310760	12661000	5431800
Q96PY5-3;Q96PY5;Q6ZN96;C9IZY8	Q96PY5-3;Q96PY5;Q6ZN96;C9IZY8	Formin-like protein 2	FMNL2	374350	3339500	1349200
Q8IVF7;F8W1F5;Q8IVF7-3;Q8IVF7-2;F8VYL1	Q8IVF7;F8W1F5;Q8IVF7-3;Q8IVF7-2	Formin-like protein 3	FMNL3	8065900	17300000	5380500
Q06787;Q06787-3;G8JL90;Q06787-5;Q06787-8;Q06787-7;Q06787-4;Q06787-2;G3V0J0;Q06787-6;A8MQB8;G8JLE9;Q8IXW7	Q06787;Q06787-3;G8JL90;Q06787-5;Q06787-8;Q06787-7;Q06787-4;Q06787-2;G3V0J0;Q06787-6;A8MQB8;G8JLE9;Q8IXW7	Fragile X mental retardation protein 1	FMR1	7828100	15668000	2429900
P02751;P02751-3;P02751-15;P02751-7;E9PE77;E7ERA1;P02751-11;P02751-8;P02751-14;P02751-9;F8W7G7;P02751-5;P02751-6;P02751-10;P02751-13;P02751-12;P02751-4;H0Y7Z1;E9PG29;P02751-2;H0Y4K8	P02751;P02751-3;P02751-15;P02751-7;E9PE77;E7ERA1;P02751-11;P02751-8;P02751-14;P02751-9;F8W7G7;P02751-5;P02751-6;P02751-10;P02751-13;P02751-12;P02751-4	Fibronectin;Anastellin;Ugl-Y1;Ugl-Y2;Ugl-Y3	FN1	90742000	617150000	215260000
Q96RU3;Q96RU3-2;E9PGQ4;Q96RU3-3;H0Y7W6;Q96RU3-4;F2Z2U3;E7EPB7	Q96RU3;Q96RU3-2;E9PGQ4;Q96RU3-3;H0Y7W6;Q96RU3-4;F2Z2U3;E7EPB7	Formin-binding protein 1	FNBP1	8124900	12644000	4296800
Q5T0N5;Q5T0N5-5;Q5T0N5-2;Q5T0N5-4;Q5T0N5-3;B7Z9L6	Q5T0N5;Q5T0N5-5;Q5T0N5-2;Q5T0N5-4;Q5T0N5-3	Formin-binding protein 1-like	FNBP1L	17448000	30131000	8804800
Q53EP0;Q53EP0-2	Q53EP0	Fibronectin type III domain-containing protein 3B	FNDC3B	12801000	30857000	15791000
E9PCH4;Q8TEU7;E7EWD4;Q8TEU7-3;A3KN82;Q8TEU7-2;B7Z7Y1;D6RE77;E9PDV7	E9PCH4;Q8TEU7;E7EWD4;Q8TEU7-3;A3KN82;Q8TEU7-2;B7Z7Y1;D6RE77	Rap guanine nucleotide exchange factor 6	FNIP1;RAPGEF6	515420	2198600	384810
P15408;P15408-3;C9JCN8;P15408-2	P15408;P15408-3;C9JCN8	Fos-related antigen 2	FOSL2	3115100	3418800	3593600
Q99958	Q99958	Forkhead box protein C2	FOXC2	1111200	4084800	1147200
P85037;F5H8G8;P85037-2	P85037;F5H8G8;P85037-2	Forkhead box protein K1	FOXK1	43900	12256000	6083400
Q12778;A6NCE0;A8MYZ6;P98177;P98177-2	Q12778	Forkhead box protein O1	FOXO1	1289600	2712700	719550
E9PFD3;Q9H334;Q9H334-4;Q8NAN6;Q9H334-3;H0Y882;G5E965;Q9H334-2;C9J0F0;F5GYL1;E7ETP1	E9PFD3;Q9H334;Q9H334-4;Q8NAN6;Q9H334-3;H0Y882;G5E965;Q9H334-2;C9J0F0;F5GYL1	Forkhead box protein P1	FOXP1	1629000	2075900	1121300
Q14331;Q9BZ01;E9PRR7;F5H5R5;E9PLY7;H0YEZ2;E9PI42	Q14331;Q9BZ01;E9PRR7;F5H5R5;E9PLY7;H0YEZ2	Protein FRG1;Protein FRG1B	FRG1;FRG1B	645660	0	521480
Q9P2Q2;F8WAN4;Q5T376;Q5T378	Q9P2Q2;F8WAN4	FERM domain-containing protein 4A	FRMD4A	1277800	1872100	2753300
Q9BZ67;B4E2P1;Q9BZ67-2;E9PS62;E9PRP1;Q9BZ68;E9PRA3	Q9BZ67;B4E2P1;Q9BZ67-2;E9PS62	FERM domain-containing protein 8	FRMD8	2901200	8367600	2177500
F5GX82;O94915;H0Y9X0;F2Z2S2;D6R9B9	F5GX82;O94915;H0Y9X0	Protein furry homolog-like	FRYL	1069000	1904300	295830
Q16658;B3KTM9;C9JFC0;C9JPH9	Q16658	Fascin	FSCN1	96646000	710580000	262440000
Q9BTV5	Q9BTV5	Fibronectin type III and SPRY domain-containing protein 1	FSD1	1190100	2992200	727730
Q12841;B4DTT5;B4DTZ8;C9J5G4	Q12841;B4DTT5;B4DTZ8	Follistatin-related protein 1	FSTL1	5437800	27942000	17584000
P02794;G3V192;G3V1D1;E9PKY7;E9PRK8;E9PPQ4;E9PK45;E9PKM5;E9PQR3	P02794;G3V192;G3V1D1	Ferritin heavy chain;Ferritin	FTH1	145110000	373130000	71994000
P02792;F5H1X1	P02792;F5H1X1	Ferritin light chain;Ferritin	FTL	375580000	288510000	38674000
Q9UET6;Q9UET6-2;B7Z4K4	Q9UET6;Q9UET6-2;B7Z4K4	Putative ribosomal RNA methyltransferase 1	FTSJ1	15194000	22559000	21932000
Q8IY81	Q8IY81	Putative rRNA methyltransferase 3	FTSJ3	25928000	53032000	24845000
P35637;P35637-2;E7EUX0;B4DR70;A6NMX6	P35637;P35637-2;E7EUX0;B4DR70;A6NMX6	RNA-binding protein FUS	FUS	33557000	259340000	39799000
Q495W5;Q495W5-2	Q495W5;Q495W5-2	Alpha-(1,3)-fucosyltransferase 11	FUT11	1746600	5090000	577770
B7ZKT7;Q9BQS8;Q9BQS8-2;Q9BQS8-3;C9J2W6	B7ZKT7;Q9BQS8	FYVE and coiled-coil domain-containing protein 1	FYCO1	2365700	2849300	3601400
P06241;P06241-2;P06241-3;B3KPS6;Q5R3A8;E5RFS5;E5RIX5;E5RH71;E5RGT0;E5RFM0;E5RI25;E5RGM6;E5RHX7;E5RHF7;E5RFM4;P06239-3;E7EN21;Q573B4;P06239;E5RK23;E5RFM6;E5RJX7	P06241;P06241-2;P06241-3;B3KPS6;Q5R3A8	Tyrosine-protein kinase Fyn	FYN	4177400	3968000	3160100
Q96QD9;Q96QD9-2;Q96QD9-4;Q96QD9-3;F6VVD0	Q96QD9;Q96QD9-2;Q96QD9-4	UAP56-interacting factor	FYTTD1	3649500	8377300	2768400
Q9ULV1	Q9ULV1	Frizzled-4	FZD4	1923500	1865000	1249100
Q13283;F5H4D6;E5RIZ6;F8W7N6;E5RJU8;Q5HYE9;E5RH42;E5RIF8;E5RI46	Q13283;F5H4D6;E5RIZ6	Ras GTPase-activating protein-binding protein 1	G3BP1	63891000	121590000	35793000
Q9UN86-2;Q9UN86;D6RFJ8;D6RB17;D6RAC7;D6RGJ4;D6RBW8;D6RE13;D6RBR0;D6REX8;D6RBM9;D6R9A4;D6R9X5;E5RH00	Q9UN86-2;Q9UN86;D6RFJ8	Ras GTPase-activating protein-binding protein 2	G3BP2	12200000	96125000	44067000
P11413-2;P11413-3;P11413;E9PDV8;E9PD92	P11413-2;P11413-3;P11413;E9PDV8;E9PD92	Glucose-6-phosphate 1-dehydrogenase	G6PD	53651000	94428000	58058000
P10253	P10253	Lysosomal alpha-glucosidase;76 kDa lysosomal alpha-glucosidase;70 kDa lysosomal alpha-glucosidase	GAA	945300	9908600	1126000
Q13480-2;Q13480;D6RIS0;B7Z3B9;D6RIF8;H0Y8F4	Q13480-2;Q13480;D6RIS0	GRB2-associated-binding protein 1	GAB1	1087800	684670	549740
B4E0Y7;Q9H0R8;F5GZY7;G3V1T7;F5H007;F5GX12	B4E0Y7;Q9H0R8;F5GZY7;G3V1T7;F5H007;F5GX12	Gamma-aminobutyric acid receptor-associated protein-like 1	GABARAPL1	22003000	20272000	1259200
Q06546	Q06546	GA-binding protein alpha chain	GABPA	11617000	23902000	6031800
Q8TAE8	Q8TAE8	Growth arrest and DNA damage-inducible proteins-interacting protein 1	GADD45GIP1	9048500	24557000	14693000
P51570;A6NJD0	P51570;A6NJD0	Galactokinase	GALK1	6226000	41437000	12318000
Q96C23;B8ZZ75;F8WB82	Q96C23;B8ZZ75	Aldose 1-epimerase	GALM	4124500	5948200	336990
P34059;F5H325	P34059;F5H325	N-acetylgalactosamine-6-sulfatase	GALNS	13110000	14498000	1469800
Q10471;G3V1S6;F5GYB2;B7Z8V8	Q10471;G3V1S6	Polypeptide N-acetylgalactosaminyltransferase 2;Polypeptide N-acetylgalactosaminyltransferase 2 soluble form	GALNT2	13469000	47463000	13489000
Q8NCL4;F5H5H1	Q8NCL4;F5H5H1	Polypeptide N-acetylgalactosaminyltransferase 6	GALNT6	2937200	2497900	2994200
Q86SF2;H0YAH3;H0YAK0;E9PBY3	Q86SF2;H0YAH3;H0YAK0	N-acetylgalactosaminyltransferase 7	GALNT7	940410	18957000	6988000
P07902;G3V4G9;F2Z2X9;G3V223;G3V3U5;E7ET32;H0YJL3	P07902;G3V4G9;F2Z2X9;G3V223;G3V3U5	Galactose-1-phosphate uridylyltransferase	GALT	2733400	7675600	4862800
Q14697;Q14697-2;F5H6X6;E9PKU7;H0YFL4;E9PNH1;E9PRF8;Q14697-3	Q14697;Q14697-2;F5H6X6;E9PKU7	Neutral alpha-glucosidase AB	GANAB	54096000	312550000	62971000
P41250;F8WCK4	P41250	Glycine--tRNA ligase	GARS	63202000	215100000	103650000
P22102;B4DJ93;P22102-2;F8WD69;C9JTV6;C9JBJ1;C9JKQ7;C9JZG2	P22102	Trifunctional purine biosynthetic protein adenosine-3;Phosphoribosylamine--glycine ligase;Phosphoribosylformylglycinamidine cyclo-ligase;Phosphoribosylglycinamide formyltransferase	GART	55096000	74657000	26453000
B5MC40;Q86YP4;Q86YP4-2;B4DKZ7;C9JJK9;C9JHD7;C9JGN4;C9JMI3;C9JVY3;F5H7D9	B5MC40;Q86YP4;Q86YP4-2;B4DKZ7	Transcriptional repressor p66-alpha	GATAD2A	422120	7456500	5035400
O75323;C9IYJ3;F8WBI5;C9K068;C9J7B1	O75323;C9IYJ3	Protein NipSnap homolog 2	GBAS	0	48353000	32755000
Q04446;E9PGM4;F5H378	Q04446;E9PGM4;F5H378	1,4-alpha-glucan-branching enzyme	GBE1	84590000	288300000	80484000
Q92538	Q92538	Golgi-specific brefeldin A-resistance guanine nucleotide exchange factor 1	GBF1	1155500	8164200	4234200
P32456	P32456	Interferon-induced guanylate-binding protein 2	GBP2	18686000	19185000	3735000
P48506;D6R959;D6REX4;H0Y9I7;D6RGF8	P48506	Glutamate--cysteine ligase catalytic subunit	GCLC	5885000	4992600	3220300
P48507	P48507	Glutamate--cysteine ligase regulatory subunit	GCLM	18882000	136300000	58743000
Q92616	Q92616	Translational activator GCN1	GCN1L1	4813400	16315000	3091800
P23434	P23434	Glycine cleavage system H protein, mitochondrial	GCSH	89863000	133260000	61584000
Q99988	Q99988	Growth/differentiation factor 15	GDF15	10339000	73818000	88807000
O14893;O14893-2;O14893-3;H0YEL0;H0YDP6;G5EA29;H0YCF4;O14893-4	O14893;O14893-2;O14893-3;H0YEL0;H0YDP6;G5EA29	Gem-associated protein 2	GEMIN2	20266000	15507000	6235400
Q8TEQ6	Q8TEQ6	Gem-associated protein 5	GEMIN5	2818300	10336000	3721800
Q9NWZ8	Q9NWZ8	Gem-associated protein 8	GEMIN8	6452300	6838300	6097700
Q17RS7;F5H6G6;H0YCG6	Q17RS7;F5H6G6	Flap endonuclease GEN homolog 1	GEN1	423020	852210	505920
Q96RP9;C9IZ01;F8WAU4;Q9H9M0;C9JA25	Q96RP9;C9IZ01;F8WAU4	Elongation factor G, mitochondrial	GFM1	1330600	1717200	127970
Q06210;Q06210-2	Q06210;Q06210-2	Glucosamine--fructose-6-phosphate aminotransferase [isomerizing] 1	GFPT1	14804000	55918000	17921000
O75420;A2VDH9	O75420	PERQ amino acid-rich with GYF domain-containing protein 1	GIGYF1	1984900	1709700	506030
Q6Y7W6;E9PBB0;Q6Y7W6-3;A6H8W4;E9PC50;E7ESB6;F5H3C2;C9JHW1;C9JH18;C9IYH5;C9JH78;C9JW88;Q9H7I8;B8ZZD2;C9J7G1;C9JRZ2;C9JHT0;C9J0V6;C9JXQ0;C9JPV7;F8WCD5;C9JZC0;C9J1A6;C9JBZ3	Q6Y7W6;E9PBB0;Q6Y7W6-3;A6H8W4;E9PC50;E7ESB6	PERQ amino acid-rich with GYF domain-containing protein 2	GIGYF2	5929100	21699000	10617000
Q8WWP7	Q8WWP7	GTPase IMAP family member 1	GIMAP1	32967000	88603000	33137000
Q96F15-2;Q96F15	Q96F15-2;Q96F15	GTPase IMAP family member 5	GIMAP5	1895500	4336900	2931500
Q8NHV1	Q8NHV1	GTPase IMAP family member 7	GIMAP7	72176000	110730000	76400000
Q8ND71	Q8ND71	GTPase IMAP family member 8	GIMAP8	7629200	25561000	9818800
Q9BRT9;E5RFF9;E5RH56;Q9BRT9-2	Q9BRT9;E5RFF9	DNA replication complex GINS protein SLD5	GINS4	11817000	29910000	6599600
Q9Y2X7-3;Q9Y2X7;E7EVC2;Q9Y2X7-2	Q9Y2X7-3;Q9Y2X7	ARF GTPase-activating protein GIT1	GIT1	2487300	12760000	9346000
P17302;B4DN50	P17302;B4DN50	Gap junction alpha-1 protein;Gap junction protein	GJA1	5230500	78160000	32351000
P06280	P06280	Alpha-galactosidase A	GLA	1343900	4940300	1105000
P16278;P16278-3;E7EQ29;P16278-2;C9J4G9;C9JWX1;C9JF15;F8WF40;C9J539	P16278;P16278-3;E7EQ29;P16278-2	Beta-galactosidase	GLB1	4287500	13240000	3492900
Q92896-2;Q92896;B7Z8Y4	Q92896-2;Q92896;B7Z8Y4	Golgi apparatus protein 1	GLG1	39187000	114730000	34112000
Q9H4G4;A6NKU3;Q5VZR0	Q9H4G4;A6NKU3;Q5VZR0	Golgi-associated plant pathogenesis-related protein 1	GLIPR2	5894000	36744000	21976000
E7EMY5;Q9HC38-2;Q9HC38;B7Z403;Q9HC38-3	E7EMY5;Q9HC38-2;Q9HC38;B7Z403	Glyoxalase domain-containing protein 4	GLOD4	50059000	153330000	55941000
O94925;O94925-2;B7Z509;C9JIJ6	O94925	Glutaminase kidney isoform, mitochondrial	GLS	600440	3154000	259760
Q49A26;Q49A26-2;Q49A26-4;Q49A26-5;Q49A26-3	Q49A26;Q49A26-2;Q49A26-4;Q49A26-5;Q49A26-3	Putative oxidoreductase GLYR1	GLYR1	0	9129900	6638700
O60547;E9PI88	O60547;E9PI88	GDP-mannose 4,6 dehydratase	GMDS	8971700	19476000	9226400
E7EWZ9;G3V4P8;P60983;G3V3X4	E7EWZ9;G3V4P8;P60983	Glia maturation factor beta	GMFB	81242000	109170000	27927000
O60234	O60234	Glia maturation factor gamma	GMFG	43878000	79786000	14666000
H0YNJ6;Q6PKC0;Q9P2T1-2;Q9P2T1;H0YLV5;Q86T14;H0YMB3;H0YLB8;H0YK13;H0YK71;H0YNS9;H0YN22;H0YNH0;H0YMW6;H0YMV5;H0YMR9;H0YN74;H0YKK3;H0YMG3;H0YKE1	H0YNJ6;Q6PKC0;Q9P2T1-2;Q9P2T1;H0YLV5;Q86T14;H0YMB3;H0YLB8;H0YK13	GMP reductase;GMP reductase 2	GMPR2	1644300	30361000	12747000
P49915	P49915	GMP synthase [glutamine-hydrolyzing]	GMPS	15586000	11205000	312220
P63096;B4E2V1;C9JPP4;C9JL77	P63096;B4E2V1;C9JPP4	Guanine nucleotide-binding protein G(i) subunit alpha-1	GNAI1	14147000	21853000	10731000
P08754;A8MTJ3;P19087;A2A2R6	P08754	Guanine nucleotide-binding protein G(k) subunit alpha	GNAI3	65439000	104300000	41484000
P50148;B1AM21;G3V1P7	P50148;B1AM21	Guanine nucleotide-binding protein G(q) subunit alpha	GNAQ	16815000	29339000	21991000
Q5JWF2;A6NI00;P63092;Q5JWF2-2;P63092-2;P63092-3;Q5JWE9;Q86XU3;P38405;H0Y7F4;F5H3J6;H0Y7E8;Q5JWD1	Q5JWF2;A6NI00;P63092;Q5JWF2-2;P63092-2;P63092-3	Guanine nucleotide-binding protein G(s) subunit alpha isoforms XLas;Guanine nucleotide-binding protein G(s) subunit alpha isoforms short	GNAS	5651700	13297000	10199000
P63244;D6RAC2;D6R9L0;D6R9Z1;D6RHH4;H0YAF8;D6REE5;H0Y8W2;D6RDF4;H0YAM7;D6RFZ9;D6RFX4;E9PD14;D6RAU2;D6RBD0;D6RF23;D6R909;H0Y8R5;D6RGK8;D6RHJ5;H0Y9P0;D6RDI0	P63244;D6RAC2;D6R9L0;D6R9Z1;D6RHH4;H0YAF8;D6REE5;H0Y8W2;D6RDF4;H0YAM7;D6RFZ9;D6RFX4;E9PD14;D6RAU2	Guanine nucleotide-binding protein subunit beta-2-like 1	GNB2L1	407740000	742330000	351790000
P61952	P61952	Guanine nucleotide-binding protein G(I)/G(S)/G(O) subunit gamma-11	GNG11	16059000	58445000	7756200
Q9UBI6	Q9UBI6	Guanine nucleotide-binding protein G(I)/G(S)/G(O) subunit gamma-12	GNG12	88285000	1022500000	610160000
P36915;E9PHP0;E7ENK5;P36915-2;E7ETJ1;B0V0L0;B4DWZ0;A2AB27;A8MPZ0	P36915;E9PHP0;E7ENK5;P36915-2;E7ETJ1;B0V0L0;B4DWZ0	Guanine nucleotide-binding protein-like 1	GNL1	0	18276000	17026000
Q13823;B4DPI9	Q13823	Nucleolar GTP-binding protein 2	GNL2	6110800	7578400	5491200
Q9BVP2;Q9BVP2-2;B4DMU5;C9JZT7;C9JYH9	Q9BVP2;Q9BVP2-2	Guanine nucleotide-binding protein-like 3	GNL3	2157900	37456000	10029000
P46926;E7EVU7;D6RFF8;D6R9P4;D6RAY7;B7Z3X4;D6RB13;D6R917;D6RFK5	P46926;E7EVU7;D6RFF8;D6R9P4;D6RAY7;B7Z3X4	Glucosamine-6-phosphate isomerase 1	GNPDA1	88303000	84876000	11818000
Q96EK6;G3V4W4;G3V5E4	Q96EK6;G3V4W4	Glucosamine 6-phosphate N-acetyltransferase	GNPNAT1	12862000	35528000	12918000
Q9UJJ9;H0YEA7;E9PQQ5	Q9UJJ9	N-acetylglucosamine-1-phosphotransferase subunit gamma	GNPTG	3697200	1612700	267960
F6S8M0;P15586;B4DYH8;B4DTT0;F5H260;H0YFA9;F5H4C6	F6S8M0;P15586;B4DYH8;B4DTT0;F5H260;H0YFA9	N-acetylglucosamine-6-sulfatase	GNS	1167800	28568000	5643700
Q9H8Y8;B4DEI4;B4DKT0;Q9H8Y8-2;G3V0G1;Q9BQQ3-2;C9J0V5;C9JBH8;C9J9V9;F8WBR9;F8WEH9;F8WEG2;F8WF79	Q9H8Y8;B4DEI4;B4DKT0;Q9H8Y8-2	Golgi reassembly-stacking protein 2	GORASP2	782520	12295000	5050200
E7EQ34;O14653-2;O14653;Q8N4B8	E7EQ34;O14653-2;O14653;Q8N4B8	Golgi SNAP receptor complex member 2	GOSR2	14278000	38329000	19610000
P17174;B7Z7E9;B7Z1I2	P17174;B7Z7E9;B7Z1I2	Aspartate aminotransferase, cytoplasmic;Aspartate aminotransferase	GOT1	89656000	166580000	31681000
Q5T3I0-3;Q5T3I0;E9PAV9;F8W895	Q5T3I0-3;Q5T3I0;E9PAV9	G patch domain-containing protein 4	GPATCH4	5101900	4450200	2504000
Q92917;A6NHU0	Q92917	G patch domain and KOW motifs-containing protein	GPKOW	12580000	16908000	11042000
Q5VW38;G5E994;Q5VW38-2;Q5VW38-3	Q5VW38;G5E994;Q5VW38-2;Q5VW38-3	Protein GPR107	GPR107	1911800	2768000	949330
Q8IZF2;E9PBS6;Q8IZF2-2;Q8IZF2-3;F5GWK9;H0YFX7	Q8IZF2;E9PBS6;Q8IZF2-2;Q8IZF2-3	Probable G-protein coupled receptor 116	GPR116	237250	1987900	1102100
Q86SQ4;Q86SQ4-2;Q86SQ4-3;Q86SQ4-4;F5H2L1;F5H054;H0YGP2;H0YFM8	Q86SQ4;Q86SQ4-2;Q86SQ4-3;Q86SQ4-4	G-protein coupled receptor 126	GPR126	854780	3296400	1828700
Q8NFJ5;F5GWG3	Q8NFJ5	Retinoic acid-induced protein 3	GPRC5A	1861400	8416400	1839900
Q8TD30;Q8TD30-2	Q8TD30;Q8TD30-2	Alanine aminotransferase 2	GPT2	433350	7748300	6030700
P36969;P36969-2	P36969;P36969-2	Phospholipid hydroperoxide glutathione peroxidase, mitochondrial	GPX4	4327700	35708000	16344000
Q8TED1;E7ETY7	Q8TED1;E7ETY7	Probable glutathione peroxidase 8;Glutathione peroxidase	GPX8	20541000	82860000	21217000
Q13588;A8MW78;Q8TC17;Q8TC17-2	Q13588;A8MW78;Q8TC17;Q8TC17-2	GRB2-related adapter protein;GRB2-related adapter protein-like	GRAP;GRAPL	18193000	25494000	7793900
Q13322;Q13322-2;Q13322-4;Q13322-3;C9JTW6	Q13322;Q13322-2;Q13322-4;Q13322-3	Growth factor receptor-bound protein 10	GRB10	15395000	14891000	7505900
Q9UBQ7;Q5T946	Q9UBQ7;Q5T946	Glyoxylate reductase/hydroxypyruvate reductase	GRHPR	86664000	128350000	37508000
P34947;G8JLE8;B4DPB3;Q5T060	P34947;G8JLE8	G protein-coupled receptor kinase 5	GRK5	3707000	4071000	1703400
P43250-2;P43250;P43250-3;F8W9W2;D6RHX8;D6RHC7;D6RDA3	P43250-2;P43250;P43250-3;F8W9W2;D6RHX8	G protein-coupled receptor kinase 6	GRK6	1329300	1109200	1068500
P28799;P28799-2;Q9H8S1;B4E1G5	P28799;P28799-2;Q9H8S1;B4E1G5	Granulins;Acrogranin;Paragranulin;Granulin-1;Granulin-2;Granulin-3;Granulin-4;Granulin-5;Granulin-6;Granulin-7	GRN	3344200	149360000	71753000
Q9HAV7;B4DWV5	Q9HAV7;B4DWV5	GrpE protein homolog 1, mitochondrial;GrpE protein homolog	GRPEL1	60667000	70232000	14416000
Q12849;H0YAK1;H0Y8R1;B3KP14;F5H5I6;B3KPW0;H0YAM1	Q12849;H0YAK1;H0Y8R1;B3KP14;F5H5I6;B3KPW0	G-rich sequence factor 1	GRSF1	15879000	47950000	18665000
Q9BQ67;E7EX09	Q9BQ67;E7EX09	Glutamate-rich WD repeat-containing protein 1	GRWD1	5790200	24435000	6612100
P06396-2;F8WA45;F5H8M4;Q5T0I0	P06396-2;F8WA45;F5H8M4		GSN	788410	35849000	10439000
P15170-2;P15170	P15170-2;P15170	Eukaryotic peptide chain release factor GTP-binding subunit ERF3A	GSPT1	49257000	88561000	41473000
P48637;B7Z514;B6F210	P48637;B7Z514;B6F210	Glutathione synthetase	GSS	10569000	83855000	21833000
Q9Y2Q3;E9PFN5;Q9Y2Q3-2;Q9Y2Q3-4;Q9Y2Q3-3;C9JNT3	Q9Y2Q3;E9PFN5;Q9Y2Q3-2;Q9Y2Q3-4;Q9Y2Q3-3	Glutathione S-transferase kappa 1	GSTK1	17585000	78809000	7676800
P21266	P21266	Glutathione S-transferase Mu 3	GSTM3	18590000	21405000	4205900
P78417;D3DRA3;F5H7H0;Q5TA02;Q5TA01	P78417;D3DRA3;F5H7H0;Q5TA02;Q5TA01	Glutathione S-transferase omega-1	GSTO1	135160000	339650000	196320000
P78347;B4DH52;P78347-3;P78347-4;P78347-2;Q86U51;C9J6M0;Q86UP8-3;G8JLD9;Q86UP8-5;Q6EKJ0-2;Q86UP8-2	P78347;B4DH52;P78347-3;P78347-4;P78347-2;Q86U51	General transcription factor II-I	GTF2I	25141000	34728000	15892000
Q9BZE4;B7Z7A3;B4DY13;Q5T3R7	Q9BZE4;B7Z7A3;B4DY13	Nucleolar GTP-binding protein 1	GTPBP4	21439000	29074000	18133000
Q9UBP9;B8ZZ72;E9PB86;Q9UBP9-2;H0Y6R1;B8ZZL1	Q9UBP9;B8ZZ72;E9PB86	PTB domain-containing engulfment adapter protein 1	GULP1	357770	775320	1279300
P08236;P08236-2;E9PCV0;F2Z3L6;F8WBK6;F8WE77	P08236;P08236-2;E9PCV0;F2Z3L6;F8WBK6	Beta-glucuronidase	GUSB	3525500	3998400	1058400
P46976;P46976-2;P46976-3;D3DNH0;C9JQ42;G5E9W8	P46976;P46976-2;P46976-3	Glycogenin-1	GYG1	37926000	65950000	25381000
P07305;F5H022;P07305-2	P07305;F5H022;P07305-2	Histone H1.0	H1F0	21505000	216430000	144000000
Q92522	Q92522	Histone H1x	H1FX	0	54662000	33957000
P16104	P16104	Histone H2A.x	H2AFX	0	17135000	3295100
O75367-2;O75367;O75367-3;B4DJC3;D6RCF2;Q9P0M6;Q5SQT3	O75367-2;O75367;O75367-3;B4DJC3	Core histone macro-H2A.1;Histone H2A	H2AFY	37239000	105440000	51960000
P0C0S5;Q71UI9;C9J0D1;A6NN01;A6NKY0;A6NFA8;C9J386;F5H4B2;A8MQC5	P0C0S5;Q71UI9;C9J0D1;A6NN01;A6NKY0;A6NFA8;C9J386	Histone H2A.Z;Histone H2A.V;Histone H2A	H2AFZ;H2AFV	413720000	324890000	17922000
O95479	O95479	GDH/6PGL endoplasmic bifunctional protein;Glucose 1-dehydrogenase;6-phosphogluconolactonase	H6PD	11074000	15611000	3669100
Q5JVS0;Q5JVS0-2	Q5JVS0;Q5JVS0-2	Intracellular hyaluronan-binding protein 4	HABP4	7166900	10839000	413060
P40939;H0YFD6;B4DYP2	P40939	Trifunctional enzyme subunit alpha, mitochondrial;Long-chain enoyl-CoA hydratase;Long chain 3-hydroxyacyl-CoA dehydrogenase	HADHA	76812000	201260000	23400000
P55084;F5GZQ3;B4E2W0;B5MD38;C9JE81;C9JEY0;C9K0M0	P55084;F5GZQ3;B4E2W0;B5MD38	Trifunctional enzyme subunit beta, mitochondrial;3-ketoacyl-CoA thiolase	HADHB	53649000	146520000	18946000
Q16775;Q16775-2;E7EN93	Q16775;Q16775-2	Hydroxyacylglutathione hydrolase, mitochondrial	HAGH	6582400	22765000	8111500
Q96S86	Q96S86	Hyaluronan and proteoglycan link protein 3	HAPLN3	1161400	2430400	676080
P12081;D6REN6;B4DY73;B3KWE1;B4DDD8;B4E1C5;C9JWK3;F5GZR5;E7ETE2;D6RF05	P12081;D6REN6;B4DY73;B3KWE1;B4DDD8;B4E1C5;C9JWK3	Histidine--tRNA ligase, cytoplasmic	HARS	28460000	63519000	10148000
O14929;O14929-2	O14929;O14929-2	Histone acetyltransferase type B catalytic subunit	HAT1	16000000	20179000	7094300
Q7Z4H7;Q7Z4H7-3;Q5VY60;Q7Z4H7-2;Q5SYF9	Q7Z4H7;Q7Z4H7-3;Q5VY60;Q7Z4H7-2	HAUS augmin-like complex subunit 6	HAUS6;FAM29A	1212700	3722900	1258700
Q99871-2;Q99871;Q99871-3	Q99871-2;Q99871;Q99871-3	HAUS augmin-like complex subunit 7	HAUS7	364410	724810	865150
Q9BT25;C9JBZ4;Q9BT25-2	Q9BT25;C9JBZ4;Q9BT25-2	HAUS augmin-like complex subunit 8	HAUS8	10474000	3750400	578780
O00165-2;O00165;O00165-3;O00165-5;E9PIQ7;E9PEY2;Q5VYD6;O00165-4;O00165-6	O00165-2;O00165;O00165-3;O00165-5;E9PIQ7	HCLS1-associated protein X-1	HAX1	6994700	9816200	5474700
O60381;O60381-3;O60381-2	O60381;O60381-3;O60381-2	HMG box-containing protein 1	HBP1	324060	329200	792630
O43504;E9PLX3	O43504;E9PLX3	Hepatitis B virus X-interacting protein	HBXIP	2672800	167370000	78898000
Q96RR5;Q9ULW0	Q96RR5;Q9ULW0	Targeting protein for Xklp2	HCA90;TPX2	1993800	6241800	5339400
Q13547;Q5TEE2;F5GXM1	Q13547;Q5TEE2;F5GXM1	Histone deacetylase 1	HDAC1	11628000	18137000	6749500
Q9UBN7;F5GYL5;E7ERH6;E7EPS2;A6NDI8;E7EUZ1;E7ER52;E7EP63;C9J172;C9JEF4	Q9UBN7;F5GYL5;E7ERH6	Histone deacetylase 6	HDAC6	4743500	5369900	1637400
Q8WUI4-5;Q8WUI4-6;Q8WUI4-7;Q8WUI4;Q8WUI4-4;Q8WUI4-3;Q8WUI4-8;Q8WUI4-10;Q8WUI4-2;Q8WUI4-9;H0YH91;H0YIE2;H0YI15;F8VWY3;C9JNI4;C9JS90;C9J102	Q8WUI4-5;Q8WUI4-6;Q8WUI4-7;Q8WUI4;Q8WUI4-4;Q8WUI4-3;Q8WUI4-8;Q8WUI4-10	Histone deacetylase 7	HDAC7	7196500	11405000	6615100
P51858;Q5SZ07;Q5SZ08;A8K8G0;B7Z525	P51858;Q5SZ07;Q5SZ08;A8K8G0;B7Z525	Hepatoma-derived growth factor	HDGF	288330000	407810000	240240000
Q7Z4V5;Q7Z4V5-2;C9JEE1;E9PGW4	Q7Z4V5;Q7Z4V5-2;C9JEE1	Hepatoma-derived growth factor-related protein 2	HDGFRP2	6507400	55627000	10378000
Q9Y3E1	Q9Y3E1	Hepatoma-derived growth factor-related protein 3	HDGFRP3	25393000	55751000	55611000
Q9H583;Q5T3Q7;Q6P664	Q9H583;Q5T3Q7	HEAT repeat-containing protein 1	HEATR1	2331200	4705600	685910
Q86Y56;Q86Y56-2;H0Y650;F5H8D4;E9PGY2;Q86Y56-3	Q86Y56;Q86Y56-2;H0Y650;F5H8D4	HEAT repeat-containing protein 2	HEATR2	1834700	6154700	441570
Q9NRV9;F5GWX2	Q9NRV9	Heme-binding protein 1	HEBP1	25846000	55131000	19580000
Q9ULT8;G3V4V5;H0YJD4;H0Y3R1;H0YJV8	Q9ULT8	E3 ubiquitin-protein ligase HECTD1	HECTD1	263640	2084800	960780
Q9P2P5;Q9P2P5-2;F8WB57;Q76N89;B4DH42	Q9P2P5;Q9P2P5-2	E3 ubiquitin-protein ligase HECW2	HECW2	542090	1206800	1135300
Q9NRZ9;Q9NRZ9-2;Q9NRZ9-3;Q9NRZ9-5;Q9NRZ9-6;Q9NRZ9-4;Q9NRZ9-7;Q9NRZ9-8;Q9NW36;B1ALG6	Q9NRZ9;Q9NRZ9-2;Q9NRZ9-3;Q9NRZ9-5;Q9NRZ9-6;Q9NRZ9-4	Lymphoid-specific helicase	HELLS	557400	2849400	1020200
P06865;E9PGL4;B4DKE7	P06865;E9PGL4	Beta-hexosaminidase subunit alpha	HEXA	9567300	13797000	2649000
P07686;Q5URX0	P07686;Q5URX0	Beta-hexosaminidase subunit beta;Beta-hexosaminidase subunit beta chain B;Beta-hexosaminidase subunit beta chain A	HEXB	20836000	46509000	8625700
O94992;Q96MH2	O94992	Protein HEXIM1	HEXIM1	12158000	46876000	10401000
Q96QV1;Q96QV1-2	Q96QV1	Hedgehog-interacting protein	HHIP	40922000	134110000	63681000
P31937	P31937	3-hydroxyisobutyrate dehydrogenase, mitochondrial	HIBADH	2281600	16255000	11651000
Q6NVY1;B9A058;Q6NVY1-2;B8ZZZ0;F8W8A6	Q6NVY1;B9A058;Q6NVY1-2	3-hydroxyisobutyryl-CoA hydrolase, mitochondrial	HIBCH	11631000	44093000	28147000
Q9BX68	Q9BX68	Histidine triad nucleotide-binding protein 2, mitochondrial	HINT2	45340000	30598000	9703800
O00291;E7ES17;C9JMG5	O00291;E7ES17	Huntingtin-interacting protein 1	HIP1	1762200	13421000	5018700
O75146;H0YH66	O75146	Huntingtin-interacting protein 1-related protein	HIP1R	3291600	24159000	12635000
Q9BW71;Q9BW71-2	Q9BW71;Q9BW71-2	HIRA-interacting protein 3	HIRIP3	203420	440130	889930
P16401	P16401	Histone H1.5	HIST1H1B	37399000	620650000	75534000
P16403	P16403	Histone H1.2	HIST1H1C	0	85766000	53509000
P16402	P16402	Histone H1.3	HIST1H1D	0	20326000	25528000
P10412;P22492	P10412	Histone H1.4	HIST1H1E	0	54155000	35547000
P62805;Q99525	P62805	Histone H4	HIST1H4A	221940000	2287700000	240550000
Q5TEC6	Q5TEC6	Histone H3	HIST2H3PS2	2227300	447690000	25621000
Q5SUL4;P30443;P30455;Q5SUL6;F8VYX9	Q5SUL4;P30443;P30455;Q5SUL6	HLA class I histocompatibility antigen, A-1 alpha chain;HLA class I histocompatibility antigen, A-36 alpha chain	HLA-A	74494	97125	23350
E7ENN9;F8VPA9;P13747;Q6DU44;E9PH75	E7ENN9;F8VPA9;P13747;Q6DU44;E9PH75	HLA class I histocompatibility antigen, alpha chain E	HLA-E	3880100	7416600	5525100
Q14527;Q14527-2;F5H3D6;E7ESN4	Q14527;Q14527-2;F5H3D6	Helicase-like transcription factor	HLTF	65359	427840	1034500
Q9NP66;H0YKM5;H0YNS8	Q9NP66;H0YKM5	High mobility group protein 20A	HMG20A	1744300	4267000	2563300
Q9P0W2;Q9P0W2-3;B5MDG7;Q9P0W2-2;C9J8X5;C9K049;C9JQA7	Q9P0W2;Q9P0W2-3;B5MDG7;Q9P0W2-2;C9J8X5;C9K049;C9JQA7	SWI/SNF-related matrix-associated actin-dependent regulator of chromatin subfamily E member 1-related	HMG20B	22173	90461	425840
P09429;Q5T7C4;E9PFF0;Q5T7C6;Q5T7C0	P09429;Q5T7C4;E9PFF0;Q5T7C6	High mobility group protein B1	HMGB1	229940000	1241100000	40744000
P26583;D6R9A6	P26583;D6R9A6	High mobility group protein B2	HMGB2	52914000	714510000	223360000
O15347;E7EQU1;E7ES08;E9PES6;P0C6E5	O15347;E7EQU1;E7ES08;E9PES6	High mobility group protein B3	HMGB3	59723000	151280000	75567000
Q01581;Q8N995;D6RIW1;P54868;B7Z8R3;F5H8J6	Q01581;Q8N995	Hydroxymethylglutaryl-CoA synthase, cytoplasmic	HMGCS1	26518000	71561000	35884000
P05204;F5H568	P05204	Non-histone chromosomal protein HMG-17	HMGN2	1849100	4363300	51001000
Q15651;Q15651-2	Q15651;Q15651-2	High mobility group nucleosome-binding domain-containing protein 3	HMGN3	17924000	19857000	13608000
P82970;E9PG55;Q5JSK9;Q5JSK6;Q5JSL0;Q5JSK8;Q5JSK7	P82970;E9PG55;Q5JSK9;Q5JSK6;Q5JSL0;Q5JSK8;Q5JSK7	High mobility group nucleosome-binding domain-containing protein 5	HMGN5;NSBP1	1651100	1939400	81867
O75330-3;O75330;O75330-2;F8WCW5;O75330-4;E3W978;E7EX27;E5RI30;E5RIH2	O75330-3;O75330;O75330-2;F8WCW5;O75330-4;E3W978;E7EX27	Hyaluronan mediated motility receptor	HMMR	1067000	1529500	1008500
P09601;B1AHA8	P09601;B1AHA8	Heme oxygenase 1	HMOX1	21956000	124240000	43249000
P30519	P30519	Heme oxygenase 2	HMOX2	44689000	112770000	53713000
Q9UK76;Q9UK76-2;B8ZZT7;F2Z3M5	Q9UK76;Q9UK76-2;B8ZZT7	Hematological and neurological expressed 1 protein	HN1	0	31999000	20563000
B4DLH4;Q9H910;A6NGP5;Q9H910-2;B4DL85	B4DLH4;Q9H910;A6NGP5;Q9H910-2;B4DL85	Hematological and neurological expressed 1-like protein	HN1L	15108000	127530000	97760000
P22626;P22626-2	P22626;P22626-2	Heterogeneous nuclear ribonucleoproteins A2/B1	HNRNPA2B1	433630000	1717600000	528230000
Q99729-3;Q99729-2;D6RBZ0;D6RD18;D6R9P3;Q99729-4;Q99729	Q99729-3;Q99729-2;D6RBZ0;D6RD18;D6R9P3;Q99729-4;Q99729	Heterogeneous nuclear ribonucleoprotein A/B	HNRNPAB	18667000	171720000	135780000
P55795;B4DFK9	P55795;B4DFK9	Heterogeneous nuclear ribonucleoprotein H2	HNRNPH2	76881000	192700000	9460700
P52272;P52272-2;Q59ES8;F5H7Z1	P52272;P52272-2;Q59ES8;F5H7Z1	Heterogeneous nuclear ribonucleoprotein M	HNRNPM	10963000	526810000	403190000
Q9BUJ2;Q9BUJ2-2;B7Z4B8;Q9BUJ2-4;Q9BUJ2-3;Q9BUJ2-5;E9PE99	Q9BUJ2;Q9BUJ2-2;B7Z4B8;Q9BUJ2-4;Q9BUJ2-3	Heterogeneous nuclear ribonucleoprotein U-like protein 1	HNRNPUL1	27452000	114760000	62975000
Q1KMD3	Q1KMD3	Heterogeneous nuclear ribonucleoprotein U-like protein 2	HNRNPUL2	94493000	151330000	57075000
Q8WVV9;C9J9G0;Q8WVV9-4;B7WPG3;Q5JB52	Q8WVV9;C9J9G0;Q8WVV9-4;B7WPG3;Q5JB52	Heterogeneous nuclear ribonucleoprotein L-like	HNRPLL	11364000	3952700	3328100
Q5SSJ5;Q5SSJ5-2;B0QZK4;Q5SSJ5-3;Q5SWC8;Q5SSJ5-5;B0QZK8;B0QZK9	Q5SSJ5;Q5SSJ5-2;B0QZK4;Q5SSJ5-3;Q5SWC8	Heterochromatin protein 1-binding protein 3	HP1BP3	11186000	88412000	119770000
P00492	P00492	Hypoxanthine-guanine phosphoribosyltransferase	HPRT1	9126200	108150000	34947000
Q969F9;G5E9V4;Q969F9-2	Q969F9;G5E9V4;Q969F9-2	Hermansky-Pudlak syndrome 3 protein	HPS3	719000	1403400	693190
Q53T59;E9PBX1;F6TR53;B5MC96;F8WDN8	Q53T59;E9PBX1;F6TR53	HCLS1-binding protein 3	HS1BP3	29805000	50445000	5690000
O75506	O75506	Heat shock factor-binding protein 1	HSBP1	44947000	30205000	36909000
Q53GQ0;E9PI21;Q96EA9	Q53GQ0	Estradiol 17-beta-dehydrogenase 12	HSD17B12	33486000	69659000	24953000
P51659;F5HE57;E9PB82;E7EWE5;E7ER27;E7ET17;G5E9S2;E7EPL9	P51659;F5HE57;E9PB82;E7EWE5;E7ER27;E7ET17;G5E9S2	Peroxisomal multifunctional enzyme type 2;(3R)-hydroxyacyl-CoA dehydrogenase;Enoyl-CoA hydratase 2	HSD17B4	26771000	75053000	15363000
P56937;P56937-2;P56937-3;Q5T250;Q5T248;F2Z2C2;Q5T249	P56937;P56937-2;P56937-3	3-keto-steroid reductase	HSD17B7	3162200	2555500	5918700
Q3SXM5;B4DSL2	Q3SXM5;B4DSL2	Inactive hydroxysteroid dehydrogenase-like protein 1	HSDL1	4133400	10605000	5699700
Q6YN16;Q6YN16-2;B4E136;B4DWC7	Q6YN16;Q6YN16-2;B4E136;B4DWC7	Hydroxysteroid dehydrogenase-like protein 2	HSDL2	9845600	29338000	8645300
P07900-2;P07900;Q86U12;G3V2J8;Q14568;Q58FG0;Q58FG1	P07900-2;P07900;Q86U12	Heat shock protein HSP 90-alpha	HSP90AA1	195710000	513270000	182080000
P08238;Q58FF7;Q5T9W8;H0Y6E4;H0Y5S7;H0Y598	P08238;Q58FF7	Heat shock protein HSP 90-beta;Putative heat shock protein HSP 90-beta-3	HSP90AB1;HSP90AB3P	286710000	733720000	237550000
Q58FF8	Q58FF8	Putative heat shock protein HSP 90-beta 2	HSP90AB2P	24786000	36172000	1892200
P14625;E9PEX3;Q96GW1;Q58FF3;H0YIV0;F8W026	P14625;E9PEX3	Endoplasmin	HSP90B1	318230000	1478500000	393470000
Q0VDF9;B0YIZ1	Q0VDF9	Heat shock 70 kDa protein 14	HSPA14	5233600	4846900	109510
H0YG33;P08107;F5GZ62;F5H1D3;F8VZJ4;E7EQL7;E7EP94;Q5SP16;E7EP11;C9IYI3	H0YG33;P08107;F5GZ62;F5H1D3;F8VZJ4;E7EQL7;E7EP94;Q5SP16	Heat shock 70 kDa protein 1A/1B	HSPA1B;HSPA1A	34872000	71026000	19610000
P54652;B3KUS2	P54652;B3KUS2	Heat shock-related 70 kDa protein 2	HSPA2	48859	1205500	436480
E7ES43;O95757;E9PDE8;D6RJ96	E7ES43;O95757;E9PDE8;D6RJ96	Heat shock 70 kDa protein 4L	HSPA4L	2627100	6225800	3365500
P11021;B4DEF7	P11021	78 kDa glucose-regulated protein	HSPA5	986620000	3230000000	1208200000
P11142;E9PKE3;E9PNE6;E7ET08;P11142-2;E9PS65;E9PN89;E9PLF4;E9PK54;E9PQK7;E9PQQ4;E9PM13;E9PPY6;E9PN25;E9PI65;E9PSH5	P11142;E9PKE3;E9PNE6;E7ET08;P11142-2	Heat shock cognate 71 kDa protein	HSPA8	21497000	377210000	87757000
P38646;B7Z4V2;F5H3L8;D6RJI2;H0YBG6;H0Y8S0;D6RA73	P38646;B7Z4V2;F5H3L8	Stress-70 protein, mitochondrial	HSPA9	99400000	426200000	147040000
P04792;B4DL87;F8WE04;C9J3N8	P04792;B4DL87	Heat shock protein beta-1	HSPB1	396210000	3487900000	2672800000
E9PCI5;O14558	E9PCI5;O14558	Heat shock protein beta-6	HSPB6	0	18231000	8481500
Q9UJY1;H0YG30	Q9UJY1;H0YG30	Heat shock protein beta-8	HSPB8	1305700	603850	1655800
Q9NZL4;Q9NZL4-2;C9JNI7	Q9NZL4;Q9NZL4-2;C9JNI7	Hsp70-binding protein 1	HSPBP1	5959000	12006000	12107000
P10809;F5GWR2;E7ESH4;E7EXB4;B7Z712;C9JL25;C9JCQ4;C9JL19;C9J0S9	P10809	60 kDa heat shock protein, mitochondrial	HSPD1	545020000	1433900000	437840000
P98160;H0YEP4;Q5SZI9;Q5SZJ2;H0Y5A9;Q5SZJ1;H0Y3B2;Q5SZI5	P98160	Basement membrane-specific heparan sulfate proteoglycan core protein;Endorepellin;LG3 peptide	HSPG2	44439000	303470000	124620000
Q92598;Q92598-3;Q92598-2;E7EUG1	Q92598;Q92598-3;Q92598-2	Heat shock protein 105 kDa	HSPH1	240000	11159000	5037500
Q9BUP3-3;Q9BUP3;E9PI87;Q9BUP3-2	Q9BUP3-3;Q9BUP3;E9PI87	Oxidoreductase HTATIP2	HTATIP2	12046000	25026000	19789000
Q92743;E7ESJ0;H0Y7G9	Q92743;E7ESJ0	Serine protease HTRA1	HTRA1	3435900	38250000	23099000
O43464;O43464-3;O43464-4;O43464-2	O43464;O43464-3;O43464-4;O43464-2	Serine protease HTRA2, mitochondrial	HTRA2	6488500	6681800	1908900
Q12891	Q12891	Hyaluronidase-2	HYAL2	15115000	18098000	2547200
Q9Y4L1;F5H4Z5;E9PL22;F5H4X7;F5GWH9;E9PJ21;F5GXI3;B7Z909;E9PSI5;Q9BST8	Q9Y4L1;F5H4Z5;E9PL22;F5H4X7;F5GWH9;E9PJ21;F5GXI3;B7Z909	Hypoxia up-regulated protein 1	HYOU1	108920000	343110000	118120000
Q9NX55	Q9NX55	Huntingtin-interacting protein K	HYPK	165700000	171470000	93611000
P05362;E9PER2;E7ESS4	P05362;E9PER2	Intercellular adhesion molecule 1	ICAM1	0	6135300	3750300
O75874;C9J4N6;C9JLU6;C9JJE5	O75874	Isocitrate dehydrogenase [NADP] cytoplasmic	IDH1	32075000	189540000	100650000
P48735;B4DFL2;B4DSZ6;H0YL11	P48735;B4DFL2;B4DSZ6	Isocitrate dehydrogenase [NADP], mitochondrial;Isocitrate dehydrogenase [NADP]	IDH2	34957000	203210000	73555000
Q13907-2;Q13907;C9JKM8;C9JD53	Q13907-2;Q13907;C9JKM8	Isopentenyl-diphosphate Delta-isomerase 1	IDI1	32564000	164270000	16223000
Q5T6J7-2;Q5T6J7;Q5T6J8	Q5T6J7-2;Q5T6J7;Q5T6J8	Probable gluconokinase	IDNK;C9orf103	2684400	1844100	801020
Q16666;Q16666-2;Q16666-3;E7EPR3;C9JXU0;Q6K0P9;Q6K0P9-2;Q6K0P9-3;Q6K0P9-4;Q6K0P9-5;Q6K0P9-6	Q16666;Q16666-2;Q16666-3;E7EPR3	Gamma-interferon-inducible protein 16	IFI16	81462000	260560000	96066000
Q13325;B4DDV1	Q13325;B4DDV1	Interferon-induced protein with tetratricopeptide repeats 5	IFIT5	2827200	3006200	1371500
Q96RY7;E7ERG4;E9PEB3	Q96RY7;E7ERG4	Intraflagellar transport protein 140 homolog	IFT140	49191	10861000	84354
F8W930;Q9Y6M1;Q9Y6M1-1;Q9Y6M1-4;Q9Y6M1-3;Q9Y6M1-5	F8W930;Q9Y6M1;Q9Y6M1-1;Q9Y6M1-4;Q9Y6M1-3;Q9Y6M1-5	Insulin-like growth factor 2 mRNA-binding protein 2	IGF2BP2	16224000	66214000	41688000
O00425;O00425-2;F8WD15	O00425	Insulin-like growth factor 2 mRNA-binding protein 3	IGF2BP3	32909000	103060000	60279000
P11717	P11717	Cation-independent mannose-6-phosphate receptor	IGF2R	3524800	10911000	5915700
P18065;C9JMY1;C9JW52	P18065;C9JMY1	Insulin-like growth factor-binding protein 2	IGFBP2	0	5054900	2612500
Q16270;B4E1N2	Q16270;B4E1N2	Insulin-like growth factor-binding protein 7	IGFBP7	5074100	76774000	55752000
P78552;E7EWK2;Q9UDY5	P78552;E7EWK2	Interleukin-13 receptor subunit alpha-1	IL13RA1	1297500	1228400	682950
O95760;B4E1Q9;B4DJ35	O95760;B4E1Q9;B4DJ35	Interleukin-33	IL33	6753900	10523000	4526700
Q9NV31	Q9NV31	U3 small nucleolar ribonucleoprotein protein IMP3	IMP3	31366000	51191000	40516000
E7ENR5;Q96G21;H0Y714;B9A008;B8ZZ47	E7ENR5;Q96G21;H0Y714;B9A008	U3 small nucleolar ribonucleoprotein protein IMP4	IMP4	2492600	19137000	3545200
C9JV30;P20839-3;E7EQS0;P20839;C9J381;B4DE09;P20839-2;C9K0R9;C9J029	C9JV30;P20839-3;E7EQS0;P20839;C9J381;B4DE09;P20839-2;C9K0R9	Inosine-5-monophosphate dehydrogenase;Inosine-5-monophosphate dehydrogenase 1	IMPDH1	9122100	27623000	8873700
P12268;H0Y4R1;F5H247;E7ETK5	P12268;H0Y4R1;F5H247;E7ETK5	Inosine-5-monophosphate dehydrogenase 2	IMPDH2	78677000	495850000	69134000
Q9NQS7;Q9NQS7-2	Q9NQS7;Q9NQS7-2	Inner centromere protein	INCENP	297380	0	669210
Q9UK53-2;Q9UK53;Q9UK53-5;Q9UK53-4;Q9UK53-3	Q9UK53-2;Q9UK53;Q9UK53-5;Q9UK53-4	Inhibitor of growth protein 1	ING1	5959100	5404200	2792700
P49441;E7ENF2;E7EUX4;E7ET59;B8ZZF6;C9J173;C9J2Z6;C9J128;C9J2N5	P49441;E7ENF2;E7EUX4;E7ET59;B8ZZF6;C9J173	Inositol polyphosphate 1-phosphatase	INPP1	11216000	19965000	1731800
Q92835;Q92835-2;Q92835-3;H0Y5Q9;F5GXI6;C9JF09;C9JLW2	Q92835;Q92835-2;Q92835-3;H0Y5Q9	Phosphatidylinositol 3,4,5-trisphosphate 5-phosphatase 1	INPP5D	1135800	2971200	1811300
Q9BT40;Q9BT40-2;B7Z4V9;C9JZB0;F5GXZ0	Q9BT40;Q9BT40-2;B7Z4V9;C9JZB0;F5GXZ0	Inositol polyphosphate 5-phosphatase K	INPP5K	1238100	3096900	64615
O15357;O15357-2;F5H3D8;F5GY16;H0YFZ4	O15357;O15357-2	Phosphatidylinositol 3,4,5-trisphosphate 5-phosphatase 2	INPPL1	1419400	2998000	1724600
P06213;P06213-2	P06213;P06213-2	Insulin receptor;Insulin receptor subunit alpha;Insulin receptor subunit beta	INSR	337870	337390	191540
Q68E01;Q68E01-2;Q68E01-3;Q68E01-4	Q68E01;Q68E01-2;Q68E01-3	Integrator complex subunit 3	INTS3	1147100	1777700	0
Q9UI26-2;Q9UI26;F8WDV0;F5H4Y1;E7EMB7	Q9UI26-2;Q9UI26;F8WDV0	Importin-11	IPO11	684870	216710	406620
O00410-3;H0Y8C6;O00410;O00410-2;B4E0R6;H0Y3V4;E7ETV3;C9JMV5;E7EV12;E7EQT5;C9JZ53	O00410-3;H0Y8C6;O00410;O00410-2;B4E0R6	Importin-5	IPO5	36590000	75222000	9660400
O95373;E9PLJ0	O95373	Importin-7	IPO7	3061700	97008000	17082000
Q96P70	Q96P70	Importin-9	IPO9	18973000	50778000	16412000
Q86VI3;F2Z2E2	Q86VI3;F2Z2E2	Ras GTPase-activating-like protein IQGAP3	IQGAP3	3471000	5107200	1678300
Q9NWZ3;Q9NWZ3-2;F8VR40;F8VVZ1;F8VW24	Q9NWZ3;Q9NWZ3-2	Interleukin-1 receptor-associated kinase 4	IRAK4	1301300	6019900	81865
Q7Z5L9;Q7Z5L9-2;Q7Z5L9-3	Q7Z5L9;Q7Z5L9-2	Interferon regulatory factor 2-binding protein 2	IRF2BP2	0	5443000	4460700
O14896;B1AJU4;F5GWX8	O14896;B1AJU4	Interferon regulatory factor 6	IRF6	2828600	1301600	647620
Q8WZA9	Q8WZA9	Immunity-related GTPase family Q protein	IRGQ	2421200	14382000	9569000
Q86U28	Q86U28	Iron-sulfur cluster assembly 2 homolog, mitochondrial	ISCA2	666580	856680	473470
Q9H9L3	Q9H9L3	Interferon-stimulated 20 kDa exonuclease-like 2	ISG20L2	2120200	1953800	2443700
Q96J02;Q96J02-2;F5H217;Q9H0M0;Q9H0M0-3;Q9H0M0-6	Q96J02;Q96J02-2;F5H217	E3 ubiquitin-protein ligase Itchy homolog;E3 ubiquitin-protein ligase	ITCH	2707300	6628100	2042400
O75578;F5H3T9;F5GY13;B2RTV5;O75578-2	O75578;F5H3T9;F5GY13;B2RTV5	Integrin alpha-10	ITGA10	1044400	2607700	1535500
P17301;D6RG08	P17301	Integrin alpha-2	ITGA2	4371600	22717000	10323000
P26006;B4E0H8;P26006-1;D6R9X8;H0YA49	P26006;B4E0H8;P26006-1	Integrin alpha-3;Integrin alpha-3 heavy chain;Integrin alpha-3 light chain	ITGA3	2682300	18398000	9375900
P08648;H0YIV7	P08648	Integrin alpha-5;Integrin alpha-5 heavy chain;Integrin alpha-5 light chain	ITGA5	70805000	292020000	105340000
G5E9H1;C9JK10;P23229;P23229-3;P23229-5	G5E9H1;C9JK10;P23229;P23229-3;P23229-5	Integrin alpha-6;Integrin alpha-6 heavy chain;Integrin alpha-6 light chain	ITGA6	683870	844650	439050
P06756;P06756-2;E7EWZ6;B4DYQ7	P06756;P06756-2;E7EWZ6;B4DYQ7	Integrin alpha-V;Integrin alpha-V heavy chain;Integrin alpha-V light chain	ITGAV	31737000	98481000	34418000
P05556;P05556-3;P05556-4;P05556-5;P05556-2;E7EQW5;E7EUI6;E9PLR6;Q5T3E6;E7ERX5;C9JPK5;E9PQJ2;Q5T3E5;C9JJP8;Q5T3E4;C9JNE0	P05556;P05556-3;P05556-4;P05556-5;P05556-2	Integrin beta-1	ITGB1	194970000	586280000	376860000
P05106;P05106-3;P05106-2;B4DTY9	P05106;P05106-3;P05106-2;B4DTY9	Integrin beta-3;Integrin beta	ITGB3	15905000	48115000	31761000
P18084	P18084	Integrin beta-5	ITGB5	2021100	6901000	5812800
Q96DU7	Q96DU7	Inositol-trisphosphate 3-kinase C	ITPKC	453620	2207700	855600
Q14643;E7EPX7;E7EVP7;Q14643-2;Q14643-6;Q14643-5;Q14643-7;Q14643-8;G5E9P1;Q14643-3;Q14643-4;B7ZMI3	Q14643;E7EPX7;E7EVP7;Q14643-2;Q14643-6;Q14643-5;Q14643-7;Q14643-8;G5E9P1;Q14643-3;Q14643-4;B7ZMI3	Inositol 1,4,5-trisphosphate receptor type 1	ITPR1	77199	31795	81135
Q14571	Q14571	Inositol 1,4,5-trisphosphate receptor type 2	ITPR2	5345000	6771200	1679300
P26440;B3KVI7;H0YLC3;H0YKV0;H0YN10;C9JUI0	P26440;B3KVI7;H0YLC3;H0YKV0	Isovaleryl-CoA dehydrogenase, mitochondrial	IVD	1035400	28629000	7179700
Q9Y6Y0;A8MVR0	Q9Y6Y0;A8MVR0	Influenza virus NS1A-binding protein	IVNS1ABP	1158800	5767700	2777800
P78504;B4DYR1	P78504;B4DYR1	Protein jagged-1	JAG1	1174700	2008600	1206800
Q9Y219;Q9Y219-2	Q9Y219;Q9Y219-2	Protein jagged-2	JAG2	2792100	6255000	2850900
P23458	P23458	Tyrosine-protein kinase JAK1	JAK1	5603800	16942000	4175800
Q9BX67;Q9BX67-2;H0YET7;E9PP82	Q9BX67;Q9BX67-2	Junctional adhesion molecule C	JAM3	5668900	18839000	9157200
Q6NYC1-3;Q6NYC1;Q6NYC1-2;B2WTI4	Q6NYC1-3;Q6NYC1;Q6NYC1-2;B2WTI4	Bifunctional arginine demethylase and lysyl-hydroxylase JMJD6	JMJD6	10910000	8943600	3437100
P05412	P05412	Transcription factor AP-1	JUN	0	10227000	5136400
P17535	P17535	Transcription factor jun-D	JUND	3040900	2636300	3165700
P14923;C9JKY1;C9JK18;C9J826;C9JTX4;C9JPI2	P14923;C9JKY1;C9JK18;C9J826	Junction plakoglobin	JUP	570800	17113000	5851200
Q14678;A2A2W8;Q5W0W1;F5H7I5;Q5W0W3;Q5W0W2	Q14678;A2A2W8;Q5W0W1	KN motif and ankyrin repeat domain-containing protein 1	KANK1	32853	2124400	1398600
Q6NY19;Q6NY19-2	Q6NY19;Q6NY19-2	KN motif and ankyrin repeat domain-containing protein 3	KANK3	297710	219840	17181
Q15046;Q15046-2;E9PDU1	Q15046;Q15046-2;E9PDU1	Lysine--tRNA ligase	KARS	70123000	222980000	91704000
Q9H3F6;Q9H3F6-2;H0YH78;F5GWA4;Q9H3F6-3;B3KVY5;F5H268;F5GWK6;F5H729;F5H497;F5H6V0;Q8WZ19;F5GY15;F8W8I7	Q9H3F6;Q9H3F6-2;H0YH78;F5GWA4;Q9H3F6-3;B3KVY5;F5H268;F5GWK6;F5H729	BTB/POZ domain-containing adapter for CUL3-mediated RhoA degradation protein 3	KCTD10	1351400	1333200	162540
Q96CX2;Q6ZWB6	Q96CX2	BTB/POZ domain-containing protein KCTD12	KCTD12	108000000	429830000	337480000
Q9NXV2	Q9NXV2	BTB/POZ domain-containing protein KCTD5	KCTD5	155440	4887100	5431300
Q6UW63	Q6UW63	KDEL motif-containing protein 1	KDELC1	1210800	7456200	3589600
P24390;P33947;P33947-2	P24390;P33947;P33947-2	ER lumen protein retaining receptor 1;ER lumen protein retaining receptor 2	KDELR1;KDELR2	105460000	5781300	9242500
Q7LBC6;H0YH24;Q7LBC6-2;F5H275;Q7LBC6-3;H0Y9V5	Q7LBC6;H0YH24;Q7LBC6-2;F5H275;Q7LBC6-3	Lysine-specific demethylase 3B	KDM3B	1341300	5135100	1289000
P35968;P35968-3;P35968-2	P35968;P35968-3;P35968-2	Vascular endothelial growth factor receptor 2	KDR	2609000	3531200	1272300
Q14145	Q14145	Kelch-like ECH-associated protein 1	KEAP1	3193400	6084200	1157500
Q07666;E7ET98;Q07666-2;Q07666-3;Q5VWX1;F5H5F6	Q07666;E7ET98;Q07666-2;Q07666-3	KH domain-containing, RNA-binding, signal transduction-associated protein 1	KHDRBS1	272280000	640850000	157000000
Q15397	Q15397	Pumilio domain-containing protein KIAA0020	KIAA0020	12040000	11941000	4008500
Q12768;E7EQI7;H0YAY2;E5RFU6	Q12768;E7EQI7	WASH complex subunit strumpellin	KIAA0196	3162700	4700300	314460
Q8IZA0;E7EN73;Q8IZA0-2;B1AN15;H0Y4S8;Q8IZA0-3;C9J519;B4DYG9;C9JVB2	Q8IZA0;E7EN73;Q8IZA0-2;B1AN15;H0Y4S8	Dyslexia-associated protein KIAA0319-like protein	KIAA0319L	139980	209910	84373
O75153;C9J6D7	O75153;C9J6D7	Protein KIAA0664	KIAA0664	5434900	15824000	8908400
Q2M389;Q2M389-2;F8W1W1;F8VYH7;F8VNZ5	Q2M389;Q2M389-2	WASH complex subunit 7	KIAA1033	1350600	10555000	7823800
Q96EK5	Q96EK5	KIF1-binding protein	KIAA1279	23815000	30450000	19431000
A8MWY0;C9JA41;B4DJV3;A8MWY0-2;B5MDQ3	A8MWY0;C9JA41;B4DJV3;A8MWY0-2	UPF0577 protein KIAA1324-like	KIAA1324L	2077700	3296000	3001700
Q9P266	Q9P266	Junctional protein associated with coronary artery disease	KIAA1462	812070	3875800	3332200
Q8TCG1;Q8TCG1-2;F8WAX6;F8WF26	Q8TCG1;Q8TCG1-2	Protein CIP2A	KIAA1524	506500	3005100	1761800
A0MZ66-3;A0MZ66;A0MZ66-6;A0MZ66-5;A0MZ66-4;B7Z7Z9;A0MZ66-2;A0MZ66-7	A0MZ66-3;A0MZ66;A0MZ66-6;A0MZ66-5;A0MZ66-4;B7Z7Z9;A0MZ66-2	Shootin-1	KIAA1598	3501800	4677100	3932300
Q9BY89;Q9BY89-2	Q9BY89	Uncharacterized protein KIAA1671	KIAA1671	891720	1821500	523130
P52732	P52732	Kinesin-like protein KIF11	KIF11	2475300	4829300	1063500
Q15058	Q15058	Kinesin-like protein KIF14	KIF14	646020	964530	605600
Q9NS87;Q9NS87-2;C9JKA9;Q9NS87-4;D6RCT7;Q9NS87-3	Q9NS87;Q9NS87-2;C9JKA9;Q9NS87-4;D6RCT7	Kinesin-like protein KIF15	KIF15	524180	332690	271570
Q02241;Q02241-2;H0YNS5;H0YMJ4;B4E1K0;H0YNT8;H0YME6;H0YKQ5;H0YMI3;H0YNT9	Q02241;Q02241-2;H0YNS5;H0YMJ4;B4E1K0	Kinesin-like protein KIF23	KIF23	583890	1406800	1751200
Q99661;Q99661-2;B7Z6Q6;B7Z7M6;Q5JR89;Q5JR91;Q8N4N8;E9PD67	Q99661;Q99661-2;B7Z6Q6;B7Z7M6;Q5JR89;Q5JR91	Kinesin-like protein KIF2C	KIF2C	1008600	6106300	3845900
O95239;O95239-2;F5H4Q9;Q2VIQ3;E9PG57;Q5JRK0	O95239;O95239-2;F5H4Q9;Q2VIQ3	Chromosome-associated kinesin KIF4A;Chromosome-associated kinesin KIF4B	KIF4A;KIF4B	2991200	7484000	6515500
Q96J84-2;Q96J84;Q96J84-3;B4DN67;Q5W0F9;Q5W0G0	Q96J84-2;Q96J84;Q96J84-3;B4DN67;Q5W0F9;Q5W0G0	Kin of IRRE-like protein 1	KIRREL	2856900	1864800	1335400
Q9NSK0-3;Q9NSK0;B4DME9;Q96EG6;C9J8T5;Q9NSK0-2;C9K0D5;C9JQU1;C9JXT5	Q9NSK0-3;Q9NSK0;B4DME9	Kinesin light chain 4	KLC4	2613700	3740800	3121300
Q9P2N7-5;Q9P2N7;Q9P2N7-4;Q9P2N7-3;Q9P2N7-2	Q9P2N7-5;Q9P2N7;Q9P2N7-4;Q9P2N7-3;Q9P2N7-2	Kelch-like protein 13	KLHL13	1987100	959840	305290
Q9C0H6;Q9C0H6-2	Q9C0H6;Q9C0H6-2	Kelch-like protein 4	KLHL4	533930	1448500	1312400
P50748;E7ES84;B3KSG2	P50748;E7ES84	Kinetochore-associated protein 1	KNTC1	752840	1906800	170370
P52294;C9JYI4;C9J4U1;F2Z3G4;C9JWD9;C9J352	P52294;C9JYI4;C9J4U1;F2Z3G4;C9JWD9;C9J352	Importin subunit alpha-1	KPNA1	0	49258000	10655000
P52292;A8MYJ9	P52292	Importin subunit alpha-2	KPNA2	8717900	122040000	99970000
O00629	O00629	Importin subunit alpha-4	KPNA4	87901000	93870000	69067000
Q14974;B7ZAV6;F5H4R7	Q14974;B7ZAV6;F5H4R7	Importin subunit beta-1	KPNB1	35197000	335530000	34480000
P05783;F8VZY9;CON__H-INV:HIT000015463;CON__Q2M2I5;Q2M2I5;CON__O76014;CON__Q14532;Q14532	P05783;F8VZY9	Keratin, type I cytoskeletal 18	KRT18	10468000	75947000	30229000
Q86UP2;Q17RZ5;Q86UP2-2;G3V4Y7;B7Z6P3;G3V5P0;H0YJZ8;G3V5G2;H0YJP2;H0YJV5;G3V4L8;G3V475	Q86UP2;Q17RZ5;Q86UP2-2;G3V4Y7	Kinectin	KTN1	37377000	96819000	25644000
P83111;P83111-2;H0YNN5	P83111;P83111-2	Serine beta-lactamase-like protein LACTB, mitochondrial	LACTB	31080000	27298000	5312500
Q16363-2;Q16363;E9PBR9;F5H1X4;E5RFQ2;H0YAQ5;E9PBW6;H0Y351;H0YAP9;E5RHF3	Q16363-2;Q16363	Laminin subunit alpha-4	LAMA4	40811000	58906000	22845000
O15230;F2Z2S4;E2QRK0;Q5JTP4	O15230	Laminin subunit alpha-5	LAMA5	58777	378790	367580
G3XAI2;P07942;E7EPA6	G3XAI2;P07942	Laminin subunit beta-1	LAMB1	41975000	138180000	57379000
P55268;E7EMH6;F5H520	P55268	Laminin subunit beta-2	LAMB2	782840	2495900	1810100
P11047	P11047	Laminin subunit gamma-1	LAMC1	45382000	109360000	59661000
P11279;B4DWL3	P11279;B4DWL3	Lysosome-associated membrane glycoprotein 1	LAMP1	2137400	302940000	23207000
Q6IAA8;F5H3Y3;F5GX19;F5H479;H0YFI1	Q6IAA8;F5H3Y3;F5GX19;F5H479;H0YFI1	Ragulator complex protein LAMTOR1	LAMTOR1	35050000	90820000	63740000
O43813;E9PHS0;F8WDS9	O43813;E9PHS0	LanC-like protein 1	LANCL1	15824000	30750000	12319000
P28838;P28838-2;H0Y9Q1;H0Y983	P28838;P28838-2	Cytosol aminopeptidase	LAP3	101960000	260380000	96765000
Q6PKG0;Q6PKG0-3;E5RH50;H0YBW1;H0YC33;H0YBM7;H0YC73;E5RHK4;H0YBJ5;H0YAX9;H0YBR8	Q6PKG0;Q6PKG0-3;E5RH50	La-related protein 1	LARP1	6636100	25375000	15389000
Q659C4;Q659C4-2;Q659C4-9;D6RJB0;G3XAJ5;D6R9W6;H0Y9K3;Q659C4-4;G3V0E9;Q659C4-3	Q659C4;Q659C4-2;Q659C4-9;D6RJB0;G3XAJ5;D6R9W6;H0Y9K3;Q659C4-4	La-related protein 1B	LARP1B	1839900	2191500	952820
Q71RC2-4;Q71RC2;G5E976;Q71RC2-3;E9PDG5;G3XAA8;Q96J85;Q71RC2-2;Q6P4E2;Q8TBL5;F8VY40;F8W1I4;F8W1Z5	Q71RC2-4;Q71RC2;G5E976;Q71RC2-3;E9PDG5;G3XAA8;Q96J85;Q71RC2-2;Q6P4E2	La-related protein 4	LARP4	9225600	24268000	11893000
Q92615;B5MCU2;H0Y4V9;H0Y641	Q92615	La-related protein 4B	LARP4B	3094700	10034000	1468400
Q14739;C9JXK0;E7EVK9;C9JES9	Q14739;C9JXK0	Lamin-B receptor	LBR	65508000	141850000	46420000
P01130;B4DTQ3;H0YNT7;B4DR00;H0YLU8;B4DJZ8;H0YMD1;H0YM92;H0YMQ3	P01130;B4DTQ3;H0YNT7;B4DR00;H0YLU8;B4DJZ8;H0YMD1	Low-density lipoprotein receptor	LDLR	1919300	8281800	9336000
Q8NC56;A8MS91;E7EVT2;D6RBV0;H0Y8H8;H0Y9B7	Q8NC56;A8MS91	LEM domain-containing protein 2	LEMD2	6430700	26690000	4878700
Q8IVL6;G8JLI6;Q8IVL6-2;G3V1P9;E7ESD0	Q8IVL6;G8JLI6;Q8IVL6-2	Prolyl 3-hydroxylase 3	LEPREL2	27257000	33807000	7313000
Q92791;B4DVZ5;H0YED7	Q92791;B4DVZ5	Synaptonemal complex protein SC65	LEPREL4	6432900	25646000	2620600
P17931;G3V3R6	P17931;G3V3R6	Galectin-3	LGALS3	1824300	192370000	40574000
O00182;O00182-2;Q8WYQ7;Q3B8N2;Q6DKI2;Q3B8N2-2;C9JHN9;F8W9W4;F2Z2H7	O00182;O00182-2;Q8WYQ7;Q3B8N2;Q6DKI2;Q3B8N2-2	Galectin-9;Galectin-9B;Galectin-9C	LGALS9;LGALS9B;LGALS9C	3396100	3800900	5008000
Q99538;B7Z4S8;Q86TV3;Q86TV2;F5H2T8;G3V4E4;G3V2T4;G3V3Z4;H0YJN9;G3V4P5;G3V5B2	Q99538;B7Z4S8;Q86TV3;Q86TV2;F5H2T8	Legumain	LGMN	51354000	54357000	8839400
P18858;B4DTU4;F5GZ28;H0YFI6;B4E135	P18858;B4DTU4;F5GZ28;H0YFI6	DNA ligase 1;DNA ligase	LIG1	5678100	12614000	3819700
Q9UGP4;C9JRJ5	Q9UGP4;C9JRJ5	LIM domain-containing protein 1	LIMD1	3526600	7308800	5650800
B7Z7R3;B7Z483;B4DPH6;A8MUY2;C9JF46;A6NEJ8;P0CW19;P0CW20;B4DUX2;H0Y592;F8WE10	B7Z7R3;B7Z483	LIM and senescent cell antigen-like-containing domain protein 1	LIMS1	6401200	16224000	17598000
Q7Z4I7;Q7Z4I7-2;F5H6E6;Q7Z4I7-3;E7ENJ8;Q7Z4I2;Q9NWG2;C9JHB2	Q7Z4I7;Q7Z4I7-2;F5H6E6;Q7Z4I7-3;E7ENJ8;Q7Z4I2	LIM and senescent cell antigen-like-containing domain protein 2	LIMS2	1337400	4982700	3407400
Q12907;B4DWN1;D6RBV2;D6RDX1;D6RIU4;D6RBH1	Q12907;B4DWN1;D6RBV2;D6RDX1;D6RIU4	Vesicular integral-membrane protein VIP36	LMAN2	72088000	202110000	14190000
Q9H0V9-2;Q9H0V9;B4DSH3;F5GWW9;B4DVH1;F8WB07;F8WEK5	Q9H0V9-2;Q9H0V9;B4DSH3;F5GWW9;B4DVH1	VIP36-like protein	LMAN2L	4678200	8699900	6615500
Q9NUN5;Q9NUN5-3;Q9NUN5-2;Q9NUN5-4	Q9NUN5;Q9NUN5-3;Q9NUN5-2;Q9NUN5-4	Probable lysosomal cobalamin transporter	LMBRD1	5184300	11007000	5045900
Q9NZU5;B4DG80;B4DEY6;F5GX84;C9IYS1;F8WB09	Q9NZU5;B4DG80;B4DEY6	LIM and cysteine-rich domains protein 1	LMCD1	667920	2321800	3246800
P02545-2;Q3BDU5;Q5TCI8	P02545-2;Q3BDU5;Q5TCI8		LMNA	68878000	113660000	26984000
P20700;E9PBF6	P20700;E9PBF6	Lamin-B1	LMNB1	170950000	764840000	243280000
Q03252	Q03252	Lamin-B2	LMNB2	21934000	236170000	108450000
Q9UIQ6;Q9UIQ6-2;Q9UIQ6-3	Q9UIQ6;Q9UIQ6-2;Q9UIQ6-3	Leucyl-cystinyl aminopeptidase;Leucyl-cystinyl aminopeptidase, pregnancy serum form	LNPEP	7648400	7820500	1197800
P28300;B4DQF8;H0YAL3	P28300;B4DQF8	Protein-lysine 6-oxidase	LOX	7916300	8214700	5486300
Q9Y4K0;H0YAR1;E5RFY0;E5RHH3;E5RJL2;E5RI22;H0YAP6	Q9Y4K0	Lysyl oxidase homolog 2	LOXL2	8334700	49304000	23287000
Q7L5N7;Q7L5N7-2	Q7L5N7;Q7L5N7-2	Lysophosphatidylcholine acyltransferase 2	LPCAT2	21942000	18494000	3742200
O95490-6;O95490-7;O95490;B1ALU3;O95490-5;O95490-2;B1ALU1;E7ERX4;E9PEC7;H0Y5C0;O95490-4;A8MW65;O95490-3;H0Y3V3	O95490-6;O95490-7;O95490;B1ALU3;O95490-5;O95490-2;B1ALU1;E7ERX4;E9PEC7;H0Y5C0;O95490-4;A8MW65;O95490-3	Latrophilin-2	LPHN2	3123300	2184300	541460
Q93052;C9JUT4;C9JXK9;C9J4E3;C9J5C8;C9J1K7;C9J3U9;C9JT42;C9JIY7;C9J2R5;C9JE51	Q93052;C9JUT4	Lipoma-preferred partner	LPP	28630000	84129000	45268000
F5H1X8;P50851;P50851-2;E9PEM5;H0YAC6;H0YA17;H0Y9N9	F5H1X8;P50851;P50851-2;E9PEM5;H0YAC6	Lipopolysaccharide-responsive and beige-like anchor protein	LRBA	1073700	3818500	1480200
P30533;D6REW6	P30533	Alpha-2-macroglobulin receptor-associated protein	LRPAP1	15953000	39819000	21883000
P42704;F5H4J6;B8ZZ38;C9JCA9	P42704;F5H4J6	Leucine-rich PPR motif-containing protein, mitochondrial	LRPPRC	19946000	49590000	11858000
Q9BTT6;Q9BTT6-2;Q5T0G3	Q9BTT6;Q9BTT6-2;Q5T0G3	Leucine-rich repeat-containing protein 1	LRRC1	1352500	2281800	765730
Q8N6Y2;Q8N6Y2-2;C9JT74	Q8N6Y2;Q8N6Y2-2	Leucine-rich repeat-containing protein 17	LRRC17	1355800	1931200	146610
Q14392;C9JYU3	Q14392;C9JYU3	Leucine-rich repeat-containing protein 32	LRRC32	180150	742870	755300
Q96AG4	Q96AG4	Leucine-rich repeat-containing protein 59	LRRC59	169610000	215830000	50054000
Q8TDW0;E9PHY6;A6NED7	Q8TDW0	Leucine-rich repeat-containing protein 8C	LRRC8C	10969000	20314000	7968800
Q6UWE0;Q6UWE0-2;Q6UWE0-3	Q6UWE0;Q6UWE0-2	E3 ubiquitin-protein ligase LRSAM1	LRSAM1	5020100	8507400	717630
Q3MHD2-2;Q3MHD2	Q3MHD2-2;Q3MHD2	Protein LSM12 homolog	LSM12	2072400	8441100	752820
Q9BX40;Q9BX40-2;E9PG81;Q5TBP9;Q5TBQ1;Q5TBQ0;Q9BX40-3;C9J454	Q9BX40;Q9BX40-2;E9PG81;Q5TBP9;Q5TBQ1	Protein LSM14 homolog B	LSM14B	3128000	4998100	1347000
P48449;E9PEI9;G5E9Q9;C9J315	P48449;E9PEI9;G5E9Q9	Lanosterol synthase	LSS	13269000	36401000	10209000
P09960;P09960-2;F8VV40;P09960-3;B4DEH5	P09960;P09960-2;F8VV40;P09960-3	Leukotriene A-4 hydrolase	LTA4H	32156000	141530000	46227000
Q14767;G3V3X5;G3V511	Q14767;G3V3X5;G3V511	Latent-transforming growth factor beta-binding protein 2	LTBP2	69233	836290	1144800
O94822;O94822-2	O94822	E3 ubiquitin-protein ligase listerin	LTN1	1782800	1579300	1258600
Q96GA3	Q96GA3	Protein LTV1 homolog	LTV1	13596000	19879000	11922000
Q86V48;Q86V48-3;Q86V48-2;E5RFK8;E5RHU7	Q86V48;Q86V48-3;Q86V48-2	Leucine zipper protein 1	LUZP1	14658000	57298000	38246000
Q9BS40	Q9BS40	Latexin	LXN	4989700	140840000	23306000
Q9NX58;D6RDJ1	Q9NX58	Cell growth-regulating nucleolar protein	LYAR	46594000	98899000	63430000
Q5U5X0;D6R994	Q5U5X0	LYR motif-containing protein 7	LYRM7	4351400	112880000	20458000
Q9NQ48;B3KSI9;F5GWL8;C9J0R9	Q9NQ48;B3KSI9;F5GWL8	Leucine zipper transcription factor-like protein 1	LZTFL1	12462000	24157000	9791500
Q13257;Q8IZX3	Q13257	Mitotic spindle assembly checkpoint protein MAD2A	MAD2L1	26753000	40764000	23883000
Q9ULX9;B0QY70;B4DV49;B0QY71	Q9ULX9;B0QY70;B4DV49;B0QY71	Transcription factor MafF	MAFF	2826800	2008100	9278300
Q9UNF1;Q9UNF1-2;Q5H907;Q5H909;E7ESB0;Q12816;B1AKE9;F5GY27;Q96SX2;G5E9N2;E7EPI3;B1AKF1;G5E999	Q9UNF1;Q9UNF1-2;Q5H907;Q5H909	Melanoma-associated antigen D2	MAGED2	7161300	12912000	8488000
Q96QZ7;Q96QZ7-2;Q96QZ7-6;Q96QZ7-5;Q96QZ7-3;Q96QZ7-7;Q96QZ7-4	Q96QZ7;Q96QZ7-2;Q96QZ7-6;Q96QZ7-5;Q96QZ7-3;Q96QZ7-7;Q96QZ7-4	Membrane-associated guanylate kinase, WW and PDZ domain-containing protein 1	MAGI1	385620	2584900	1422500
Q96EH3	Q96EH3	Mitochondrial assembly of ribosomal large subunit protein 1	MALSU1	4565900	4270900	699680
O60476;A6NLR2;H0Y7H1;E9PGS2;H0Y543;E9PH81	O60476	Mannosyl-oligosaccharide 1,2-alpha-mannosidase IB	MAN1A2	7174700	3313500	719690
O00754;G5E928;B4E0K9	O00754;G5E928;B4E0K9	Lysosomal alpha-mannosidase;Lysosomal alpha-mannosidase A peptide;Lysosomal alpha-mannosidase B peptide;Lysosomal alpha-mannosidase C peptide;Lysosomal alpha-mannosidase D peptide;Lysosomal alpha-mannosidase E peptide	MAN2B1	2829000	9589600	1476200
Q9H8J5;F5H3M3;F5H6G8	Q9H8J5;F5H3M3	MANSC domain-containing protein 1	MANSC1	2391400	14389000	6198300
P46821;D6RA32;D6RA40;D6RGJ3;D6RCL2	P46821	Microtubule-associated protein 1B;MAP1B heavy chain;MAP1 light chain LC1	MAP1B	93913000	181660000	84375000
P11137;P11137-3;E7EV03;P11137-2;A8MZ31	P11137;P11137-3	Microtubule-associated protein 2	MAP2	2998800	3421100	2735400
Q02750;Q02750-2	Q02750;Q02750-2	Dual specificity mitogen-activated protein kinase kinase 1	MAP2K1	31318000	52294000	20295000
P52564;P52564-2	P52564;P52564-2	Dual specificity mitogen-activated protein kinase kinase 6	MAP2K6	1098300	10152000	2760800
Q99759-2;Q99759	Q99759-2;Q99759	Mitogen-activated protein kinase kinase kinase 3	MAP3K3	454330	651340	633100
Q12851;Q86VU3;F5GXJ5;C9JCU6;F8WCP4;F2Z2B3	Q12851;Q86VU3;F5GXJ5;C9JCU6	Mitogen-activated protein kinase kinase kinase kinase 2	MAP4K2	81266	1581600	675950
Q3KQU3;Q3KQU3-4;Q3KQU3-2;Q3KQU3-3;C9JIR3;A1L1B7;B5MDZ6;H0YF21;E9PLH3	Q3KQU3;Q3KQU3-4;Q3KQU3-2	MAP7 domain-containing protein 1	MAP7D1	11640000	40306000	31593000
Q8IWC1;Q8IWC1-2;Q8IWC1-3	Q8IWC1;Q8IWC1-2;Q8IWC1-3	MAP7 domain-containing protein 3	MAP7D3	25273	782130	684880
P27361;P27361-2;P27361-3;E9PQW4;E9PJF0;E9PBK7;B3KR49;H0YDL8;H0YD87;H0YEX6;E9PRH7	P27361;P27361-2;P27361-3;E9PQW4;E9PJF0;E9PBK7;B3KR49	Mitogen-activated protein kinase 3	MAPK3	47369000	82284000	27537000
P45984;P45984-4;P45984-2;P45984-3	P45984;P45984-4;P45984-2;P45984-3	Mitogen-activated protein kinase 9	MAPK9	4544300	5932500	3360200
Q16644;C9J8E1;C9JPW3	Q16644;C9J8E1	MAP kinase-activated protein kinase 3	MAPKAPK3	899080	2066600	232750
P49006	P49006	MARCKS-related protein	MARCKSL1	29506000	37771000	18102000
E9PC69;Q7KZI7-16;Q7KZI7-15;Q7KZI7;Q7KZI7-8;Q7KZI7-11;Q7KZI7-14;Q7KZI7-9;Q7KZI7-4;Q7KZI7-5;E7ETY4;Q7KZI7-13;Q7KZI7-6;Q7KZI7-3;Q7KZI7-12;Q7KZI7-2;Q7KZI7-7;Q7KZI7-10;F5H4F6;Q5DNC6	E9PC69;Q7KZI7-16;Q7KZI7-15;Q7KZI7;Q7KZI7-8;Q7KZI7-11;Q7KZI7-14;Q7KZI7-9;Q7KZI7-4;Q7KZI7-5;E7ETY4;Q7KZI7-13;Q7KZI7-6;Q7KZI7-3;Q7KZI7-12;Q7KZI7-2;Q7KZI7-7;Q7KZI7-10	Serine/threonine-protein kinase MARK2	MARK2	1028500	3914700	1062300
F8WAQ9;O15021;E7EWQ5;O15021-1;O15021-3;O15021-2;B4DKT8;Q9Y2H9;F5H2S9;D6RAK1;C9J249;F8WBH1	F8WAQ9;O15021;E7EWQ5;O15021-1;O15021-3;O15021-2	Microtubule-associated serine/threonine-protein kinase 4	MAST4	314870	277490	94888
P31153;B4DN45;E9PBA7;E7EPQ0;Q00266	P31153;B4DN45	S-adenosylmethionine synthase isoform type-2;S-adenosylmethionine synthase	MAT2A	142220000	256340000	70483000
Q7Z434;F5H6C8;Q7Z434-3;Q7Z434-2;B2BD34	Q7Z434;F5H6C8	Mitochondrial antiviral-signaling protein	MAVS	429170	10909000	4711300
Q68D91;Q68D91-2;F5GYQ0	Q68D91;Q68D91-2	Metallo-beta-lactamase domain-containing protein 2	MBLAC2	2645700	4383200	1339100
Q96N66;Q96N66-2;Q96N66-3;A9C4B8;C9J4E9	Q96N66;Q96N66-2;Q96N66-3	Lysophospholipid acyltransferase 7	MBOAT7	41433000	115960000	96124000
P43121;P43121-2	P43121	Cell surface glycoprotein MUC18	MCAM	182290000	589140000	352880000
Q96RQ3;E9PHF7;E7ETG7;E9PG35;G5E9X5;E7EX16;F5GYT8;F5H2T9	Q96RQ3;E9PHF7;E7ETG7;E9PG35;G5E9X5;E7EX16;F5GYT8	Methylcrotonoyl-CoA carboxylase subunit alpha, mitochondrial	MCCC1	4224500	6712800	2897500
Q9HCC0;Q9HCC0-2;D6RDF7;D6R9R1;D6RD67	Q9HCC0;Q9HCC0-2	Methylcrotonoyl-CoA carboxylase beta chain, mitochondrial	MCCC2	6269900	13800000	6927100
Q07820;E7ENM2;Q07820-2	Q07820;E7ENM2	Induced myeloid leukemia cell differentiation protein Mcl-1	MCL1	214350	109960	506280
F5H1E9;P49736;F5H3V0;H0Y8E6;F8WDM3;C9JZ21;C9J013	F5H1E9;P49736;F5H3V0;H0Y8E6	DNA replication licensing factor MCM2	MCM2	23819000	70967000	16193000
P25205;E9PF11;Q7Z6P5	P25205	DNA replication licensing factor MCM3	MCM3	25248000	90213000	31732000
P33991;E7EM48;E5RG31;E7ER43;E5RFJ8;E5RK04;E5RHP5;E5RFR3;E5RG53	P33991;E7EM48	DNA replication licensing factor MCM4	MCM4	12696000	66202000	15406000
P33992;B1AHB1;E7EQY5;B1AHB2;F8WBR1;B1AHA9;C9JMJ8	P33992;B1AHB1;E7EQY5	DNA replication licensing factor MCM5	MCM5	20114000	84824000	25945000
Q14566	Q14566	DNA replication licensing factor MCM6	MCM6	19281000	80542000	35278000
P33993;F5H776;F5H4S2;A4D2A2;P33993-2;C9J8M6	P33993;F5H776;F5H4S2;A4D2A2;P33993-2	DNA replication licensing factor MCM7	MCM7	28320000	66208000	31898000
Q9BTE3;Q9BTE3-2;Q9BTE3-3	Q9BTE3;Q9BTE3-2;Q9BTE3-3	Mini-chromosome maintenance complex-binding protein	MCMBP	7046800	23128000	12151000
E9PGY5;Q14676;Q14676-2;F8VZP8;E7EVA7;F8VU38;F8W1C2;F8VV34;Q14676-3;Q14676-4;H0Y6Z8;A1Z5I7;E7ENQ0;A2AB05	E9PGY5;Q14676;Q14676-2;F8VZP8;E7EVA7;F8VU38;F8W1C2;F8VV34;Q14676-3	Mediator of DNA damage checkpoint protein 1	MDC1	87733	1635400	2297100
F5H098;P40925;B4DUN2;B9A041;B8ZZ51;C9JF79;C9JRL4	F5H098;P40925;B4DUN2;B9A041;B8ZZ51;C9JF79	Malate dehydrogenase;Malate dehydrogenase, cytoplasmic	MDH1	49214000	369940000	60009000
E9PLM6;P21741;E9PPJ5;Q2LEK4	E9PLM6;P21741;E9PPJ5	Midkine	MDK	6426000	34008000	42366000
Q9NU22;Q5T795	Q9NU22	Midasin	MDN1	1450000	2906900	1215400
P48163;B4DZ70;F5H4W0;H0YGB9	P48163;B4DZ70;F5H4W0;H0YGB9	NADP-dependent malic enzyme;Malic enzyme	ME1	3823900	2488000	3344400
Q16626	Q16626	Male-enhanced antigen 1	MEA1	24693000	29765000	5395200
P51608-2;P51608;F5H1U8;F8WAB7;B5MCB4	P51608-2;P51608;F5H1U8;F8WAB7;B5MCB4	Methyl-CpG-binding protein 2	MECP2	4250700	6060100	1369400
Q96RN5;Q96RN5-2;G3V1P5;B4DGD6;Q96RN5-3;F5GZU5;C9J1I1;C9JGN2;C9JZV5;C9JLN7;C9JM58;F2Z2B7;F8WDM6	Q96RN5;Q96RN5-2;G3V1P5;B4DGD6;Q96RN5-3;F5GZU5	Mediator of RNA polymerase II transcription subunit 15	MED15	34657	710770	456780
B5MDU2;Q5JPI9;E7EVF1;G3V238	B5MDU2;Q5JPI9;E7EVF1;G3V238	Methyltransferase-like protein 10	METTL10	1530100	1412800	853930
E7ENI0;Q8IWI9;F5H7K2;Q8IWI9-2	E7ENI0;Q8IWI9;F5H7K2	MAX gene-associated protein	MGA	274200	762800	104980
B4DDK9;Q10469	B4DDK9;Q10469	Alpha-1,6-mannosyl-glycoprotein 2-beta-N-acetylglucosaminyltransferase	MGAT2	6792800	23654000	7711800
Q09328	Q09328	Alpha-1,6-mannosylglycoprotein 6-beta-N-acetylglucosaminyltransferase A	MGAT5	14738000	2347900	1821600
O60502;E9PGF9;O60502-2;O60502-3	O60502;E9PGF9;O60502-2;O60502-3	Bifunctional protein NCOAT;Protein O-GlcNAcase;Histone acetyltransferase	MGEA5	6712100	27774000	12098000
P08493	P08493	Matrix Gla protein	MGP	2188700	169340000	23204000
P10620;G5EA53;F5H6X2;F5H7F6;F5H760	P10620;G5EA53;F5H6X2;F5H7F6;F5H760	Microsomal glutathione S-transferase 1	MGST1	29529000	429250000	23291000
Q99735;D6RBB5	Q99735;D6RBB5	Microsomal glutathione S-transferase 2	MGST2	6212800	183810000	48188000
O14880;Q5VV87	O14880;Q5VV87	Microsomal glutathione S-transferase 3	MGST3	120400000	79209000	18017000
G8JLC6;Q5JRA6;Q5JRA6-2;F8WC03;Q5JRA6-4;Q5JRA6-3	G8JLC6;Q5JRA6;Q5JRA6-2	Melanoma inhibitory activity protein 3	MIA3	6102900	9818400	6185400
F6XEV2;Q9BPX6-3;Q9BPX6;E9PQV6;Q9BPX6-2;Q9BPX6-4;Q9BPX6-5	F6XEV2;Q9BPX6-3;Q9BPX6;E9PQV6;Q9BPX6-2	Calcium uptake protein 1, mitochondrial	MICU1	1911000	5188800	2323400
A9UHW6;A9UHW6-2	A9UHW6;A9UHW6-2	MIF4G domain-containing protein	MIF4GD	2220900	11279000	3116100
Q8IUF8;Q8IUF8-4;Q8IUF8-2;D6RCB6;H0Y9L8	Q8IUF8;Q8IUF8-4;Q8IUF8-2;D6RCB6;H0Y9L8	MYC-induced nuclear antigen	MINA	253300	206110	160780
Q8N4C8;Q8N4C8-4;Q8N4C8-3;Q8N4C8-2;Q8N4C8-5	Q8N4C8;Q8N4C8-4;Q8N4C8-3;Q8N4C8-2;Q8N4C8-5	Misshapen-like kinase 1	MINK1	690390	809590	628180
Q9UNW1;B4E394;Q9UNW1-2;F5H683;Q9UNW1-3	Q9UNW1;B4E394;Q9UNW1-2;F5H683;Q9UNW1-3	Multiple inositol polyphosphate phosphatase 1	MINPP1	9767400	8957300	625080
Q99797	Q99797	Mitochondrial intermediate peptidase	MIPEP	1902300	7395300	3076400
P46013;F5H4V4	P46013;F5H4V4	Antigen KI-67	MKI67	14482	214970	343180
Q9BYG3;C9J808;C9J6C5;E9PFS2	Q9BYG3;C9J808;C9J6C5	MKI67 FHA domain-interacting nucleolar phosphoprotein	MKI67IP	37079000	71108000	26632000
Q9ULH7;Q9ULH7-4;Q9ULH7-3;F8WB13;Q9ULH7-2;B0QY84;Q8IZQ8-3;Q8IZQ8;Q8IZQ8-2	Q9ULH7;Q9ULH7-4;Q9ULH7-3;F8WB13;Q9ULH7-2	MKL/myocardin-like protein 2	MKL2	356820	8626800	2712600
Q9UL63;C9J7E8;Q9UL63-2;F8W7E8	Q9UL63;C9J7E8;Q9UL63-2	Muskelin	MKLN1	1936800	1219900	700000
Q9H000;C9J494;B4DPR4	Q9H000;C9J494;B4DPR4	Probable E3 ubiquitin-protein ligase makorin-2	MKRN2	4489900	8687900	2945000
Q14165;F5H1S8;H0YG07;F5GX14	Q14165;F5H1S8	Malectin	MLEC	30737000	62832000	15934000
P40692;E9PCU2;H0Y818;H0Y3I0;B4DI13;B7Z821;F5H6L5;E9PEB4;F5H745;E9PE33;H0Y806;H0Y793;H0Y4N0;H0Y5L7	P40692;E9PCU2;H0Y818;H0Y3I0;B4DI13;B7Z821	DNA mismatch repair protein Mlh1	MLH1	2403600	1622800	773010
Q8NB16;Q8NB16-2	Q8NB16	Mixed lineage kinase domain-like protein	MLKL	157210	18071000	5591400
E9PFY5;F8W9I4	E9PFY5;F8W9I4		MLLT4	4092300	5913300	2279800
Q9BVC4;Q9BVC4-3;Q9BVC4-4	Q9BVC4;Q9BVC4-3;Q9BVC4-4	Target of rapamycin complex subunit LST8	MLST8	209510	10983000	6110400
P50281;F8W1B7;Q9Y5R2;F5GWC8	P50281	Matrix metalloproteinase-14	MMP14	19770000	82225000	12436000
P08253;E9PE45;B4DWH3;P09237	P08253;E9PE45;B4DWH3	72 kDa type IV collagenase;PEX	MMP2	5931700	6175700	1873600
Q13201;E7EPG1;Q13201-2	Q13201;E7EPG1;Q13201-2	Multimerin-1;Platelet glycoprotein Ia*;155 kDa platelet multimerin	MMRN1	1064600	48301000	14810000
Q9H8L6;E7EN39	Q9H8L6;E7EN39	Multimerin-2	MMRN2	133380000	211880000	70629000
P51948;G3V1U8;H0YJF2;H0YJ92	P51948;G3V1U8;H0YJF2;H0YJ92	CDK-activating kinase assembly factor MAT1	MNAT1	6662000	6501600	5954500
Q70IA6;E9PDA5;Q70IA6-2	Q70IA6;E9PDA5;Q70IA6-2	MOB kinase activator 2	MOB2	4057700	7223100	6727800
O96007;E9PKT9	O96007;E9PKT9	Molybdopterin synthase catalytic subunit	MOCS2	2167400	2468000	1655000
Q13724;F5H6D0;C9J8D4;C9JDQ1;B8ZZE2;B4E3B8	Q13724;F5H6D0;C9J8D4	Mannosyl-oligosaccharide glucosidase	MOGS	5656400	24214000	5951100
B3KTM8;Q9UBU8-2;Q9UBU8;H0YLJ3;H0YMJ0;B7Z6R1;H0YM21;H0YMT8;H0YNE0;H0YLV1;H0YNX3	B3KTM8;Q9UBU8-2;Q9UBU8;H0YLJ3;H0YMJ0;B7Z6R1;H0YM21;H0YMT8	Mortality factor 4-like protein 1	MORF4L1	11908000	30416000	8339700
Q15014;Q5JXX3;Q5JXX2;Q5JXX1;Q5JXX4;Q5JXX6	Q15014;Q5JXX3;Q5JXX2;Q5JXX1	Mortality factor 4-like protein 2	MORF4L2	587010	5350200	100220
Q9HCE1;Q5JR04;Q9HCE1-2;Q9H8T8	Q9HCE1;Q5JR04;Q9HCE1-2;Q9H8T8	Putative helicase MOV-10	MOV10	13314000	33066000	11907000
O00566;C9JX83	O00566;C9JX83	U3 small nucleolar ribonucleoprotein protein MPP10	MPHOSPH10	8522300	18805000	7529800
Q00013;G3XAI1;B4DZV5;C9J9J4;C9JB34;A8MTH1;A6NFY0;F8WDV6;F8WC84	Q00013;G3XAI1;B4DZV5	55 kDa erythrocyte membrane protein	MPP1	2960000	11467000	4646600
P25325;E7ERL2;E7ENL2;B1AH49	P25325;E7ERL2;E7ENL2;B1AH49	3-mercaptopyruvate sulfurtransferase;Sulfurtransferase	MPST	85464000	439040000	223130000
O60487	O60487	Myelin protein zero-like protein 2	MPZL2	7623800	9284500	4810200
Q9UBG0	Q9UBG0	C-type mannose receptor 2	MRC2	5379300	5730500	1352300
Q9BYD6;F5H5L4;H0Y8N7;H0YAB5	Q9BYD6;F5H5L4;H0Y8N7	39S ribosomal protein L1, mitochondrial	MRPL1	60695000	119340000	31458000
Q9BYC9	Q9BYC9	39S ribosomal protein L20, mitochondrial	MRPL20	1968000	11895000	4146300
Q96A35	Q96A35	39S ribosomal protein L24, mitochondrial	MRPL24	43944000	71567000	37125000
Q9H9J2	Q9H9J2	39S ribosomal protein L44, mitochondrial	MRPL44	888460	9579800	4613900
Q9BRJ2;C9J8M8	Q9BRJ2	39S ribosomal protein L45, mitochondrial	MRPL45	4130800	16541000	4411500
Q8N5N7;B7Z358	Q8N5N7	39S ribosomal protein L50, mitochondrial	MRPL50	3642200	22531000	8545200
P82650;G5E9V5;G5E9W7;Q9H3I1;E9PGX2;C9J5D8	P82650;G5E9V5;G5E9W7	28S ribosomal protein S22, mitochondrial	MRPS22	7866600	19651000	4724500
Q9Y3D9	Q9Y3D9	28S ribosomal protein S23, mitochondrial	MRPS23	34358000	30148000	1750800
Q9NP92	Q9NP92	28S ribosomal protein S30, mitochondrial	MRPS30	23218000	44457000	7071900
C9JJ19;P82930	C9JJ19;P82930	28S ribosomal protein S34, mitochondrial	MRPS34	33569000	52954000	33482000
Q9Y2R9	Q9Y2R9	28S ribosomal protein S7, mitochondrial	MRPS7	28321000	55638000	21035000
Q9UKD2	Q9UKD2	mRNA turnover protein 4 homolog	MRTO4	64838000	90293000	12000000
P43246;E9PHA6;B4E2Z2;B4DSB9;B4DL39;E7EU21;E7EQQ1;E9PCI8	P43246;E9PHA6;B4E2Z2;B4DSB9;B4DL39;E7EU21	DNA mismatch repair protein Msh2	MSH2	3499500	15281000	2860100
P52701;B4DF41;P52701-2;F5H769;F5H2F9;E7ER38;F8WAX8;F5H3S1;C9J7Y7;C9J8Y8;C9JH55;F8W7G9	P52701;B4DF41;P52701-2;F5H769;F5H2F9	DNA mismatch repair protein Msh6	MSH6	5298000	11382000	3405800
B4DHE8;Q96DH6;Q96DH6-2;B4DM51;Q96DH6-3	B4DHE8;Q96DH6;Q96DH6-2	RNA-binding protein Musashi homolog 2	MSI2	1663800	8533300	2870200
Q9UJ68;Q9UJ68-5;Q9UJ68-4;Q9UJ68-3;Q9UJ68-2;E5RIA9;H0YAN3;E5RJK1	Q9UJ68;Q9UJ68-5;Q9UJ68-4;Q9UJ68-3;Q9UJ68-2;E5RIA9;H0YAN3	Mitochondrial peptide methionine sulfoxide reductase	MSRA	8200700	32025000	3847800
O94776;Q68DB1	O94776;Q68DB1	Metastasis-associated protein MTA2	MTA2;DKFZp686F2281	2636700	32458000	17642000
P00846	P00846	ATP synthase subunit a	MT-ATP6	0	172980000	79854000
P00403	P00403	Cytochrome c oxidase subunit 2	MT-CO2	170570000	380890000	106350000
Q6UB35;Q5JYA8;Q4VXV2;H0Y327;Q4VXM0;Q4VXM1;Q6UB35-2;Q5JYA4;Q5JYA5;Q5JYA3;H0Y2S0	Q6UB35	Monofunctional C1-tetrahydrofolate synthase, mitochondrial	MTHFD1L	1534300	24413000	7785500
P13995;Q7Z650;B9A062;B4DY35;B8ZZU9	P13995;Q7Z650	Bifunctional methylenetetrahydrofolate dehydrogenase/cyclohydrolase, mitochondrial;NAD-dependent methylenetetrahydrofolate dehydrogenase;Methenyltetrahydrofolate cyclohydrolase	MTHFD2	4512800	16234000	3515000
Q9NXD2;A6NGL9;Q9NXD2-2;Q9NXD2-3;B4DLB6	Q9NXD2;A6NGL9;Q9NXD2-2	Myotubularin-related protein 10	MTMR10	5336300	9033500	2798300
Q9C0I1;Q9C0I1-2;Q9C0I1-3	Q9C0I1;Q9C0I1-2;Q9C0I1-3	Myotubularin-related protein 12	MTMR12	7470100	9303900	3796800
Q8NCE2;Q8NCE2-2;Q8NCE2-3;F5GXM7;B4DJ23;B4DQK9;C9JSR1;F8WCC0	Q8NCE2;Q8NCE2-2;Q8NCE2-3;F5GXM7	Myotubularin-related protein 14	MTMR14	560800	325660	346020
Q9ULD2;Q9ULD2-2;Q9ULD2-6;Q9ULD2-3;B4DH03;Q9ULD2-4	Q9ULD2;Q9ULD2-2;Q9ULD2-6;Q9ULD2-3;B4DH03;Q9ULD2-4	Microtubule-associated tumor suppressor 1	MTUS1	1246700	1693800	1025800
P22033;Q59HB4	P22033	Methylmalonyl-CoA mutase, mitochondrial	MUT	4528200	7942800	1347100
Q8TDH9;Q0VDJ6;G5E931;Q8TDH9-2	Q8TDH9;Q0VDJ6;G5E931;Q8TDH9-2	Protein Muted homolog	MUTED	1113500	1156700	2465400
P53602;E7ES45	P53602	Diphosphomevalonate decarboxylase	MVD	19203000	104690000	27704000
Q14764;E9PHL5	Q14764;E9PHL5	Major vault protein	MVP	74047000	354750000	168480000
P84157-2;F8W875	P84157-2;F8W875		MXRA7	95477000	88822000	41552000
Q96S97;B4DG42;C9JC07;C9J5M0;C9JZL8;C9JJV6	Q96S97;B4DG42	Myeloid-associated differentiation marker	MYADM	49208000	86863000	14524000
Q9BQG0-2;Q9BQG0;E7EN09	Q9BQG0-2;Q9BQG0	Myb-binding protein 1A	MYBBP1A	733040	14494000	8477100
O75592;O75592-2;F8WA13	O75592;O75592-2	Probable E3 ubiquitin-protein ligase MYCBP2	MYCBP2	742150	2659100	384760
Q9P2K5;Q9P2K5-2;H0YN19;Q9P2K5-3;H0YKS1;Q9P2K5-4;C9JI55	Q9P2K5;Q9P2K5-2	Myelin expression factor 2	MYEF2	2908300	7853600	1930200
P35580;P35580-3;F8W6L6;P35580-2;F8VTL3;E7ERA5	P35580;P35580-3;F8W6L6;P35580-2;F8VTL3	Myosin-10	MYH10	130640000	329150000	142170000
P35579;P35579-2;H0Y3P4;Q5BKV1;B1AH99;REV__Q9UKV3;REV__Q9UKV3-5;REV__E7EQT4	P35579;P35579-2	Myosin-9	MYH9	766560000	2296800000	969090000
O14950;P19105	O14950;P19105	Myosin regulatory light chain 12B;Myosin regulatory light chain 12A	MYL12B;MYL12A	519980000	868810000	248130000
B7Z6Z4;G3V1V0;G8JLA2;P60660;P60660-2;F8W1R7;F8VPF3;G3V1Y7;F8W180;F8VZU9;H0YI43;F8VXL3	B7Z6Z4;G3V1V0;G8JLA2;P60660;P60660-2;F8W1R7;F8VPF3	Myosin light polypeptide 6	MYL6	28017000	615720000	143360000
Q9HD67;E7EPL7;E9PEW5;D6RGD1;E9PCN3;Q8IVX5	Q9HD67;E7EPL7;E9PEW5	Unconventional myosin-X	MYO10	973400	380910	301490
Q92614;Q92614-4;Q92614-2;F8W6U1;Q92614-3;Q92614-5;F8W6Y3;E9PQN8;B4DFN7;H0YEF8;H0YEV9;E9PPV5	Q92614;Q92614-4;Q92614-2;F8W6U1;Q92614-3;Q92614-5;F8W6Y3;E9PQN8	Unconventional myosin-XVIIIa	MYO18A	1616300	2533300	474420
O43795;E9PDF6;O43795-2;E7EPB4;E9PHK2;E7EQD9;C9JYW1;C9JUP5;C9K0I9	O43795;E9PDF6;O43795-2	Unconventional myosin-Ib	MYO1B	1541000	7380000	2299300
O94832;F2Z2U7	O94832	Unconventional myosin-Id	MYO1D	5804600	11626000	5113000
E7EW20;Q9UM54-6;Q9UM54;Q9UM54-1;Q9UM54-4;Q9UM54-2;Q9UM54-5;Q5JVM0	E7EW20;Q9UM54-6;Q9UM54;Q9UM54-1;Q9UM54-4;Q9UM54-2;Q9UM54-5	Unconventional myosin-VI	MYO6	31909000	72639000	31394000
P41227;A6NM98;A8MWP7;F8W808;C9JW55;C9JN83;Q6P4J0;H0Y8T0	P41227;A6NM98;A8MWP7;F8W808	N-alpha-acetyltransferase 10	NAA10	89535000	106140000	15782000
Q9BXJ9;F5H5A7;Q9BXJ9-4	Q9BXJ9;F5H5A7;Q9BXJ9-4	N-alpha-acetyltransferase 15, NatA auxiliary subunit	NAA15	35540000	45824000	13864000
Q14CX7;Q14CX7-2;H0YHR9;F8VSB9;F8W0N5	Q14CX7;Q14CX7-2	N-alpha-acetyltransferase 25, NatB auxiliary subunit	NAA25	6857300	6593800	865660
Q147X3;Q147X3-2	Q147X3;Q147X3-2	N-alpha-acetyltransferase 30	NAA30	1843400	3381100	890010
Q9GZZ1;E7EQ69;C9J5D1;F8WB80;Q9GZZ1-2;B0AZT5;C9J5J3;C9JZU6;F8WCK0	Q9GZZ1;E7EQ69;C9J5D1;F8WB80;Q9GZZ1-2;B0AZT5	N-alpha-acetyltransferase 50	NAA50	12331000	144200000	41109000
E9PAV3;F8VU71;Q13765;H0YHX9;F8VZJ2;F8W0W4;F8VNW4;F8W1N5;Q9BZK3;F8VZ58	E9PAV3;F8VU71;Q13765;H0YHX9;F8VZJ2;F8W0W4;F8VNW4;F8W1N5	Nascent polypeptide-associated complex subunit alpha	NACA	4051800	31282000	18730000
O95544;Q5QPS4;F5GXR5;Q5QPS5;A8MSP7	O95544;Q5QPS4	NAD kinase	NADK	2040400	3269400	1248500
Q4G0N4;Q4G0N4-2;B7Z8V7;Q4G0N4-3;H0Y9H7	Q4G0N4;Q4G0N4-2;B7Z8V7;Q4G0N4-3	NAD kinase domain-containing protein 1	NADKD1	4594100	7456700	223160
Q96HR8;E9PAZ2;D6RIB3	Q96HR8;E9PAZ2	H/ACA ribonucleoprotein complex non-core subunit NAF1	NAF1	3514300	8668100	6783600
Q9UJ70;H0YEB7;C9JEV6;C9JB48;E9PPU6;H0YC94;H0YF44	Q9UJ70;H0YEB7;C9JEV6	N-acetyl-D-glucosamine kinase	NAGK	31641000	82639000	12405000
P43490;Q5SYT8;F5H246;C9JG65;C9JF35	P43490;Q5SYT8	Nicotinamide phosphoribosyltransferase	NAMPT;RP11-92J19.4	62506000	153250000	29160000
Q9NR45;E9PGK0;Q5TBR0	Q9NR45	Sialic acid synthase	NANS	27518000	171470000	46188000
Q99747;B4DFC9	Q99747;B4DFC9	Gamma-soluble NSF attachment protein	NAPG	24209000	38350000	5859900
G5E977;Q6XQN6-2;C9JC60;Q6XQN6;Q6XQN6-3;C9J8U2;H0YF31;H0YDA6	G5E977;Q6XQN6-2;C9JC60;Q6XQN6;Q6XQN6-3;C9J8U2	Nicotinate phosphoribosyltransferase	NAPRT1	63693	6741900	5300400
F5H5R8;P18440	F5H5R8;P18440	Arylamine N-acetyltransferase 1	NAT1	2769000	3072300	518040
Q9H0A0;E7ESU4;E9PMN9;E9PMU0;E9PJN6	Q9H0A0;E7ESU4;E9PMN9	N-acetyltransferase 10	NAT10	20412000	40293000	11233000
Q8WUY8	Q8WUY8	N-acetyltransferase 14	NAT14	5046300	9868300	1777800
Q15021;F5GZJ1;F6SSY4;E7EN77;F5GZK7;F5H431	Q15021;F5GZJ1;F6SSY4;E7EN77	Condensin complex subunit 1	NCAPD2	4707900	15015000	6395600
Q9BPX3;H0Y9Z8;D6RA93	Q9BPX3	Condensin complex subunit 3	NCAPG	4020800	9067700	2730400
Q15003;E9PHA2;C9J470;B4E189;C9JZP1	Q15003;E9PHA2;C9J470;B4E189	Condensin complex subunit 2	NCAPH	3438300	23467000	18619000
F5H7K4;Q6PIU2-2;Q6PIU2;Q6PIU2-3	F5H7K4;Q6PIU2-2;Q6PIU2;Q6PIU2-3	Neutral cholesterol ester hydrolase 1	NCEH1	12688000	97962000	46347000
P16333;B7Z751;C9JAB9;C9J869;C9JVV5;C9K098;C9J0K5	P16333;B7Z751;C9JAB9;C9J869;C9JVV5	Cytoplasmic protein NCK1	NCK1	19554000	35905000	12571000
O43639;E7EPF5;E9PEE2;E7ERP6	O43639	Cytoplasmic protein NCK2	NCK2	2479500	4231800	1836300
P19338;E7EX81;Q9BQ02;C9JWL1;C9J1H7;C9JLB1;C9JYW2	P19338;E7EX81;Q9BQ02	Nucleolin	NCL	972910000	1535600000	824220000
Q8NI08;Q8NI08-2;G8JL91;Q5JVL2;Q8NI08-3;Q8NI08-4;Q5TF96;Q5TF97;Q5JVL1;H0Y5F6;Q8NI08-5;Q8NI08-6;Q5TF98;H0Y620;H0Y6T0	Q8NI08;Q8NI08-2;G8JL91	Nuclear receptor coactivator 7	NCOA7	2347000	4857100	3924500
O75376;O75376-2;E7EVK1;B4DJ25;E9PGV6;E7EV02;E7EW50;E7EU93;E7EVU5;C9JAP0	O75376;O75376-2;E7EVK1	Nuclear receptor corepressor 1	NCOR1	743700	889000	288040
Q92542;Q92542-2;E7ENA9;F6Y097;H0Y3Z4;E9PC09;Q5T205;H0Y6T7;Q5T209	Q92542;Q92542-2;E7ENA9;F6Y097;H0Y3Z4;E9PC09;Q5T205;H0Y6T7	Nicastrin	NCSTN	5706300	17353000	6372800
O14777;F5H1J6	O14777;F5H1J6	Kinetochore protein NDC80 homolog	NDC80	16767000	22365000	8043100
Q9ULP0-6;Q9ULP0-3;Q9ULP0-5;Q9ULP0;Q9ULP0-2;Q9ULP0-4;B3KX54	Q9ULP0-6;Q9ULP0-3;Q9ULP0-5;Q9ULP0;Q9ULP0-2;Q9ULP0-4;B3KX54	Protein NDRG4	NDRG4	0	21484000	13573000
E7ESZ7;C9JGP9;O95299;Q8WXC9;C9J6X0;Q8N1B9	E7ESZ7;C9JGP9;O95299;Q8WXC9	NADH dehydrogenase [ubiquinone] 1 alpha subcomplex subunit 10, mitochondrial	NDUFA10	37371000	38584000	20830000
Q86Y39;C9JT23;Q86Y39-2	Q86Y39;C9JT23;Q86Y39-2	NADH dehydrogenase [ubiquinone] 1 alpha subcomplex subunit 11	NDUFA11	363510000	363020000	68369000
Q9UI09;F8VRD8;F8VQS7;H0YID5;H0YIT1	Q9UI09;F8VRD8	NADH dehydrogenase [ubiquinone] 1 alpha subcomplex subunit 12	NDUFA12	50385000	77626000	10184000
Q9P0J0;E7ENQ6	Q9P0J0;E7ENQ6	NADH dehydrogenase [ubiquinone] 1 alpha subcomplex subunit 13	NDUFA13	8645100	125240000	9867400
O00483	O00483	NADH dehydrogenase [ubiquinone] 1 alpha subcomplex subunit 4	NDUFA4	201240000	423410000	67403000
P51970;F5H7V7	P51970;F5H7V7	NADH dehydrogenase [ubiquinone] 1 alpha subcomplex subunit 8	NDUFA8	53239000	114600000	5893400
Q16795;F5H0J3;F5GY40	Q16795	NADH dehydrogenase [ubiquinone] 1 alpha subcomplex subunit 9, mitochondrial	NDUFA9	53570000	53615000	13423000
O75438-2;O75438	O75438-2;O75438	NADH dehydrogenase [ubiquinone] 1 beta subcomplex subunit 1	NDUFB1	14296000	37338000	29662000
Q9NX14-2;Q9NX14	Q9NX14-2;Q9NX14	NADH dehydrogenase [ubiquinone] 1 beta subcomplex subunit 11, mitochondrial	NDUFB11	18984000	54047000	83403000
O43676;C9JKQ2	O43676;C9JKQ2	NADH dehydrogenase [ubiquinone] 1 beta subcomplex subunit 3	NDUFB3	3682600	9806500	8942400
O95168;B2RUY3;C9JXQ9;F2Z3P9	O95168;B2RUY3;C9JXQ9;F2Z3P9	NADH dehydrogenase [ubiquinone] 1 beta subcomplex subunit 4	NDUFB4	0	94673000	106350000
H0Y886;O43674;E7EWP0;O43674-2	H0Y886;O43674;E7EWP0;O43674-2	NADH dehydrogenase [ubiquinone] 1 beta subcomplex subunit 5, mitochondrial	NDUFB5	7708400	32319000	11511000
P17568	P17568	NADH dehydrogenase [ubiquinone] 1 beta subcomplex subunit 7	NDUFB7	122410000	166540000	45768000
O95169;Q5W145;Q5W143;E9PQ68;E9PME4;E9PIZ8	O95169;Q5W145;Q5W143;E9PQ68;E9PME4	NADH dehydrogenase [ubiquinone] 1 beta subcomplex subunit 8, mitochondrial	NDUFB8	97347000	111600000	45651000
O95298;E9PRB2;E9PQ53;E9PM14;E9PRJ5;E9PNU8;E7EMR9;E9PRQ4	O95298;E9PRB2;E9PQ53;E9PM14	NADH dehydrogenase [ubiquinone] 1 subunit C2	NDUFC2;NDUFC2-KCTD14	129100000	172340000	48603000
O43181;H0Y9M8	O43181;H0Y9M8	NADH dehydrogenase [ubiquinone] iron-sulfur protein 4, mitochondrial	NDUFS4	28892000	63006000	9614100
Q8NC96;B4E160;F5GYH1;Q8NC96-2	Q8NC96;B4E160;F5GYH1;Q8NC96-2	Adaptin ear-binding coat-associated protein 1	NECAP1	3887100	6728300	765520
Q9NVZ3-2;Q9NVZ3;F6SKB8;B4DUR7;Q9NVZ3-3;Q9NVZ3-4;D6RAN6;H0Y970;D6RB24	Q9NVZ3-2;Q9NVZ3;F6SKB8;B4DUR7;Q9NVZ3-3;Q9NVZ3-4;D6RAN6;H0Y970	Adaptin ear-binding coat-associated protein 2	NECAP2	31127000	42382000	15711000
Q7Z3B1;Q8N440;B4DI94	Q7Z3B1;Q8N440	Neuronal growth regulator 1	NEGR1	1599800	2769000	1547400
Q8TDX7;F8WAG2	Q8TDX7	Serine/threonine-protein kinase Nek7	NEK7	10137000	24000000	968230
Q8TD19;B3KY50;G3V459;G3V2Z5	Q8TD19;B3KY50	Serine/threonine-protein kinase Nek9	NEK9	8896500	16383000	8092600
P48681;E7EMJ2;E7EPF3	P48681	Nestin	NES	132090000	417750000	243840000
Q99519;E9PIF4	Q99519	Sialidase-1	NEU1	7486800	28141000	9975000
B4DPZ7;Q0ZGT2;Q0ZGT2-2;Q0ZGT2-3;E7ETM8;E7EUA0;E7EQF0	B4DPZ7;Q0ZGT2;Q0ZGT2-2;Q0ZGT2-3;E7ETM8;E7EUA0	Nexilin	NEXN	9339700	10282000	6683300
Q13469;Q13469-2;B5B2N9;F8W8G4	Q13469;Q13469-2;B5B2N9	Nuclear factor of activated T-cells, cytoplasmic 2	NFATC2	601370	2003300	1240100
Q8NCF5;Q8NCF5-2;Q8NCF5-3	Q8NCF5	NFATC2-interacting protein	NFATC2IP	609610	1109200	559690
Q00653-4;Q00653;Q00653-3	Q00653-4;Q00653;Q00653-3	Nuclear factor NF-kappa-B p100 subunit;Nuclear factor NF-kappa-B p52 subunit	NFKB2	4049800	9301000	4231300
P25963;G3V3I4;G3V2A2	P25963;G3V3I4;G3V2A2	NF-kappa-B inhibitor alpha	NFKBIA	4784300	5656100	9543700
Q8NEJ9;Q8NEJ9-2;H0YJ17;G3V4G1	Q8NEJ9;Q8NEJ9-2;H0YJ17	Neuroguidin	NGDN	1110500	2485600	4988400
Q9NX24;D6RCB9;D6RC52;H0YC83	Q9NX24;D6RCB9;D6RC52	H/ACA ribonucleoprotein complex subunit 2	NHP2	3261000	68830000	30183000
F5H593;D6RBM4;Q5HYW2	F5H593;D6RBM4;Q5HYW2	NHS-like protein 2	NHSL2	0	1796600	707460
P14543;P14543-2	P14543;P14543-2	Nidogen-1	NID1	8885000	52863000	18180000
Q8N4C6-7;Q8N4C6-5;Q8N4C6;Q8N4C6-9;C9J066;E9PN67;Q8N4C6-10;Q8N4C6-2;Q8N4C6-4;H0YEL6;H0YDJ4;Q5BKU3;F8W6D3;Q8N4C6-6	Q8N4C6-7;Q8N4C6-5;Q8N4C6;Q8N4C6-9;C9J066;E9PN67;Q8N4C6-10;Q8N4C6-2;Q8N4C6-4;H0YEL6;H0YDJ4;Q5BKU3;F8W6D3;Q8N4C6-6	Ninein	NIN	313010	221370	0
Q9BPW8;F8WCR5;C9JDV8	Q9BPW8	Protein NipSnap homolog 1	NIPSNAP1	10141000	40159000	12570000
Q9UFN0;Q9BS92	Q9UFN0	Protein NipSnap homolog 3A	NIPSNAP3A	31373000	24044000	2445300
Q9Y2I1;Q9Y2I1-2;E9PE69;C9J715;Q9Y2I1-3;Q9Y2I1-4;B4DMW1	Q9Y2I1;Q9Y2I1-2;E9PE69	Nischarin	NISCH	1941000	2673900	777170
Q9NQR4;F8WF70	Q9NQR4	Omega-amidase NIT2	NIT2	22828000	46701000	24933000
G3V1N1;O15226	G3V1N1;O15226	NF-kappa-B-repressing factor	NKRF	145030	4811600	3699600
Q9NVX2;F5GZ79;Q9NVX2-2	Q9NVX2;F5GZ79	Notchless protein homolog 1	NLE1	10945000	13682000	5544900
Q9BYT8;F8W713;E9PCB6;H0YAK4;H0YAF7	Q9BYT8;F8W713;E9PCB6	Neurolysin, mitochondrial	NLN	17590000	24580000	9262500
C9JA08;Q96D46;F5GYG3;B4DKU1;C9J0B9;C9K0C2;C9IZW9;C9IY70	C9JA08;Q96D46;F5GYG3;B4DKU1	60S ribosomal export protein NMD3	NMD3	2672400	8476400	3750100
P15531-2;P15531;E7ERL0;E5RHP0;C9K028	P15531-2;P15531;E7ERL0;E5RHP0	Nucleoside diphosphate kinase A	NME1	5713600	8918700	58694000
Q13287;C9JW17	Q13287	N-myc-interactor	NMI	414700	5348800	548700
Q9HBL8	Q9HBL8	NmrA-like family domain-containing protein 1	NMRAL1	1737600	2026400	719250
Q5VUC7;O60551;F5H594;Q5VUC6;B4DXS1	Q5VUC7;O60551;F5H594;Q5VUC6	Glycylpeptide N-tetradecanoyltransferase;Glycylpeptide N-tetradecanoyltransferase 2	NMT2	1325000	10548000	3448600
P40261;F5H0R4	P40261	Nicotinamide N-methyltransferase	NNMT	83049000	79325000	0
Q13423;E9PCX7;D6RAI5;D6RHU2;B4DMN9;F5H8A9;H0Y8P5;D6RCR6	Q13423;E9PCX7	NAD(P) transhydrogenase, mitochondrial	NNT	8833700	67393000	24312000
Q8NC60	Q8NC60	Nitric oxide-associated protein 1	NOA1	2350100	1680400	1173600
Q9ULX3	Q9ULX3	RNA-binding protein NOB1	NOB1	1442700	13227000	6527400
Q9Y3T9	Q9Y3T9	Nucleolar complex protein 2 homolog	NOC2L	4045300	11072000	7614300
Q9BVI4;F5H303;F5H5K6	Q9BVI4;F5H303	Nucleolar complex protein 4 homolog	NOC4L	6781200	2817700	2913400
Q9BSC4;Q9BSC4-2;F5H6G7;B4DLV0;Q9BSC4-3	Q9BSC4;Q9BSC4-2;F5H6G7;B4DLV0	Nucleolar protein 10	NOL10	6434100	11919000	5710300
Q9UGY1	Q9UGY1	Nucleolar protein 12	NOL12	9896400	1829200	3579900
Q9H6R4;Q9H6R4-4;G8JLK7;Q9H6R4-2;F5H6M7;Q9H6R4-3	Q9H6R4;Q9H6R4-4;G8JLK7;Q9H6R4-2;F5H6M7;Q9H6R4-3	Nucleolar protein 6	NOL6	767390	4203100	2125800
Q76FK4;A6NJK7;Q76FK4-4;F5H101;Q76FK4-2;Q76FK4-3;F8WE42;F5GWN9;F5H540;F5H8B8;F5H0I5;F5H532;F5GXV1	Q76FK4;A6NJK7;Q76FK4-4;F5H101;Q76FK4-2;Q76FK4-3;F8WE42	Nucleolar protein 8	NOL8	1122500	2301200	1270300
Q14978-2;Q14978-3;Q14978	Q14978-2;Q14978-3;Q14978	Nucleolar and coiled-body phosphoprotein 1	NOLC1	88334	32434000	19101000
Q5C9Z4	Q5C9Z4	Nucleolar MIF4G domain-containing protein 1	NOM1	517080	802720	1515500
P78316;P78316-2;E9PFK5;F5H653	P78316;P78316-2;E9PFK5;F5H653	Nucleolar protein 14	NOP14	16094000	22180000	14572000
Q9Y3C1;D6RGD3;E7ESQ0;E7ERV7;D6RIC3	Q9Y3C1;D6RGD3;E7ESQ0;E7ERV7;D6RIC3	Nucleolar protein 16	NOP16	25249000	42930000	15232000
Q3KQS4;P46087;P46087-2;Q05BA7;F5H5X6;F5H709;F5GWB7;F5H359;F5GYR3;F5H8G6	Q3KQS4;P46087;P46087-2;Q05BA7	Putative ribosomal RNA methyltransferase NOP2	NOP2	0	49390000	44689000
Q9Y314	Q9Y314	Nitric oxide synthase-interacting protein	NOSIP	26373000	59541000	10405000
Q9UNW9;P51513;P51513-4;P51513-3;D3DS81	Q9UNW9	RNA-binding protein Nova-2	NOVA2	18332000	32224000	8071700
O15118;B4DET3;F5GZD4	O15118;B4DET3;F5GZD4	Niemann-Pick C1 protein	NPC1	1351200	2457900	5011900
G3V3D1;E7EMS2;G3V3E8;P61916;B4DQV7;G3V2V8;H0YIZ1	G3V3D1;E7EMS2;G3V3E8;P61916;B4DQV7;G3V2V8;H0YIZ1	Epididymal secretory protein E1	NPC2	29993000	146970000	98601000
P55786;E9PLK3;F5H6U8;B7Z463;F5H0W3;A6NEC2;E7EWZ2;E5RJ24;F5GZY4;H0YAQ6;E9PP11;A6NEC2-2;H0YDG0;H0YBP6;E9PJ74;E9PRQ5;A6NEC2-3;E9PPD4;E9PJY4;E9PPZ2;E9PP53;E9PPT3;E9PJF9;E9PI82	P55786;E9PLK3;F5H6U8;B7Z463;F5H0W3	Puromycin-sensitive aminopeptidase	NPEPPS	7764500	68100000	13072000
O75607	O75607	Nucleoplasmin-3	NPM3	5269500	142580000	71799000
Q9Y639;Q9Y639-1;F5GZD0;Q9Y639-5;Q9Y639-4;Q9Y639-3;F5GYM7	Q9Y639;Q9Y639-1;F5GZD0;Q9Y639-5;Q9Y639-4;Q9Y639-3;F5GYM7	Neuroplastin	NPTN	33587000	46107000	26994000
P15559;B7ZAD1;B4DLR8	P15559;B7ZAD1;B4DLR8	NAD(P)H dehydrogenase [quinone] 1	NQO1	93429000	305080000	67039000
P16083;Q5TD07;Q59EN2;Q5TD05;A2A2U4	P16083;Q5TD07;Q59EN2;Q5TD05	Ribosyldihydronicotinamide dehydrogenase [quinone]	NQO2	9980400	1303500	11807000
F8W774;Q92823-5;Q92823;F8W775;Q92823-2;E9PDA4;Q92823-4;C9JYY6;Q92823-3;F5GYD3;E9PF33;C9JH43;C9JF43;C9J8B6;C9JUR7	F8W774;Q92823-5;Q92823;F8W775;Q92823-2;E9PDA4;Q92823-4;C9JYY6;Q92823-3;F5GYD3;E9PF33	Neuronal cell adhesion molecule	NRCAM	408080	6833600	4653800
B1AKJ5;O43847-2;O43847;F5H6R2;G3V1R5;F5H7V1;E9PHF8;H0Y5G9	B1AKJ5;O43847-2;O43847;F5H6R2;G3V1R5;F5H7V1	Nardilysin	NRD1	2872200	10024000	4817900
O95478;H0YAI9	O95478	Ribosome biogenesis protein NSA2 homolog	NSA2	198230	36747000	4241400
Q15738;C9JDR0	Q15738;C9JDR0	Sterol-4-alpha-carboxylate 3-dehydrogenase, decarboxylating	NSDHL	18252000	38911000	38956000
Q08J23;B4DQW2;G3V1R4;D6RAS3	Q08J23;B4DQW2;G3V1R4	tRNA (cytosine(34)-C(5))-methyltransferase	NSUN2	20236000	45859000	12245000
Q8TCD5	Q8TCD5	5(3)-deoxyribonucleotidase, cytosolic type	NT5C	5366900	5493300	881510
Q9H0P0;Q9H0P0-1;Q9H0P0-2;Q9H0P0-3;B9A035	Q9H0P0;Q9H0P0-1;Q9H0P0-2;Q9H0P0-3	Cytosolic 5-nucleotidase 3	NT5C3	6437500	10124000	3941000
P21589;B3KQI8;E9PGM0;H0Y7R7;Q96B60;H0Y3X5	P21589;B3KQI8	5-nucleotidase	NT5E	7406100	40054000	15630000
Q96AB6	Q96AB6	Protein N-terminal asparagine amidohydrolase	NTAN1	1151800	4006800	7355400
Q9BV86;Q9BV86-2	Q9BV86;Q9BV86-2	N-terminal Xaa-Pro-Lys N-methyltransferase 1	NTMT1	21333000	42913000	17009000
Q9HB63;Q9HB63-3;Q9HB63-2;F8W0I7	Q9HB63;Q9HB63-3;Q9HB63-2	Netrin-4	NTN4	6806400	20348000	4578000
Q02818;C9JKZ2;C9J3C1;C9JBD3	Q02818	Nucleobindin-1	NUCB1	61531000	175540000	72692000
P80303;P80303-2;E7EV42;E9PKG6;H0YEG8;E9PLE9;E9PLR0;E9PM22;H0YD18;E9PJP3	P80303;P80303-2;E7EV42;E9PKG6	Nucleobindin-2	NUCB2	94162000	151500000	58888000
Q9H1E3;Q9H1E3-2;H0Y2N1	Q9H1E3;Q9H1E3-2	Nuclear ubiquitous casein and cyclin-dependent kinase substrate 1	NUCKS1	77768000	221350000	114410000
Q9Y266	Q9Y266	Nuclear migration protein nudC	NUDC	141000000	284200000	75266000
Q8WVJ2;E5RFP0	Q8WVJ2;E5RFP0	NudC domain-containing protein 2	NUDCD2	52398000	149980000	116930000
Q8IVD9;C9IYD9	Q8IVD9	NudC domain-containing protein 3	NUDCD3	6199500	22551000	9090700
O95848;B3KXY7;F8VU44	O95848;B3KXY7	Uridine diphosphate glucose pyrophosphatase	NUDT14	25746000	13607000	22153000
P50583	P50583	Bis(5-nucleosyl)-tetraphosphatase [asymmetrical]	NUDT2	26574000	49582000	21123000
Q9BW91;Q9BW91-2;D6RAW2	Q9BW91;Q9BW91-2;D6RAW2	ADP-ribose pyrophosphatase, mitochondrial	NUDT9	2817400	14552000	4778800
Q9BZD4;E9PQC4;E9PP32;B1AQT4;B1AQT3;E9PKH1	Q9BZD4;E9PQC4	Kinetochore protein Nuf2	NUF2	4336400	8999500	2571900
Q7Z417	Q7Z417	Nuclear fragile X mental retardation-interacting protein 2	NUFIP2	5465400	36104000	14445000
P49757;P49757-3;P49757-2;P49757-4;B1P2N5;B1P2N6;B1P2N7;B1P2N8;G3V3Z8;G3V3R1;Q86SW6;G3V3M5;G3V433;G3V4S6	P49757;P49757-3;P49757-2;P49757-4;B1P2N5;B1P2N6;B1P2N7;B1P2N8;G3V3Z8	Protein numb homolog	NUMB	25778000	56646000	28594000
Q5SRE5;F8W973;Q5SRE5-2;E9PET9	Q5SRE5;F8W973;Q5SRE5-2	Nucleoporin NUP188 homolog	NUP188	2142700	2435700	736860
Q9UKX7;Q9UKX7-2;E9PH35;B4E2D3;B0QY21	Q9UKX7;Q9UKX7-2;E9PH35;B4E2D3	Nuclear pore complex protein Nup50	NUP50	1931700	9118000	8123500
Q8N1F7;B3KPQ8	Q8N1F7;B3KPQ8	Nuclear pore complex protein Nup93	NUP93	23809000	63856000	27974000
P61970	P61970	Nuclear transport factor 2	NUTF2	58358000	246480000	55133000
Q6DKJ4;B4DXQ0;B4DNN6	Q6DKJ4;B4DXQ0	Nucleoredoxin	NXN	3745800	12603000	3025800
P04181;Q68CS0	P04181;Q68CS0	Ornithine aminotransferase, mitochondrial;Ornithine aminotransferase, hepatic form;Ornithine aminotransferase, renal form	OAT	56625000	60962000	80907000
Q9NX40;D6RBN5;D6RDK6;G8JLN7;Q9NX40-2;Q9NX40-3;D6RIT9;D6RG39;D6RIV2;D6R9T5;D6RDK1;D6RI08;D6RC55;D6RA54;D6RDI5;D6RBC5;D6R918;D6RF07	Q9NX40;D6RBN5;D6RDK6;G8JLN7;Q9NX40-2;Q9NX40-3;D6RIT9;D6RG39	OCIA domain-containing protein 1	OCIAD1	17547000	107800000	63138000
Q56VL3;Q56VL3-2;D6RD77	Q56VL3	OCIA domain-containing protein 2	OCIAD2	48194000	192090000	72285000
Q16625;D2DU64;Q5U1V4;D2DU65	Q16625;D2DU64;Q5U1V4;D2DU65	Occludin	OCLN	641380	2052400	826800
Q5BJF6;Q5BJF6-4;Q5BJF6-3;Q5BJF6-2;Q5BJF6-7;B4DX73;Q5BJF6-6;Q5BJF6-5;Q5BJF6-8;Q5BJF6-9;Q5T4C2;Q5T4C6;Q5T4C3;Q5T4C7;Q5T4C8	Q5BJF6;Q5BJF6-4;Q5BJF6-3;Q5BJF6-2;Q5BJF6-7;B4DX73;Q5BJF6-6;Q5BJF6-5;Q5BJF6-8;Q5BJF6-9;Q5T4C2	Outer dense fiber protein 2	ODF2	1158900	388560	577250
O15294;O15294-3;O15294-2;O15294-4;C9JZL3	O15294;O15294-3;O15294-2;O15294-4	UDP-N-acetylglucosamine--peptide N-acetylglucosaminyltransferase 110 kDa subunit	OGT	588020	4305300	942600
O43929;F5H069;B7Z3D0;B7Z632	O43929;F5H069;B7Z3D0;B7Z632	Origin recognition complex subunit 4	ORC4	984670	1082600	903650
Q13438;A6NLB2;G3XA88;Q13438-2;Q9BW99;F8VUH2;E7ENT8;E9PEY5;Q13438-3;E7EW91;B4E321;F8W1V2	Q13438;A6NLB2;G3XA88;Q13438-2;Q9BW99;F8VUH2;E7ENT8;E9PEY5;Q13438-3;E7EW91	Protein OS-9	OS9	7554400	11205000	5869000
P22059;B7WNL4;H0YCV6	P22059;B7WNL4	Oxysterol-binding protein 1;Oxysterol-binding protein	OSBP	21022000	59147000	17590000
Q9BXB4	Q9BXB4	Oxysterol-binding protein-related protein 11	OSBPL11	1639900	1083300	586700
Q9H4L5;Q9H4L5-2;Q9H4L5-3;Q9H4L5-4;Q9H4L5-5;Q9H4L5-6;Q9H4L5-7;Q9H4L5-8;C9JZ19;C9JEF2;C9J8P4	Q9H4L5;Q9H4L5-2;Q9H4L5-3;Q9H4L5-4;Q9H4L5-5;Q9H4L5-6	Oxysterol-binding protein-related protein 3	OSBPL3	11055000	16028000	4977300
G3V0I6;Q01804;Q01804-3;D6RI06;Q7RTX8;Q01804-2	G3V0I6;Q01804;Q01804-3;D6RI06	OTU domain-containing protein 4	OTUD4	847390	944420	1133900
Q15070;Q15070-2;E7EVY0	Q15070;Q15070-2;E7EVY0	Mitochondrial inner membrane protein OXA1L	OXA1L	1260500	2941500	1489000
Q9NWU1;Q9NWU1-2;C9JQQ2;C9J2G3;F8VNS3	Q9NWU1;Q9NWU1-2;C9JQQ2;C9J2G3	3-oxoacyl-[acyl-carrier-protein] synthase, mitochondrial	OXSM	865920	1101400	1152000
O95747;C9JIG9	O95747	Serine/threonine-protein kinase OSR1	OXSR1	4049700	5512300	3061600
E7EPF7;Q99571;F6RU17;B7Z4R5;F5H1M6;F5GZQ9;B7Z1M5;H0YF70	E7EPF7;Q99571;F6RU17;B7Z4R5	P2X purinoceptor;P2X purinoceptor 4	P2RX4	2568700	19165000	7342300
O15460;O15460-2;E7EPI9;E7ENX0;E7ERI1;A8MXE0;C9JX45;C9JCP0;C9JIG4;C9JN43	O15460;O15460-2	Prolyl 4-hydroxylase subunit alpha-2	P4HA2	35681000	40420000	16750000
Q9UQ80;F8VTY8;H0Y3X3;F8VRZ3;F8VR77;F8W0A3;H0YIN7;F8VZ69	Q9UQ80;F8VTY8;H0Y3X3;F8VRZ3;F8VR77	Proliferation-associated protein 2G4	PA2G4	95480000	298330000	136450000
Q4VC03;Q13310-2;Q13310;B1ANR0;H0Y5F5;H0YEU6;H0YCC8;B1ANR1;H0YEQ8;P0CB38;E9PBN1;H0Y6X6	Q4VC03;Q13310-2;Q13310;B1ANR0;H0Y5F5	Polyadenylate-binding protein 4	PABPC4	12435000	44323000	42505000
Q6VY07-2;Q6VY07;B4DF77;E9PPK2;E9PNZ9;H0YF56	Q6VY07-2;Q6VY07	Phosphofurin acidic cluster sorting protein 1	PACS1	669080	3654800	1469600
Q9UKS6;E9PIY1;E9PEB0;E9PNM9;E9PJ75;H0YDM6;E9PJ33	Q9UKS6	Protein kinase C and casein kinase substrate in neurons protein 3	PACSIN3	7576200	15802000	3705000
Q8N7H5;Q8N7H5-2;F8W9Q2	Q8N7H5;Q8N7H5-2;F8W9Q2	RNA polymerase II-associated factor 1 homolog	PAF1	9817900	15861000	4427100
P22234-2;P22234;E9PBS1;D6RF62	P22234-2;P22234;E9PBS1;D6RF62	Multifunctional protein ADE2;Phosphoribosylaminoimidazole-succinocarboxamide synthase;Phosphoribosylaminoimidazole carboxylase	PAICS	95534000	368180000	151610000
Q9NWT1	Q9NWT1	p21-activated protein kinase-interacting protein 1	PAK1IP1	9190300	21022000	2419000
Q9ULE6	Q9ULE6	Paladin	PALD	2806800	9938700	4063200
Q8WX93;Q8WX93-5;Q8WX93-2;Q8WX93-3;B3KTG2;Q8WX93-4;B7ZMM5;Q8WX93-7;F8WA26;H0YA05;D6R9F5;Q8WX93-6;H0Y952	Q8WX93;Q8WX93-5;Q8WX93-2;Q8WX93-3;B3KTG2;Q8WX93-4;B7ZMM5;Q8WX93-7	Palladin	PALLD	4907000	18264000	9384300
O75781;O75781-2;B7Z6Y8	O75781;O75781-2	Paralemmin-1	PALM	1049000	1222500	2606700
Q9NP74;Q9NP74-2;Q9NP74-3	Q9NP74;Q9NP74-2	Palmdelphin	PALMD	46580000	139120000	62549000
P19021-5;P19021;P19021-6;P19021-3;P19021-4;P19021-2;F8WE90	P19021-5;P19021;P19021-6;P19021-3;P19021-4;P19021-2	Peptidyl-glycine alpha-amidating monooxygenase;Peptidylglycine alpha-hydroxylating monooxygenase;Peptidyl-alpha-hydroxyglycine alpha-amidating lyase	PAM	805420	515160	440980
Q9Y3D7	Q9Y3D7	Mitochondrial import inner membrane translocase subunit TIM16	PAM16	4161100	12396000	3005200
O43252	O43252	Bifunctional 3-phosphoadenosine 5-phosphosulfate synthase 1;Sulfate adenylyltransferase;Adenylyl-sulfate kinase	PAPSS1	48442000	59919000	27242000
O95340-2;E7ER89;H0Y373;O95340	O95340-2;E7ER89;H0Y373;O95340	Bifunctional 3-phosphoadenosine 5-phosphosulfate synthase 2;Sulfate adenylyltransferase;Adenylyl-sulfate kinase	PAPSS2	45140000	129290000	61732000
Q8TEW0;Q8TEW0-2;Q8TEW0-4;F5H5T0;Q8TEW0-6;Q8TEW0-7;Q8TEW0-8;Q5VWU8;Q8TEW0-10;Q8TEW0-9;Q5VWV2;Q8TEW0-3;Q8TEW0-5;F5GZI3;B1AP52	Q8TEW0;Q8TEW0-2;Q8TEW0-4;F5H5T0;Q8TEW0-6;Q8TEW0-7;Q8TEW0-8;Q5VWU8;Q8TEW0-10;Q8TEW0-9;Q5VWV2;Q8TEW0-3;Q8TEW0-5;F5GZI3	Partitioning defective 3 homolog	PARD3	223990	863550	334190
Q99497	Q99497	Protein DJ-1	PARK7	51128000	673800000	350820000
Q9H0J9;G5E9U9	Q9H0J9;G5E9U9	Poly [ADP-ribose] polymerase 12	PARP12	391590	2741500	951180
Q460N5;Q460N5-1;Q460N5-4;Q460N5-3;Q460N5-5;E9PGX7	Q460N5;Q460N5-1;Q460N5-4;Q460N5-3;Q460N5-5	Poly [ADP-ribose] polymerase 14	PARP14	251170	1738200	709950
Q9UKK3	Q9UKK3	Poly [ADP-ribose] polymerase 4	PARP4	8267500	18571000	6513900
Q9NVD7;F5H1R9;B7Z952;E9PS97	Q9NVD7;F5H1R9;B7Z952;E9PS97	Alpha-parvin	PARVA	1056200	27360000	18907000
Q96IZ0;H0YHP5;F8W1M8;H0YI16	Q96IZ0	PRKC apoptosis WT1 regulator protein	PAWR	89262000	140910000	40959000
Q96KB5;B4DX68;E5RIE1;E5RFX4	Q96KB5;B4DX68	Lymphokine-activated killer T-cell-originated protein kinase	PBK	2108600	21742000	8213200
Q96AQ6;Q96AQ6-2;Q96AQ6-3;F5H2F6;B4E1J0;F5H6Z1;Q5T173;F2Z2Z8	Q96AQ6;Q96AQ6-2;Q96AQ6-3;F5H2F6;B4E1J0;F5H6Z1	Pre-B-cell leukemia transcription factor-interacting protein 1	PBXIP1	2408800	17471000	2373600
P11498;B4DN00;E9PRE7;E9PS68	P11498;B4DN00;E9PRE7	Pyruvate carboxylase, mitochondrial	PC	1829900	6863100	3644900
P05165;P05165-2;C9JPQ8;H0Y5U0;Q5JTW5;H0Y4B9;E9PCJ1;Q5JVH2;H0Y798	P05165;P05165-2;C9JPQ8	Propionyl-CoA carboxylase alpha chain, mitochondrial	PCCA	5850300	9383100	4030700
Q08174-2;H0Y2Z9;Q08174;Q08174-3;F5H3L5;D6RAX3;H0Y9F5;D6RBG2	Q08174-2;H0Y2Z9;Q08174;Q08174-3;F5H3L5	Protocadherin-1	PCDH1	4710100	14486000	9328600
F5GWJ1;O60245-3;O60245-2;O60245;H0YAH0	F5GWJ1;O60245-3;O60245-2;O60245;H0YAH0	Protocadherin-7	PCDH7	728300	1020700	120230
B7Z5U5;Q9H4Z3	B7Z5U5;Q9H4Z3	Phosphorylated CTD-interacting factor 1	PCIF1	1499700	1987700	1238700
P12004	P12004	Proliferating cell nuclear antigen	PCNA	163030000	529930000	295880000
Q9UHG3;B7Z9P8;B7Z3Y2;F8W8W4;C9K055;C9JM55;C9JGT6	Q9UHG3;B7Z9P8;B7Z3Y2	Prenylcysteine oxidase 1	PCYOX1	41101000	62536000	17815000
Q8NBM8;E7EVZ5;D6R9J0	Q8NBM8;E7EVZ5;D6R9J0	Prenylcysteine oxidase-like	PCYOX1L	1530400	1028300	151010
F5H8B1;Q99447	F5H8B1;Q99447	Ethanolamine-phosphate cytidylyltransferase	PCYT2	10831000	31491000	17232000
Q14690;F5H7X0	Q14690;F5H7X0	Protein RRP5 homolog	PDCD11	9294300	18924000	5895400
Q53EL6;B5ME91;Q5VZS7	Q53EL6;B5ME91	Programmed cell death protein 4	PDCD4	32201000	29996000	5391100
O14737;B4DE64;Q3HM38	O14737;B4DE64	Programmed cell death protein 5	PDCD5	3444600	156960000	145910000
Q9H2J4;C9JST4	Q9H2J4	Phosducin-like protein 3	PDCL3	37018000	81274000	19092000
Q6L8Q7;Q6L8Q7-2;F6T1Q0	Q6L8Q7;Q6L8Q7-2;F6T1Q0	2,5-phosphodiesterase 12	PDE12	10031000	33184000	9032900
O43924;C9IZ52;B8ZZK5	O43924;C9IZ52;B8ZZK5	Retinal rod rhodopsin-sensitive cGMP 3,5-cyclic phosphodiesterase subunit delta	PDE6D	34871000	35096000	32153000
P11177;B4DDD7;P11177-2;C9J634;F8WF02	P11177;B4DDD7;P11177-2;C9J634;F8WF02	Pyruvate dehydrogenase E1 component subunit beta, mitochondrial	PDHB	45675000	136840000	68504000
P30101;G5EA52;B3KQT9;F5H119	P30101;G5EA52;B3KQT9;F5H119	Protein disulfide-isomerase A3	PDIA3	476320000	1839800000	478270000
P13667;C9JMN9	P13667	Protein disulfide-isomerase A4	PDIA4	179800000	487780000	156340000
Q14554;Q9BV43;C9JY10	Q14554;Q9BV43	Protein disulfide-isomerase A5	PDIA5	44063000	68302000	12300000
Q15084-2;B5MCQ5;F8WA83;Q15084;B7Z254	Q15084-2;B5MCQ5;F8WA83;Q15084;B7Z254	Protein disulfide-isomerase A6	PDIA6	65044000	616570000	185240000
O00151	O00151	PDZ and LIM domain protein 1	PDLIM1	145970000	477220000	169580000
Q96JY6;Q96JY6-3;E5RGS7;H0YBP7;Q96JY6-4;C9JS55	Q96JY6;Q96JY6-3;E5RGS7	PDZ and LIM domain protein 2	PDLIM2	3958900	14221000	9729100
P50479;P50479-2;C9J542	P50479	PDZ and LIM domain protein 4	PDLIM4	52136000	190720000	90815000
Q9NR12;Q9NR12-2;D6RH06;Q9NR12-4;Q9NR12-6;Q9NR12-5;D6RF83;Q9NR12-3;D6RAN1;H0Y8W6	Q9NR12;Q9NR12-2	PDZ and LIM domain protein 7	PDLIM7	65725000	138090000	76392000
Q8NCN5;A8MT40;E7EMA7;B3KSE1;B3KU99	Q8NCN5;A8MT40;E7EMA7	Pyruvate dehydrogenase phosphatase regulatory subunit, mitochondrial	PDPR	1629300	3988100	4894500
E7ENA8;Q9NTI5;Q9NTI5-2;B7Z5S1;E9PBP3;A9IYQ1;Q9NTI5-5	E7ENA8;Q9NTI5;Q9NTI5-2;B7Z5S1;E9PBP3;A9IYQ1	Sister chromatid cohesion protein PDS5 homolog B	PDS5B	4103000	8954100	2915500
Q6P996;E7EPL4;E7EMH5;Q86XE2;Q6P996-2;H0Y6N6;Q6P474;Q6XYB5	Q6P996;E7EPL4;E7EMH5	Pyridoxal-dependent decarboxylase domain-containing protein 1	PDXDC1	8318400	19280000	9076600
Q15121;B1AKZ5	Q15121;B1AKZ5	Astrocytic phosphoprotein PEA-15	PEA15	208480000	255680000	179790000
Q9H792;H0YN99	Q9H792	Pseudopodium-enriched atypical kinase 1	PEAK1	984360	1064700	320930
Q5VY43;A6PVP2	Q5VY43	Platelet endothelial aggregation receptor 1	PEAR1	675650	5551800	2803500
P30086;B4DRT4	P30086;B4DRT4	Phosphatidylethanolamine-binding protein 1;Hippocampal cholinergic neurostimulating peptide	PEBP1	441060000	1029100000	385460000
P16284;P16284-3;P16284-2;P16284-6;P16284-4;P16284-5	P16284;P16284-3;P16284-2;P16284-6;P16284-4;P16284-5	Platelet endothelial cell adhesion molecule	PECAM1	138020000	478020000	243440000
Q9BRX2	Q9BRX2	Protein pelota homolog	PELO	4294400	17691000	12153000
P12955;E9PCE8;A8MX47	P12955;E9PCE8;A8MX47	Xaa-Pro dipeptidase	PEPD	18131000	79450000	24206000
O96011;B4DXH9	O96011;B4DXH9	Peroxisomal membrane protein 11B	PEX11B	1768400	24724000	13255000
O75381;O75381-2;F5H4J2	O75381;O75381-2;F5H4J2	Peroxisomal membrane protein PEX14	PEX14	7596600	14489000	8742400
O15067;F5GWT9;H0YGH1	O15067;F5GWT9	Phosphoribosylformylglycinamidine synthase	PFAS	35812000	74907000	23077000
B7Z955;Q5VX20;Q16875;Q16875-2;Q5W015;Q5VX15;F2Z2I2;E9PGD4;F5H5L1	B7Z955;Q5VX20;Q16875;Q16875-2;Q5W015;Q5VX15;F2Z2I2	6-phosphofructo-2-kinase/fructose-2,6-bisphosphatase 3;6-phosphofructo-2-kinase;Fructose-2,6-bisphosphatase	PFKFB3	1419900	14545000	497380
P17858;P17858-2;F5H3H2;F8WEU2;H0YIX6	P17858;P17858-2;F5H3H2	6-phosphofructokinase, liver type	PFKL	11053000	54898000	13008000
Q96HS1;Q96HS1-2;F5GXG4	Q96HS1;Q96HS1-2;F5GXG4	Serine/threonine-protein phosphatase PGAM5, mitochondrial	PGAM5	53180000	116860000	62593000
O95336	O95336	6-phosphogluconolactonase	PGLS	118050000	222320000	37241000
P36871;P36871-2;F5H857;B4DPV0	P36871;P36871-2;F5H857;B4DPV0	Phosphoglucomutase-1	PGM1	24462000	38794000	7931000
Q96G03;F5H6V2;B4E0G8;E7ENQ8;E9PD70;H0Y921	Q96G03;F5H6V2	Phosphoglucomutase-2	PGM2	42586000	77741000	37001000
Q6PCE3	Q6PCE3	Glucose 1,6-bisphosphate synthase	PGM2L1	4511500	4495400	1099000
Q9H814;B4DPU2	Q9H814;B4DPU2	Phosphorylated adapter RNA export protein	PHAX	6988100	14699000	4711700
O75151;E7ET14	O75151	Lysine-specific demethylase PHF2	PHF2	2773600	3922200	715610
Q8IWS0;B4E0G4	Q8IWS0;B4E0G4	PHD finger protein 6	PHF6	4516700	7538100	1264800
O43175;Q5SZU1;F5H634;F5GYN9	O43175;Q5SZU1	D-3-phosphoglycerate dehydrogenase	PHGDH	3575800	133880000	21105000
Q93100;Q93100-3;Q93100-2;Q93100-4	Q93100;Q93100-3;Q93100-2;Q93100-4	Phosphorylase b kinase regulatory subunit beta	PHKB	1373200	1957200	1654800
Q86UU1;Q86UU1-2;Q86UU1-3;B0YJ65;E9PMZ5;E9PKC1;Q96C94;F5H406;F5GZP1;H0YCP1	Q86UU1;Q86UU1-2;Q86UU1-3;B0YJ65	Pleckstrin homology-like domain family B member 1	PHLDB1	2417900	5147000	2535400
Q86SQ0-3;Q86SQ0-2;Q86SQ0;E9PFQ4;G8JLD7;E9PGF6;G5E9V3;E7EVJ9;E9PDY7	Q86SQ0-3;Q86SQ0-2;Q86SQ0;E9PFQ4;G8JLD7;E9PGF6;G5E9V3	Pleckstrin homology-like domain family B member 2	PHLDB2	1636400	4765300	1793800
Q9NRX4;Q9NRX4-2	Q9NRX4;Q9NRX4-2	14 kDa phosphohistidine phosphatase	PHPT1	88536000	88089000	24411000
Q9P1Y6;Q9P1Y6-3;F8WEF5;E9PJ24;Q9P1Y6-2	Q9P1Y6;Q9P1Y6-3;F8WEF5;E9PJ24;Q9P1Y6-2	PHD and RING finger domain-containing protein 1	PHRF1	150500	2822300	509150
P42356;P42356-2;A8MTF1;A4QPH2;A4QPH2-3;A4QPH2-2;Q8N8J0;C9JLI1	P42356	Phosphatidylinositol 4-kinase alpha	PI4KA	371440	2969700	569060
Q8WXW3;F5H337;H0Y2S6;Q8WXW3-2	Q8WXW3;F5H337	Progesterone-induced-blocking factor 1	PIBF1	393210	3043600	137330
Q92508;E7EUT2	Q92508	Piezo-type mechanosensitive ion channel component 1	PIEZO1	1293900	3537300	1535300
Q5H8A4;Q5H8A4-2;E7EM50;Q5H8A4-4;E7EWV1;Q5H8A4-3;D6RFE8;B4DKC7;D6R9J9;Q5H8A4-5;D6RD39;E7EPR1	Q5H8A4;Q5H8A4-2;E7EM50;Q5H8A4-4;E7EWV1;Q5H8A4-3;D6RFE8;B4DKC7;D6R9J9	GPI ethanolamine phosphate transferase 2	PIGG	3634400	4016000	1744500
O95427	O95427	GPI ethanolamine phosphate transferase 1	PIGN	1435600	2615500	424600
Q9H490;Q9H490-2;E7EVL4	Q9H490;Q9H490-2	Phosphatidylinositol glycan anchor biosynthesis class U protein	PIGU	1201400	0	861220
O00443;F5H5W9;F5H2B0;B4E2G4;E9PPP3	O00443;F5H5W9;F5H2B0;B4E2G4	Phosphatidylinositol 4-phosphate 3-kinase C2 domain-containing subunit alpha	PIK3C2A	8723200	19304000	8478400
P27986-4;P27986;P27986-2;P27986-3;E7EX19;H0YBC2;E5RJY0;H0YB27	P27986-4;P27986;P27986-2;P27986-3;E7EX19;H0YBC2;E5RJY0	Phosphatidylinositol 3-kinase regulatory subunit alpha	PIK3R1	134560	1993400	1288400
Q96BK5;B4DKV0;E5RGR1;Q96BK5-2;F8WBT5;E5RJG9;E5RIV0	Q96BK5;B4DKV0;E5RGR1;Q96BK5-2;F8WBT5;E5RJG9	PIN2/TERF1-interacting telomerase inhibitor 1	PINX1	501400	13193000	4256200
P48426;B4DGX2;E9PCB2;Q5JUT3	P48426;B4DGX2	Phosphatidylinositol 5-phosphate 4-kinase type-2 alpha	PIP4K2A	1249300	6656500	4645100
O14986-2;O14986;B4DIG7;F2Z3N1	O14986-2;O14986;B4DIG7;F2Z3N1	Phosphatidylinositol 4-phosphate 5-kinase type-1 beta	PIP5K1B	1392900	20639000	3068600
O00625	O00625	Pirin	PIR	44944000	136940000	65685000
Q00169;F5GWE5;F5GWC2	Q00169;F5GWE5;F5GWC2	Phosphatidylinositol transfer protein alpha isoform	PITPNA	120470000	175920000	14027000
Q9UKF7;E7EU35;Q9UKF7-2;C9JW83	Q9UKF7;E7EU35;Q9UKF7-2;C9JW83	Cytoplasmic phosphatidylinositol transfer protein 1	PITPNC1	694630	1503400	0
P61925	P61925	cAMP-dependent protein kinase inhibitor alpha	PKIA	597590	18900000	9637500
Q99569;Q99569-2;F8W7E2;Q9UQB3;Q9UQB3-2;E9PHB5;E7EST6;D6RHE9;D6RC65;D6RBA8;H0YFB1;E7EMY7	Q99569;Q99569-2	Plakophilin-4	PKP4	1033800	1296400	1802200
Q9BZM1	Q9BZM1	Group XIIA secretory phospholipase A2	PLA2G12A	6401800	6773900	7558000
P00750;P00750-3;E7ESF4;B4DN26;B4DNJ1;P00750-4;P00750-2;E5RGA1;H0YBH9;E5RHG4	P00750;P00750-3;E7ESF4;B4DN26;B4DNJ1;P00750-4	Tissue-type plasminogen activator;Tissue-type plasminogen activator chain A;Tissue-type plasminogen activator chain B	PLAT	1687300	1258600	1474200
Q03405;Q03405-2;Q03405-3	Q03405;Q03405-2;Q03405-3	Urokinase plasminogen activator surface receptor	PLAUR	25030000	90411000	46158000
Q8NHP8;F5H5E2	Q8NHP8;F5H5E2	Putative phospholipase B-like 2;Putative phospholipase B-like 2 32 kDa form;Putative phospholipase B-like 2 45 kDa form	PLBD2	15271000	22339000	11575000
Q9NQ66;Q9NQ66-2;H0YGI7;H0YCJ2;B1AK73;E9PEL1;Q8IV92;Q00722;Q00722-2;B9EGH5;H0YK35	Q9NQ66;Q9NQ66-2;H0YGI7;H0YCJ2	1-phosphatidylinositol 4,5-bisphosphate phosphodiesterase beta-1	PLCB1	423190	292660	712680
B3KR14;P51178	B3KR14;P51178	1-phosphatidylinositol 4,5-bisphosphate phosphodiesterase delta-1	PLCD1	217510	1467400	559540
P19174-2;P19174	P19174-2;P19174	1-phosphatidylinositol 4,5-bisphosphate phosphodiesterase gamma-1	PLCG1	7140800	30865000	13571000
P16885	P16885	1-phosphatidylinositol 4,5-bisphosphate phosphodiesterase gamma-2	PLCG2	2370200	3995700	1179800
Q13393;Q13393-2;Q13393-4;Q13393-3;C9IY79;F8WBV7;O14939-3	Q13393;Q13393-2;Q13393-4;Q13393-3	Phospholipase D1	PLD1	5488500	15575000	4168200
Q8IV08;B4DEL6;E2QRG1;E2QRD3	Q8IV08;B4DEL6	Phospholipase D3	PLD3	18859000	53914000	22483000
Q15149;Q15149-5;Q15149-9;Q15149-7;H0YDN1;E9PIA2;E9PQ28	Q15149;Q15149-5;Q15149-9;Q15149-7	Plectin	PLEC	0	1127000	788060
Q8TD55;Q8TD55-2;B3KTW8;C9J4A7	Q8TD55;Q8TD55-2;B3KTW8;C9J4A7	Pleckstrin homology domain-containing family O member 2	PLEKHO2	6114100	15638000	2458100
Q99541;E9PG83	Q99541;E9PG83	Perilipin-2	PLIN2	1051400	2982600	1072800
O60664;O60664-3;O60664-2	O60664;O60664-3	Perilipin-3	PLIN3	69403000	110100000	33042000
P53350;B4E083;Q58A51	P53350;B4E083;Q58A51	Serine/threonine-protein kinase PLK1	PLK1;Plk-1 delta	7905700	6411400	3645000
B4DR87;Q02809;E7EWK8;Q5JXB7;Q5JXB9;Q5JXB8	B4DR87;Q02809	Procollagen-lysine,2-oxoglutarate 5-dioxygenase 1	PLOD1	22909000	62070000	37103000
P13797;B7Z6M1;B4DGB4;F8W8D8;B4DI60;F2Z2Z9	P13797;B7Z6M1;B4DGB4;F8W8D8	Plastin-3	PLS3	54038000	281670000	146270000
O75051;O75051-2	O75051	Plexin-A2	PLXNA2	3158600	5717600	3345000
O15031;E7EQZ5;E2PU09;A6QRG9;A6QRH1;F5H0C9;H0Y6J7	O15031	Plexin-B2	PLXNB2	1904700	3094000	1773900
Q9Y4D7;Q9Y4D7-2;H0YAB2;H0YAM9;H0YA64;H0Y9D1	Q9Y4D7;Q9Y4D7-2	Plexin-D1	PLXND1	13488000	33468000	12412000
P54277;Q5FBZ3;Q3BDU3;Q5FBZ8;C9JF76;E9PC40;Q5XG96;F8W8L1;B7ZAA0;E9PC65;E7EQE2;C9J4L1;Q5FBZ6	P54277;Q5FBZ3;Q3BDU3;Q5FBZ8;C9JF76;E9PC40;Q5XG96;F8W8L1	PMS1 protein homolog 1	PMS1	564050	435170	271870
Q15126	Q15126	Phosphomevalonate kinase	PMVK	1208100	31257000	14345000
Q96T60	Q96T60	Bifunctional polynucleotide phosphatase/kinase;Polynucleotide 3-phosphatase;Polynucleotide 5-hydroxyl-kinase	PNKP	1936800	4981900	2315800
P00491;G3V5M2;G3V308;G3V2H3;G3V393	P00491;G3V5M2	Purine nucleoside phosphorylase	PNP	196330000	469730000	161260000
Q96AD5	Q96AD5	Patatin-like phospholipase domain-containing protein 2	PNPLA2	1610100	3292300	1360200
Q8IY17;Q8IY17-3;Q8IY17-2;F5H5K9;F5H1D5	Q8IY17;Q8IY17-3;Q8IY17-2;F5H5K9	Neuropathy target esterase	PNPLA6	4398000	7413100	2063300
Q9NVS9;B4E1D7;B4E0V0;B4E152	Q9NVS9;B4E1D7;B4E0V0;B4E152	Pyridoxine-5-phosphate oxidase	PNPO	15779000	42926000	20952000
Q8TCS8;F8WBI3	Q8TCS8	Polyribonucleotide nucleotidyltransferase 1, mitochondrial	PNPT1	5234800	18658000	6813300
Q9Y2G5;Q9Y2G5-1;Q9Y2G5-2	Q9Y2G5;Q9Y2G5-1;Q9Y2G5-2	GDP-fucose protein O-fucosyltransferase 2	POFUT2	7437500	6377600	4601200
Q8NBL1;B4DVA9;F8WEW4	Q8NBL1	Protein O-glucosyltransferase 1	POGLUT1	2511200	1984400	2098200
Q7Z3K3;B7ZBY5;Q7Z3K3-5;Q7Z3K3-3;Q7Z3K3-2;E9PM80;F5H8H4;H0YCT3;Q7Z3K3-4;E9PIR8;E9PJY9;A6PW30	Q7Z3K3;B7ZBY5;Q7Z3K3-5;Q7Z3K3-3;Q7Z3K3-2;E9PM80;F5H8H4	Pogo transposable element with ZNF domain	POGZ	2630700	12275000	847930
A6NMQ1;P09884	A6NMQ1;P09884	DNA polymerase;DNA polymerase alpha catalytic subunit	POLA1	2637300	3692100	2153500
E7EVW0;P28340;H0Y3D1	E7EVW0;P28340	DNA polymerase delta catalytic subunit	POLD1	633280	1434700	3495500
P49005;F8W8R3;C9JLE1;C9J8Z7;C9IZD2;C9JHC7	P49005;F8W8R3;C9JLE1;C9J8Z7;C9IZD2	DNA polymerase delta subunit 2	POLD2	12595000	13057000	4230100
E7ETS8;Q07864;F5H1D6;E7ENR1;F5H7H6;B3KS74;F5H7E4;F5H3W5;E9PHF9	E7ETS8;Q07864;F5H1D6;E7ENR1;F5H7H6	DNA polymerase;DNA polymerase epsilon catalytic subunit A	POLE	203480	442480	73535
O95602;B9ZVN9	O95602;B9ZVN9	DNA-directed RNA polymerase I subunit RPA1;DNA-directed RNA polymerase	POLR1A	3711100	7603200	2503900
F5GZX4;Q9H9Y6;Q9H9Y6-2;F8W898;F5H643;F5GWZ8;C9JS83;C9JJG2;F8WCS3;F8WBB9;F8WAK7;F8WDS4	F5GZX4;Q9H9Y6;Q9H9Y6-2;F8W898;F5H643;F5GWZ8	DNA-directed RNA polymerase;DNA-directed RNA polymerase I subunit RPA2	POLR1B	116660	2111600	248550
O15160;O15160-2;E7EQB9;E9PBA4;H0Y723;E9PDD3;D6RDJ3;H0Y9C4	O15160;O15160-2;E7EQB9;E9PBA4	DNA-directed RNA polymerases I and III subunit RPAC1	POLR1C	12571000	36090000	21375000
P62487	P62487	DNA-directed RNA polymerase II subunit RPB7	POLR2G	151240	4773600	2377700
P05423;E5RHT4	P05423	DNA-directed RNA polymerase III subunit RPC4	POLR3D	5371000	9227300	4479700
Q9NVU0;B4DL24;Q9NVU0-2;Q9NVU0-3	Q9NVU0;B4DL24;Q9NVU0-2;Q9NVU0-3	DNA-directed RNA polymerase III subunit RPC5	POLR3E	440480	913380	468840
O00411;E9PDE7	O00411;E9PDE7	DNA-directed RNA polymerase, mitochondrial	POLRMT	770640	442930	239680
G3V1K3;Q15165;Q15165-1;Q15165-3;G3XAK4	G3V1K3;Q15165;Q15165-1;Q15165-3;G3XAK4	Serum paraoxonase/arylesterase 2	PON2	13281000	60410000	25154000
O75817;C9JYM0	O75817;C9JYM0	Ribonuclease P protein subunit p20	POP7	6596000	5788700	21168000
Q9H2U2-2;Q9H2U2;E2QRM6;Q9H2U2-3;F8WDN9;H0Y9D8;D6R967;B4DFH3;D6RGV9;Q9H2U2-4;H0YAK2;D6RGI1	Q9H2U2-2;Q9H2U2;E2QRM6;Q9H2U2-3;F8WDN9;H0Y9D8;D6R967	Inorganic pyrophosphatase 2, mitochondrial	PPA2	53589000	97628000	23826000
C9J3F9;Q9NQ55;C9JW41;Q9NQ55-2;A8MV53;C9J3W3	C9J3F9;Q9NQ55;C9JW41;Q9NQ55-2;A8MV53	Suppressor of SWI4 1 homolog	PPAN-P2RY11;PPAN	4624000	26062000	7555800
Q06203;D6RCC8;D6RE15	Q06203	Amidophosphoribosyltransferase	PPAT	1954400	38970000	23299000
Q9HAB8;Q5VVM0;Q5VVM3	Q9HAB8;Q5VVM0	Phosphopantothenate--cysteine ligase	PPCS	12779000	11282000	12626000
P23284	P23284	Peptidyl-prolyl cis-trans isomerase B	PPIB	216970000	1999300000	237050000
Q08752;H0Y8J0	Q08752	Peptidyl-prolyl cis-trans isomerase D	PPID	29464000	59352000	10346000
P30405;Q2YDB7;H0Y548	P30405;Q2YDB7	Peptidyl-prolyl cis-trans isomerase F, mitochondrial;Peptidyl-prolyl cis-trans isomerase	PPIF	1038300	44671000	7980300
O43314;O43314-2;E9PGM8;D6RFZ8;D6RBU4;Q6PFW1;Q6PFW1-2;B7WPL9;F8W9A8;Q6PFW1-3;Q6PFW1-4;Q6PFW1-7;Q6PFW1-5;Q6PFW1-6;H0Y9M0;D6RFG4	O43314;O43314-2;E9PGM8;D6RFZ8;D6RBU4;Q6PFW1;Q6PFW1-2;B7WPL9;F8W9A8;Q6PFW1-3;Q6PFW1-4;Q6PFW1-7;Q6PFW1-5;Q6PFW1-6	Inositol hexakisphosphate and diphosphoinositol-pentakisphosphate kinase 2;Inositol hexakisphosphate and diphosphoinositol-pentakisphosphate kinase 1	PPIP5K2;PPIP5K1	710250	642390	820910
O15355;F5H7G7;Q59GB2	O15355;F5H7G7;Q59GB2	Protein phosphatase 1G	PPM1G	44441000	124940000	85903000
O14974;F5H1B6;O14974-3;F8W7P1;O14974-4;F8W8Q6;F8VWB4;O14974-2;F8W9E8;F8VZN8;H0YHI8;H0YIS4;H0YIS3;H0YIM2;H0YHL8;H0YIL7	O14974;F5H1B6;O14974-3;F8W7P1;O14974-4;F8W8Q6;F8VWB4;O14974-2;F8W9E8;F8VZN8	Protein phosphatase 1 regulatory subunit 12A	PPP1R12A	16933000	40241000	33936000
Q9BZL4;Q9BZL4-4;Q9BZL4-3;B5MEC7;Q9BZL4-2;B4DME2	Q9BZL4;Q9BZL4-4;Q9BZL4-3;B5MEC7;Q9BZL4-2;B4DME2	Protein phosphatase 1 regulatory subunit 12C	PPP1R12C	3093000	4280800	4143600
Q6ZMI0;Q6ZMI0-2;E1B6W7;Q6ZMI0-3;F2Z383;Q6ZMI0-4;D3YTF5;F8WE40;F8WBY8;F8W7E1	Q6ZMI0;Q6ZMI0-2;E1B6W7;Q6ZMI0-3;F2Z383;Q6ZMI0-4	Protein phosphatase 1 regulatory subunit 21	PPP1R21	601930	1927800	1587200
O95685	O95685	Protein phosphatase 1 regulatory subunit 3D	PPP1R3D	2954200	7016300	919440
Q96SB3	Q96SB3	Neurabin-2	PPP1R9B	2017900	2256500	2539200
P30154;F8W8G1;P30154-2;B4DWW5;A8MY67;H0YDG7;E7EUF3;C9J9C1;E9PNM7	P30154;F8W8G1;P30154-2;B4DWW5;A8MY67	Serine/threonine-protein phosphatase 2A 65 kDa regulatory subunit A beta isoform	PPP2R1B	2479800	17744000	2513600
B4DZF8;Q15257;Q5T948;Q5T949;A6PVN5;Q15257-2;Q15257-3;Q15257-4;Q68CR8;A6PVN9;A6PVN6;C9IZ76;A6PVN8;H0Y6E5;B4DDQ6;B7ZBP7;A6PVN7;B7ZBQ0;B7ZBP9	B4DZF8;Q15257;Q5T948;Q5T949;A6PVN5;Q15257-2;Q15257-3;Q15257-4;Q68CR8	Serine/threonine-protein phosphatase 2A activator	PPP2R4;DKFZp781M17165	4189100	35936000	5772300
Q14738;E9PFR3;F5GYS1;Q14738-2;H0Y8C4;Q14738-3;Q13362-2;Q96B13;E9PHN5;G3V2U3;H0YJ35	Q14738;E9PFR3;F5GYS1;Q14738-2;H0Y8C4;Q14738-3	Serine/threonine-protein phosphatase 2A 56 kDa regulatory subunit delta isoform	PPP2R5D	3982000	20671000	8162700
Q08209;Q08209-2;A8W6Z7;A1A441;E7ETC2;A8W6Z8;E9PK68;E9PPC8	Q08209;Q08209-2;A8W6Z7;A1A441;E7ETC2;A8W6Z8	Serine/threonine-protein phosphatase 2B catalytic subunit alpha isoform;Serine/threonine-protein phosphatase	PPP3CA	703030	17969000	14090000
O75170;O75170-5;O75170-3;O75170-4;O75170-2;O75170-6;B3KMJ7;F2Z3M7	O75170;O75170-5;O75170-3;O75170-4;O75170-2;O75170-6;B3KMJ7;F2Z3M7	Serine/threonine-protein phosphatase 6 regulatory subunit 2	PPP6R2	264970	559240	0
E9PES1;P50897;P50897-2;E9PMG2;B4DWU3;Q5T0S4;E9PSE5;E9PK48;E9PP28	E9PES1;P50897;P50897-2;E9PMG2;B4DWU3	Palmitoyl-protein thioesterase 1	PPT1	23371000	43859000	21011000
O60828;O60828-2;O60828-4;O60828-5;O60828-3;C9JQA1;O60828-6;O60828-7;O60828-8;O60828-9;O60828-10	O60828;O60828-2;O60828-4;O60828-5;O60828-3;C9JQA1;O60828-6	Polyglutamine-binding protein 1	PQBP1	21237000	44802000	15873000
A8MU24;P42785;B7Z7Q6;E9PIG4;E9PKN6;E9PQN3;E9PL85;E9PQB5;E9PNJ1;E9PNF7;E9PLY4;E9PL49;E9PR42	A8MU24;P42785;B7Z7Q6;E9PIG4;E9PKN6;E9PQN3;E9PL85;E9PQB5	Lysosomal Pro-X carboxypeptidase	PRCP	188160000	329000000	109620000
P32119;A6NIW5;A8K0C0	P32119	Peroxiredoxin-2	PRDX2	144050000	621420000	120880000
P30048;E9PH29	P30048;E9PH29	Thioredoxin-dependent peroxide reductase, mitochondrial	PRDX3	37391000	275610000	46432000
P30044;P30044-2;A6NG06;A6NC19	P30044;P30044-2;A6NG06;A6NC19	Peroxiredoxin-5, mitochondrial	PRDX5	51555000	227650000	22909000
Q4J6C6;Q4J6C6-3;Q4J6C6-4;Q4J6C6-2;C9JMT4	Q4J6C6;Q4J6C6-3;Q4J6C6-4;Q4J6C6-2	Prolyl endopeptidase-like	PREPL	6933300	8916900	4188700
Q8TCU6;Q8TCU6-3;Q8TCU6-2;H0YDZ4	Q8TCU6;Q8TCU6-3	Phosphatidylinositol 3,4,5-trisphosphate-dependent Rac exchanger 1 protein	PREX1	2811300	3693000	1621400
F5H513;P49642;F8VNY2;F8VSB2	F5H513;P49642;F8VNY2	DNA primase;DNA primase small subunit	PRIM1	279560	494090	687930
P49643;P49643-2	P49643	DNA primase large subunit	PRIM2	1615200	3221700	750300
Q13131-2;Q13131;Q96E92	Q13131-2;Q13131	5-AMP-activated protein kinase catalytic subunit alpha-1	PRKAA1	8708600	19307000	5360300
Q9Y478;B4DVP2;F5H2X8;F5H610	Q9Y478;B4DVP2	5-AMP-activated protein kinase subunit beta-1	PRKAB1	7392800	11611000	458810
P17612;P17612-2;B7Z708;P22612	P17612;P17612-2;B7Z708	cAMP-dependent protein kinase catalytic subunit alpha	PRKACA	3248800	5717800	6893800
P31323;F5H1R5	P31323;F5H1R5	cAMP-dependent protein kinase type II-beta regulatory subunit	PRKAR2B	40892000	82284000	28165000
P17252;P05771-2;P05771;F5H5C4;P05129;B7Z8Q0;B7Z870	P17252	Protein kinase C alpha type	PRKCA	4755700	8315400	5595700
E9PIE3;Q969G5	E9PIE3;Q969G5	Protein kinase C delta-binding protein	PRKCDBP	0	50056000	12532000
P41743	P41743	Protein kinase C iota type	PRKCI	7643900	8273200	5586400
E7EQZ9;P14314;A8K318	E7EQZ9;P14314;A8K318	Glucosidase 2 subunit beta	PRKCSH	69525000	354720000	140830000
F8WBA3;Q15139;A8MYR5;H0Y5M6	F8WBA3;Q15139;A8MYR5	Serine/threonine-protein kinase D1	PRKD1	527020	801110	847540
E7ER94;Q9BZL6;O76039;Q00532-2;Q8IVW4;E7ET86;Q92772;Q8IVW4-2;C9JDA4	E7ER94;Q9BZL6	Serine/threonine-protein kinase D2	PRKD2	1814500	3300300	3596500
O94806;O94806-2	O94806	Serine/threonine-protein kinase D3	PRKD3	257420	257210	139810
O75569;G5E9Q4;O75569-2;O75569-3;B4DJC7	O75569;G5E9Q4;O75569-2;O75569-3	Interferon-inducible double stranded RNA-dependent protein kinase activator A	PRKRA	981040	12079000	5954300
O60678;F5GXU2;O60678-2	O60678;F5GXU2;O60678-2	Protein arginine N-methyltransferase 3	PRMT3	467910	452200	3050600
O14744;G3V5W5;A8MZ91;B4DX49;B4DV00;G3V580;G3V2X6;A8MTP3;H0YJX6;C9JSX3;G3V5L5;G3V2L6;G3V2F5;G3V507;H0YJD3;H0YJ77;G3V5T6	O14744;G3V5W5;A8MZ91;B4DX49;B4DV00;G3V580;G3V2X6	Protein arginine N-methyltransferase 5;Protein arginine N-methyltransferase 5, N-terminally processed	PRMT5	19633000	21658000	5030000
Q9UNN8	Q9UNN8	Endothelial protein C receptor	PROCR	9895400	29742000	3499700
Q99633;Q5T9P7;Q5T9P8	Q99633;Q5T9P7;Q5T9P8	Pre-mRNA-splicing factor 18	PRPF18	4834000	6359900	2662800
Q14558-2;Q14558;B4DP31;C9J168;C9JUN4;C9JNQ3;C9JKT9	Q14558-2;Q14558;B4DP31;C9J168	Phosphoribosyl pyrophosphate synthase-associated protein 1	PRPSAP1	9820300	14636000	4033600
O95084;B4E2J3	O95084;B4E2J3	Serine protease 23	PRSS23	10725000	28467000	7075600
B1AVU8;F8W6Z6;P07602-3;C9JIZ6;P07602-2;P07602;F5H0X6;Q5BJH1	B1AVU8;F8W6Z6;P07602-3;C9JIZ6;P07602-2;P07602;F5H0X6	Proactivator polypeptide;Saposin-A;Saposin-B-Val;Saposin-B;Saposin-C;Saposin-D	PSAP	30508000	65732000	15575000
Q9Y617;Q9Y617-2	Q9Y617;Q9Y617-2	Phosphoserine aminotransferase	PSAT1	6015900	36051000	3351700
P49768;P49768-2;P49768-7;E7ES96;F5GYI7;P49768-6;P49768-5;P49768-3;P49768-4;G3V2G7;G3V499;G3V3Z0;G3V4P4;H0YM52;G3V4M0;G3V519;G3V2B1	P49768;P49768-2;P49768-7;E7ES96;F5GYI7;P49768-6;P49768-5;P49768-3;P49768-4;G3V2G7;G3V499;G3V3Z0	Presenilin-1;Presenilin-1 NTF subunit;Presenilin-1 CTF subunit;Presenilin-1 CTF12	PSEN1	0	3205200	3184000
O75475;O75475-2	O75475;O75475-2	PC4 and SFRS1-interacting protein	PSIP1	13208000	50325000	34364000
P28062;P28062-2;B0UZC1;Q5JNW7	P28062;P28062-2;B0UZC1;Q5JNW7	Proteasome subunit beta type-8	PSMB8	15028000	25849000	6122800
P28065;P28065-2;A2ACR1;B0V0T3	P28065;P28065-2;A2ACR1;B0V0T3	Proteasome subunit beta type-9;Proteasome subunit beta type	PSMB9	0	21575000	8586400
A6NJG9;Q06323;H0YNE3;H0YKK6;H0YLU2	A6NJG9;Q06323;H0YNE3	Proteasome activator complex subunit 1	PSME1	167110000	215190000	26075000
C9JE52;A8MZ76;Q9UL46;H0YM70;H0YKU2;H0YLD2;H0YLG1	C9JE52;A8MZ76;Q9UL46;H0YM70	Proteasome activator complex subunit 2	PSME2	21052000	73328000	47745000
P61289-2;P61289;B3KQ25;B7Z8D3;Q6MZZ1	P61289-2;P61289;B3KQ25	Proteasome activator complex subunit 3	PSME3	23085000	133110000	74260000
Q14997;Q14997-2;F8WB44;Q14997-3;F8WBH5;Q14997-4	Q14997;Q14997-2;F8WB44;Q14997-3	Proteasome activator complex subunit 4	PSME4	2194900	4329300	2226900
O95456;O95456-2;F8WBH7	O95456;O95456-2;F8WBH7	Proteasome assembly chaperone 1	PSMG1	56268000	107110000	23302000
Q969U7;F5H4W8	Q969U7	Proteasome assembly chaperone 2	PSMG2	26653000	52593000	30144000
Q8WXF1;F5H656;Q8WXF1-2	Q8WXF1;F5H656;Q8WXF1-2	Paraspeckle component 1	PSPC1	41850000	95531000	32231000
P78330;C9JBI3;F8WD74;C9JEJ7	P78330;C9JBI3;F8WD74;C9JEJ7	Phosphoserine phosphatase	PSPH	0	12075000	3632300
Q9BVG9;E9PLE4;E9PS47	Q9BVG9	Phosphatidylserine synthase 2	PTDSS2	1751000	1174600	2381700
P60484	P60484	Phosphatidylinositol 3,4,5-trisphosphate 3-phosphatase and dual-specificity protein phosphatase PTEN	PTEN	3149000	4907300	1279900
Q9P2B2;H0YFT2	Q9P2B2;H0YFT2	Prostaglandin F2 receptor negative regulator	PTGFRN	1705800	14098000	7420800
Q14914;F5GY50;Q5JVP3;Q9H1X5;Q5JVP2;F2Z3J9	Q14914;F5GY50;Q5JVP3	Prostaglandin reductase 1	PTGR1	92077000	390830000	168790000
P23219;P23219-2;B4DHQ2	P23219;P23219-2;B4DHQ2	Prostaglandin G/H synthase 1	PTGS1	1817400	16880000	6091200
E9PFZ5;Q13308;Q13308-2;Q13308-4;Q13308-3;Q13308-5;Q86X91;F8W9X8;H0Y8F1;C9JQR6;B7Z471;F8WDG7;C9J9E8	E9PFZ5;Q13308;Q13308-2;Q13308-4;Q13308-3;Q13308-5	Inactive tyrosine-protein kinase 7	PTK7	3755600	5603100	3036000
P20962;A2VCM6;F5GXR3;F5H7R9	P20962;A2VCM6	Parathymosin	PTMS	53755000	222040000	324850000
Q9P035;B4DRF4	Q9P035;B4DRF4	3-hydroxyacyl-CoA dehydratase 3	PTPLAD1	81902000	216950000	15086000
P18031;B4DSN5	P18031;B4DSN5	Tyrosine-protein phosphatase non-receptor type 1;Tyrosine-protein phosphatase non-receptor type	PTPN1	43197000	135470000	32885000
Q15678;E2J9M0	Q15678	Tyrosine-protein phosphatase non-receptor type 14	PTPN14	3675100	3648000	2354700
P23469;F5H0X4;P23469-2;P23469-3;Q5VWH5;B4DRZ3;Q5VWH6	P23469;F5H0X4;P23469-2;P23469-3	Receptor-type tyrosine-protein phosphatase epsilon	PTPRE	3734600	6496600	763130
P28827;E7EPS8;E7EVX9;F8WA38	P28827;E7EPS8;E7EVX9;F8WA38	Receptor-type tyrosine-protein phosphatase mu	PTPRM	461390	676740	244020
Q6NZI2;B3KRY5;Q6NZI2-2;Q6NZI2-3	Q6NZI2;B3KRY5;Q6NZI2-2;Q6NZI2-3	Polymerase I and transcript release factor	PTRF	321100000	1252000000	408730000
P53801;A8MZH8;A8MXQ1;B4DPZ0;B4DRD2	P53801;A8MZH8;A8MXQ1	Pituitary tumor-transforming gene 1 protein-interacting protein	PTTG1IP	1687000	181880000	87424000
P26022	P26022	Pentraxin-related protein PTX3	PTX3	0	2041500	906420
Q9UHX1-6;Q9UHX1-2;Q9UHX1-5;Q9UHX1-4;Q9UHX1;Q9UHX1-3;E9PQ56;H0YEM1;E9PN18;E9PMU7;E9PL19	Q9UHX1-6;Q9UHX1-2;Q9UHX1-5;Q9UHX1-4;Q9UHX1;Q9UHX1-3	Poly(U)-binding-splicing factor PUF60	PUF60	23117000	50181000	22418000
Q00577	Q00577	Transcriptional activator protein Pur-alpha	PURA	38155000	50464000	15140000
Q9H0K6;F8VZA0;F8VWC0	Q9H0K6;F8VZA0;F8VWC0	Pseudouridylate synthase 7 homolog-like protein	PUS7L	385350	261600	253860
P15151;P15151-4;P15151-2;P15151-3	P15151;P15151-4;P15151-2;P15151-3	Poliovirus receptor	PVR	2794500	56034000	20855000
Q92692	Q92692	Poliovirus receptor-related protein 2	PVRL2	1857300	6739700	3264100
Q13610;B4DJV5;F5H266;F5H0L6;F8VZ56;Q7Z3X9	Q13610;B4DJV5	Periodic tryptophan protein 1 homolog	PWP1	20301000	31914000	6384400
Q15269;C9J544	Q15269	Periodic tryptophan protein 2 homolog	PWP2	7752600	13713000	3035900
Q92626;Q92626-2;C9J4I9	Q92626	Peroxidasin homolog	PXDN	9702900	32232000	16975000
F5GZ78;P49023;P49023-3;P49023-2;P49023-4;F5H854;E7EMK8;E9PE21;H0YIE4;F5H836;REV__D6RBA6	F5GZ78;P49023;P49023-3;P49023-2;P49023-4;F5H854;E7EMK8	Paxillin	PXN	45435000	131320000	26357000
Q9ULZ3;Q9ULZ3-2;Q9ULZ3-3	Q9ULZ3;Q9ULZ3-2;Q9ULZ3-3	Apoptosis-associated speck-like protein containing a CARD	PYCARD	11062000	22018000	4939500
P11216;P11217;F5GZH7;A6NDY6;H0Y4Z6;E7END0	P11216	Glycogen phosphorylase, brain form	PYGB	17070000	40230000	26098000
P06737;F5H816;E9PK47;E9PMM6	P06737;F5H816;E9PK47	Glycogen phosphorylase, liver form;Phosphorylase	PYGL	10342000	17653000	11158000
Q96PU8;Q96PU8-3;Q96PU8-6;Q96PU8-8;Q96PU8-9;Q96PU8-5;H0YG47;F5GYM3;F5GXS8;H0YGD6;F5H8C8;F5H5U6;F5GYT7	Q96PU8;Q96PU8-3;Q96PU8-6;Q96PU8-8;Q96PU8-9;Q96PU8-5	Protein quaking	QKI	15827000	39079000	22189000
Q2KHR3;Q2KHR3-2;C9JJ88;H0YCQ7;E7ES42	Q2KHR3;Q2KHR3-2;C9JJ88;H0YCQ7;E7ES42	Glutamine and serine-rich protein 1	QSER1	244570	341470	302810
Q6ZRP7;F8W6U6;H0Y430	Q6ZRP7	Sulfhydryl oxidase 2	QSOX2	6641500	13401000	252950
Q9BXR0;B4DFM7	Q9BXR0;B4DFM7	Queuine tRNA-ribosyltransferase	QTRT1	103480	18795000	4486200
Q6IQ22	Q6IQ22	Ras-related protein Rab-12	RAB12	5230600	10729000	6783600
Q9NP72;B7Z333;F5H4U3;H0Y6T8;Q5W0J0	Q9NP72;B7Z333;F5H4U3;H0Y6T8	Ras-related protein Rab-18	RAB18	26202000	114820000	47302000
Q9UL25	Q9UL25	Ras-related protein Rab-21	RAB21	26878000	71052000	38633000
Q9ULC3	Q9ULC3	Ras-related protein Rab-23	RAB23	12521000	13046000	5727200
P51159;P51159-2	P51159;P51159-2	Ras-related protein Rab-27A	RAB27A	2280000	21505000	1654400
P20337	P20337	Ras-related protein Rab-3B	RAB3B	11831000	14504000	2373000
O95716	O95716	Ras-related protein Rab-3D	RAB3D	15432000	22058000	16156000
C9J837;Q15042;A6H8Z3;Q15042-2;C9J1R5	C9J837;Q15042;A6H8Z3	Rab3 GTPase-activating protein catalytic subunit	RAB3GAP1	5921800	19039000	17626000
Q9H2M9	Q9H2M9	Rab3 GTPase-activating protein non-catalytic subunit	RAB3GAP2	1214300	4472800	1726500
P51151;Q9NP90	P51151	Ras-related protein Rab-9A	RAB9A	5141000	27523000	5573600
Q9Y3P9;B7Z2B4;Q9Y3P9-2;Q9Y3P9-3;Q9Y3P9-4;C9JGR5;B5MCD9	Q9Y3P9;B7Z2B4	Rab GTPase-activating protein 1	RABGAP1	9735700	13363000	5824300
P53611;Q59GT6;Q5T4U8;D3DQ78	P53611;Q59GT6;Q5T4U8	Geranylgeranyl transferase type-2 subunit beta	RABGGTB	21022000	45052000	28387000
P15153;B1AH80;B1AH77;B1AH78;B1AH79;P17081;G3V4H1;F8WET9	P15153;B1AH80;B1AH77;B1AH78	Ras-related C3 botulinum toxin substrate 2	RAC2	2453400	109710000	8013200
Q9H0H5;F8VRD2;H0YIK5;F8W1E5;F8VRL2	Q9H0H5;F8VRD2;H0YIK5	Rac GTPase-activating protein 1	RACGAP1	0	4527900	7760300
Q92878-2;Q92878;Q92878-3;E7EN38;E7ESD9;E9PM98;C9JNH8	Q92878-2;Q92878;Q92878-3	DNA repair protein RAD50	RAD50	12553000	28592000	10767000
Q9Y4B4;H0Y760;E7EU19	Q9Y4B4;H0Y760;E7EU19	Helicase ARIP4	RAD54L2	297170	305980	134210
P11233;C9JPE8	P11233	Ras-related protein Ral-A	RALA	62699000	470430000	74023000
B4E040;Q6ZS74;P11234;C9J6B1;C9JQB3;C9JYR1;F8WEQ6	B4E040;Q6ZS74;P11234;C9J6B1;C9JQB3	Ras-related protein Ral-B	RALB	89256000	174370000	127350000
Q6GYQ0-2;Q6GYQ0-6;E7EQJ8;Q6GYQ0-5;B9EK38;Q6GYQ0;Q6GYQ0-4;Q6GYQ0-3	Q6GYQ0-2;Q6GYQ0-6;E7EQJ8;Q6GYQ0-5;B9EK38;Q6GYQ0;Q6GYQ0-4;Q6GYQ0-3	Ral GTPase-activating protein subunit alpha-1	RALGAPA1;GARNL1	6315.4	1276200	5777600
Q2PPJ7;Q2PPJ7-2;Q2PPJ7-3;A8MSM5;Q4VXU5	Q2PPJ7;Q2PPJ7-2;Q2PPJ7-3;A8MSM5	Ral GTPase-activating protein subunit alpha-2	RALGAPA2	949290	989660	1176500
Q86X10;A2A2E9;Q86X10-3;A2A2F0;Q86X10-2;Q86X10-4;B4E2E8	Q86X10;A2A2E9;Q86X10-3;A2A2F0;Q86X10-2	Ral GTPase-activating protein subunit beta	RALGAPB;RP5-1100H13.1	861320	807400	123960
Q9UKM9;Q9UKM9-2;Q5QPL9;Q5QPM1;Q5QPM2;E9PDF3;Q5QPM0	Q9UKM9;Q9UKM9-2;Q5QPL9;Q5QPM1;Q5QPM2;E9PDF3;Q5QPM0	RNA-binding protein Raly	RALY	7299500	128190000	19921000
P43487;B7Z6U1;C9JJ34;C9JXG8;C9JGV6;C9JDM3;B3KUP2;C9JIC6;Q9C010	P43487;B7Z6U1;C9JJ34;C9JXG8	Ran-specific GTPase-activating protein	RANBP1	511690000	959040000	426130000
P46060;B0QYT4;B0QYT5;B0QYT6	P46060	Ran GTPase-activating protein 1	RANGAP1	245340	56263000	23094000
P62834	P62834	Ras-related protein Rap-1A	RAP1A	20228000	84031000	31322000
Q9Y3L5	Q9Y3L5	Ras-related protein Rap-2c	RAP2C	1888200	10076000	4245700
Q9Y4G8;H0Y8N8;H0Y8H7	Q9Y4G8	Rap guanine nucleotide exchange factor 2	RAPGEF2	938540	1679500	1819000
C9K0J5;Q70E73;Q70E73-6;Q70E73-9;Q70E73-3;Q70E73-4;Q70E73-7;Q70E73-8;Q70E73-2;C9J164;Q70E73-5;B4E100	C9K0J5;Q70E73;Q70E73-6;Q70E73-9;Q70E73-3;Q70E73-4;Q70E73-7;Q70E73-8;Q70E73-2;C9J164;Q70E73-5	Ras-associated and pleckstrin homology domains-containing protein 1	RAPH1	1298200	2774900	1962400
P20936;E9PGC0;B4DTL2;P20936-2;H0YD89;Q68CU6	P20936;E9PGC0;B4DTL2;P20936-2;H0YD89	Ras GTPase-activating protein 1	RASA1	4147800	6953200	2159800
Q14644;F8W6X8;B7Z3G9	Q14644;F8W6X8	Ras GTPase-activating protein 3	RASA3	1376600	4411500	478090
P06400;F5H6G1	P06400;F5H6G1	Retinoblastoma-associated protein	RB1	4309100	5706900	2707200
Q9Y4C8	Q9Y4C8	Probable RNA-binding protein 19	RBM19	3412100	6338500	1403200
Q9NW13;E9PDD9;C9JAA9;C9JE21	Q9NW13;E9PDD9	RNA-binding protein 28	RBM28	2655100	12877000	6209400
P98179	P98179	Putative RNA-binding protein 3	RBM3	172650000	202320000	263030000
P42696;E9PHU9;A2A2V2;P42696-2;Q5TCT4	P42696;E9PHU9;A2A2V2;P42696-2	RNA-binding protein 34	RBM34	1654900	8618800	1988100
Q9BQ04;E9PM61;E9PLB0;H0YDG8	Q9BQ04;E9PM61;E9PLB0	RNA-binding protein 4B	RBM4B	364730	1175000	2535600
Q9Y580;G3V1T9;F5GY08;F5GXV8;F5H606	Q9Y580;G3V1T9	RNA-binding protein 7	RBM7	15495000	36362000	13771000
Q8NDN9;Q8NDN9-2	Q8NDN9	RCC1 and BTB domain-containing protein 1	RCBTB1	768280	648060	74975
B4DWG0;Q59FB7;O95199;O95199-2;B3KVB1;B4E372	B4DWG0;Q59FB7;O95199;O95199-2;B3KVB1;B4E372	RCC1 and BTB domain-containing protein 2	RCBTB2	0	119100	389390
Q15293;B7Z1M1;E9PJD5;E9PNT6;E9PP27;E9PLM2	Q15293;B7Z1M1	Reticulocalbin-1	RCN1	405800000	553450000	430290000
F8WCY5;Q14257;A8MXP8;H0YL43	F8WCY5;Q14257;A8MXP8;H0YL43	Reticulocalbin-2	RCN2	125240000	189560000	82949000
Q9UKL0	Q9UKL0	REST corepressor 1	RCOR1	432040	2544800	993690
Q9HBH5	Q9HBH5	Retinol dehydrogenase 14	RDH14	5657400	8177800	5177800
A7YIJ8;P35241;F5H1A7;A7YIK3;H0YE16;E9PNV3;E9PQ82;E9PKN5;E9PNP4	A7YIJ8;P35241;F5H1A7	Radixin	RDX	37995000	196540000	123870000
O95980	O95980	Reversion-inducing cysteine-rich protein with Kazal motifs	RECK	223960	860200	432380
H0Y3Y8;Q6NUK4;Q6NUK4-2	H0Y3Y8;Q6NUK4;Q6NUK4-2	Receptor expression-enhancing protein 3	REEP3	1119500	6599700	2224500
Q9H6H4;E5RGS2;E5RJV5;Q9H6H4-2	Q9H6H4;E5RGS2;E5RJV5;Q9H6H4-2	Receptor expression-enhancing protein 4	REEP4	15222000	24733000	26920000
Q04864;Q17RU2	Q04864;Q17RU2	Proto-oncogene c-Rel	REL	3525100	7302500	3371200
Q01201;D6R992	Q01201;D6R992	Transcription factor RelB	RELB	218110	138470	52379
Q8IUW5;D6RBN9	Q8IUW5;D6RBN9	RELT-like protein 1	RELL1	14242000	36750000	8343200
Q8N1G1;F5GXX0	Q8N1G1;F5GXX0	RNA exonuclease 1 homolog	REXO1	165270	123960	83179
P35251;P35251-2;H0Y8U4;D6RAD2;H0Y9P8	P35251;P35251-2	Replication factor C subunit 1	RFC1	3944900	5972600	2513400
P35250;P35250-2;F8WC37	P35250;P35250-2	Replication factor C subunit 2	RFC2	361480	14727000	2100700
P35249;C9JZI1;C9J8M3;C9JTT7;C9JXZ7;F8WE44;C9JGY5;C9JW34	P35249;C9JZI1;C9J8M3;C9JTT7;C9JXZ7;F8WE44;C9JGY5	Replication factor C subunit 4	RFC4	7469000	11705000	3552000
Q14699;G3XAJ6;C9JHG2;C9JRN3;F8WAR1;C9JWQ9	Q14699;G3XAJ6;C9JHG2	Raftlin	RFTN1	13488000	19285000	7321400
Q9H4X1;Q9H4X1-2	Q9H4X1;Q9H4X1-2	Regulator of cell cycle RGCC	RGCC	53147000	26934000	23137000
O15211;E9PBS5;B4DG72	O15211;E9PBS5	Ral guanine nucleotide dissociation stimulator-like 2	RGL2	718070	0	838650
O43665-3;O43665;O43665-2	O43665-3;O43665;O43665-2	Regulator of G-protein signaling 10	RGS10	4487800	8152900	3167000
Q96CC6;F5GWL4;A2IDA2;E9PGJ1;H0Y6L9;Q4TT58;F8WBS4;B8ZZ07;F8WCF7	Q96CC6	Inactive rhomboid protein 1	RHBDF1	1071600	2043100	369080
Q6PJF5;Q6PJF5-2;H0Y3I5	Q6PJF5;Q6PJF5-2;H0Y3I5	Inactive rhomboid protein 2	RHBDF2	2513800	1662200	2384900
P62745	P62745	Rho-related GTP-binding protein RhoB	RHOB	32231000	131050000	58711000
E9PN11;P08134;Q5JR08;E9PQH6;Q5JR05;Q5JR07;Q5JR06;C9JRM1;C9J1T2;E9PLA2	E9PN11;P08134;Q5JR08;E9PQH6	Rho-related GTP-binding protein RhoC	RHOC	25100000	165980000	89685000
Q9NPQ8-3;Q9NPQ8;Q9NPQ8-4;Q9NPQ8-2;E9PI04;H0YE35;E9PRC0;E9PSI0;H0YC88;H0YEN0;E9PLE5	Q9NPQ8-3;Q9NPQ8;Q9NPQ8-4;Q9NPQ8-2	Synembryn-A	RIC8A	4780000	19535000	9511400
Q6R327-3;Q6R327;E7ETT0;Q6R327-4;D6R9S6	Q6R327-3;Q6R327;E7ETT0	Rapamycin-insensitive companion of mTOR	RICTOR	295750	707210	434410
Q5UIP0;Q5UIP0-2;B4DS49;C9J1D6	Q5UIP0;Q5UIP0-2	Telomere-associated protein RIF1	RIF1	641180	686520	757150
Q8WYP3-2;Q8WYP3;E7EPJ1	Q8WYP3-2;Q8WYP3;E7EPJ1	Ras and Rab interactor 2	RIN2	209840	104850	693320
Q9BRS2	Q9BRS2	Serine/threonine-protein kinase RIO1	RIOK1	0	1423800	1320300
Q9BVS4;D6RDI3;H0Y8R4;H0Y919	Q9BVS4;D6RDI3	Serine/threonine-protein kinase RIO2	RIOK2	9692100	15230000	8158100
O14730;O14730-2;E7ESK5	O14730;O14730-2;E7ESK5	Serine/threonine-protein kinase RIO3	RIOK3	3524900	5248500	1551900
O60930	O60930	Ribonuclease H1	RNASEH1	3167200	108370	589730
O75792	O75792	Ribonuclease H2 subunit A	RNASEH2A	6724200	6252300	2109300
F5GYQ5;Q5TBB1;G3XAJ1	F5GYQ5;Q5TBB1;G3XAJ1	Ribonuclease H2 subunit B	RNASEH2B	11000000	13095000	4087200
Q9Y508;C9JU49;Q9Y508-2;E9PGC2	Q9Y508;C9JU49;Q9Y508-2;E9PGC2	RING finger protein 114	RNF114	3501100	15666000	12923000
Q9BV68;Q9BV68-2	Q9BV68;Q9BV68-2	RING finger protein 126	RNF126	35402000	42354000	38786000
O43567;F5H7D3;C9JYN7;C9J8T4;B3KR12;C9JCY0;C9IY58;C9J383;C9J7B4;F8WDJ5;C9JRV0	O43567;F5H7D3;C9JYN7;C9J8T4	E3 ubiquitin-protein ligase RNF13	RNF13	10729000	11184000	1143200
Q9NTX7;Q9NTX7-2	Q9NTX7;Q9NTX7-2	E3 ubiquitin-protein ligase RNF146	RNF146	1384800	669020	237290
Q8NC42;F8WCD0	Q8NC42;F8WCD0	E3 ubiquitin-protein ligase RNF149	RNF149	447700	5517800	4494000
Q9H6Y7	Q9H6Y7	E3 ubiquitin-protein ligase RNF167	RNF167	4758100	8489400	614600
Q9P0P0;C9J1C6;C9J391;F8WBU5	Q9P0P0;C9J1C6	E3 ubiquitin-protein ligase RNF181	RNF181	34827000	63351000	51616000
Q63HN8;Q63HN8-4;Q63HN8-5;Q63HN8-6	Q63HN8;Q63HN8-4	E3 ubiquitin-protein ligase RNF213	RNF213	1087300	2694900	1878200
Q5W0B1	Q5W0B1	RING finger protein 219	RNF219	814340	653300	863830
Q96BH1	Q96BH1	E3 ubiquitin-protein ligase RNF25	RNF25	1098500	4087300	2272100
Q969K3-2;Q969K3	Q969K3-2;Q969K3	E3 ubiquitin-protein ligase RNF34	RNF34	43227	120430	635800
P13489;E9PIM9;H0YCR7;E9PLZ3;E9PMJ3;E9PIK5;E9PMN0;E9PMA9;E9PMI1;E9PR82	P13489	Ribonuclease inhibitor	RNH1	65985000	290480000	80447000
O43148-2;O43148;F5H2D9;B7Z8S9	O43148-2;O43148	mRNA cap guanine-N7 methyltransferase	RNMT	10322000	12056000	13440000
Q9H4A4;A6NKB8;C9JMZ3	Q9H4A4;A6NKB8	Aminopeptidase B	RNPEP	18078000	61986000	14982000
Q8WZ75;Q8WZ75-2;B4DYV8;B5ME33;Q8WZ75-3;F8W857	Q8WZ75;Q8WZ75-2;B4DYV8;B5ME33;Q8WZ75-3;F8W857	Roundabout homolog 4	ROBO4	2838600	4769100	2364400
P60602;P60602-2	P60602;P60602-2	Reactive oxygen species modulator 1	ROMO1	0	49013000	16582000
Q5SVK8;Q6XZF7;A8MU01;Q6XZF7-2;B4E0Q3;F5H5N8;Q5SVK9	Q5SVK8;Q6XZF7	Dynamin-binding protein	RP11-114F7.3;DNMBP	6464200	12863000	7781600
Q9H6T3;Q9H6T3-2	Q9H6T3;Q9H6T3-2	RNA polymerase II-associated protein 3	RPAP3	12865000	18330000	7809100
Q9H7B2;Q5VXN0;Q5VXM9	Q9H7B2;Q5VXN0;Q5VXM9	Ribosome production factor 2 homolog	RPF2;BXDC1	26033000	75866000	27810000
F8W7C6;Q96L21	F8W7C6;Q96L21	60S ribosomal protein L10-like	RPL10;RPL10L	10614000	17260000	3560000
P62906	P62906	60S ribosomal protein L10a	RPL10A	209060000	939540000	185060000
P30050;P30050-2	P30050;P30050-2	60S ribosomal protein L12	RPL12	97825000	943850000	306070000
P26373;F5H1S2	P26373;F5H1S2	60S ribosomal protein L13	RPL13	50003000	1009200000	429520000
P40429;B4DNC8;Q6NVV1	P40429	60S ribosomal protein L13a	RPL13A	109440000	893200000	90753000
P50914;B7Z6S8;E7EPB3	P50914;B7Z6S8;E7EPB3	60S ribosomal protein L14	RPL14	28759000	1368200000	638760000
P61313;E7EQV9;E7ENU7;E7EX53;Q642I1;E7ERA2	P61313;E7EQV9;E7ENU7	60S ribosomal protein L15;Ribosomal protein L15	RPL15	131290000	431190000	256730000
P18621;B4E3C2	P18621;B4E3C2	60S ribosomal protein L17	RPL17	414460000	1304200000	390140000
Q07020;G3V203;H0YHA7;F8VWC5;F8VUA6;E7EW92;F8VYV2;F8VXR6	Q07020;G3V203;H0YHA7;F8VWC5;F8VUA6;E7EW92;F8VYV2	60S ribosomal protein L18	RPL18	71271000	980980000	464520000
Q02543;B4DM74	Q02543;B4DM74	60S ribosomal protein L18a	RPL18A	46313000	1136200000	460610000
P84098	P84098	60S ribosomal protein L19	RPL19	8466600	1414700000	658140000
P46778;G3V1B3	P46778;G3V1B3	60S ribosomal protein L21	RPL21	30931000	567690000	188400000
H0Y8C2;Q6P5R6;C9JYQ9	H0Y8C2;Q6P5R6;C9JYQ9	60S ribosomal protein L22-like 1	RPL22L1	5643200	128260000	1395200
P62829;C9JD32;B9ZVP7	P62829;C9JD32	60S ribosomal protein L23	RPL23	20746000	828410000	371310000
C9JNW5;P83731;C9JXB8	C9JNW5;P83731;C9JXB8	60S ribosomal protein L24	RPL24	16784000	224210000	104730000
P61254;A6NE05	P61254;A6NE05	60S ribosomal protein L26	RPL26	96171000	250620000	212230000
Q9UNX3;E5RIT6;E5RHH1	Q9UNX3;E5RIT6	60S ribosomal protein L26-like 1	RPL26L1	44352000	85140000	61576000
P61353	P61353	60S ribosomal protein L27	RPL27	153160000	1040000000	81660000
P46779;H0YKD8;E9PB24;B4DEP9;H0YMF4;G5E9L2;C9JB50;H0YLP6	P46779;H0YKD8;E9PB24;B4DEP9;H0YMF4;G5E9L2;C9JB50;H0YLP6	60S ribosomal protein L28	RPL28	20021000	572150000	339270000
P39023;G5E9G0;F2Z3A5;B5MCW2;F8WCR1;Q92901	P39023;G5E9G0;F2Z3A5;B5MCW2	60S ribosomal protein L3	RPL3	593740000	921820000	254310000
P62888;E5RI99;E5RJH3	P62888;E5RI99	60S ribosomal protein L30	RPL30	678390000	2672400000	486210000
P62899;B7Z4C8;P62899-2;Q6IRZ0;B7Z4E3;C9JU56;B8ZZK4	P62899;B7Z4C8;P62899-2;Q6IRZ0;B7Z4E3;C9JU56;B8ZZK4	60S ribosomal protein L31	RPL31	904670000	2200600000	616050000
F8W727;P62910;D3YTB1;D3YTI8	F8W727;P62910;D3YTB1	60S ribosomal protein L32	RPL32	10589000	692340000	215820000
P42766;F2Z388;H0Y3A0	P42766;F2Z388;H0Y3A0	60S ribosomal protein L35	RPL35	16148000	518370000	402290000
Q9Y3U8	Q9Y3U8	60S ribosomal protein L36	RPL36	833570	619200000	34009000
P83881;H0Y5B4;H0Y3V9	P83881;H0Y5B4	60S ribosomal protein L36a	RPL36A	5368700	151610000	108200000
P61513;E9PEL3;C9J4Z3;G5E9R3;A6NKH3	P61513;E9PEL3;C9J4Z3;G5E9R3	60S ribosomal protein L37a	RPL37A	17628000	1056700000	462190000
P63173	P63173	60S ribosomal protein L38	RPL38	380740000	415360000	18973000
P36578;E7EWF1;B4DMJ2;B4DP82	P36578;E7EWF1;B4DMJ2	60S ribosomal protein L4	RPL4	340670000	1605900000	433070000
P46777;B3KTM6;Q5T7N0	P46777;B3KTM6	60S ribosomal protein L5	RPL5	546440000	1123200000	315310000
Q02878;F8W181;F8VZ45;F8VWR1;F8VZA3;F8VRY1;F8VR69	Q02878;F8W181	60S ribosomal protein L6	RPL6	515880000	1579800000	573920000
P18124;A8MUD9;C9JIJ5;C9JZ88	P18124;A8MUD9	60S ribosomal protein L7	RPL7	111830000	1588600000	445730000
P62424;Q5T8U3;Q5T8U2	P62424;Q5T8U3;Q5T8U2	60S ribosomal protein L7a	RPL7A	2833900	1068900000	379050000
P32969;D6RAN4;H0Y9V9;E7ESE0;B4E1M5;H0Y9R4	P32969;D6RAN4;H0Y9V9;E7ESE0;B4E1M5	60S ribosomal protein L9	RPL9	333090000	474570000	201620000
P05388;F8VU65;Q8NHW5;F8VWS0;Q3B7A4;G3V210;F8VPE8;F8VW21;F8VRK7;F8VQY6;F8VZS0;F8VS58;F8VWV4	P05388;F8VU65;Q8NHW5;F8VWS0;Q3B7A4;G3V210;F8VPE8;F8VW21;F8VRK7;F8VQY6;F8VZS0;F8VS58	60S acidic ribosomal protein P0;60S acidic ribosomal protein P0-like	RPLP0;RPLP0P6	38350000	432150000	43604000
P05387;H0YDD8	P05387;H0YDD8	60S acidic ribosomal protein P2	RPLP2	357430000	610660000	7891000
Q96P16;Q96P16-2;Q96P16-3	Q96P16;Q96P16-2;Q96P16-3	Regulation of nuclear pre-mRNA domain-containing protein 1A	RPRD1A	1677800	7754100	9402400
Q5VT52;Q5VT52-2;Q5VT52-3;B4E2Q6	Q5VT52;Q5VT52-2;Q5VT52-3;B4E2Q6	Regulation of nuclear pre-mRNA domain-containing protein 2	RPRD2	534250	3243000	2589300
[truncated: 2,855 more rows]

## Sheet: PXD020958
PXD020958: Homo sapiens HUVECs; Quantile-normalised spectral counts
	CULTURE
Protein	12	15	14	16	13	18	17
[truncated: 4,345 more rows]

## Sheet: PXD000359
PXD000359: Homo sapiens HUVECs; Ratio L/H normalized
[truncated: 6,679 more rows]

[truncated: 11 more sheets: PXD034985, PXD045899, PXD026673, PXD029834, PXD046787, PXD005972, PXD019909, PXD021272, PDX003406, PDX003412, PXD001416]
